# Supplementary material for: A Least Angle Regression Model for the Prediction of Canonical and Non-Canonical miRNA-mRNA Interactions
Source: PLoS One. 2012 Jul 17;7(7):e40634. doi: 10.1371/journal.pone.0040634 (PMC3398908; doi:10.1371/journal.pone.0040634)
Supplement: File S1 — Unconstrained gene models. miRNA predictors and coefficients for genes with a significant unconstrained model in tabular format (csv). Coefficients were estimated from the centered and scaled miRNA expression data. (CSV) [file pone.0040634.s003.csv]

mRNA/Affy probeset	geneSymbol	miR predictor	coefficient
200021_at	CFL1	mir-009-3	-0.0379
200021_at	CFL1	mir-029a-2	-0.0125
200021_at	CFL1	mir-030b-prec	0.0279
200021_at	CFL1	mir-031-prec	0.00528
200021_at	CFL1	mir-095-prec-4	0.00301
200021_at	CFL1	mir-105-prec-X.1=105-1	0.0054
200021_at	CFL1	mir-135-1-prec	-0.125
200021_at	CFL1	mir-145-prec	-0.096
200021_at	CFL1	mir-148-prec	-0.0176
200021_at	CFL1	mir-196-1-prec	0.0979
200021_at	CFL1	mir-196a-2	0.0138
200021_at	CFL1	mir-199a-2-prec	0.0111
200021_at	CFL1	mir-296	-0.0445
200021_at	CFL1	mir-302c	0.025
200021_at	CFL1	mir-30e	0.0106
200021_at	CFL1	miR-324-5p	0.0991
200021_at	CFL1	mir-34a	-0.00664
200021_at	CFL1	mir-365-1	0.0195
200021_at	CFL1	mir-369	-0.00056
200021_at	CFL1	mir-370	0.00178
200021_at	CFL1	mir-379	0.0108
200021_at	CFL1	mir-433	-0.00341
200021_at	CFL1	mir-450-2	0.0384
200021_at	CFL1	mir-486	0.00218
200021_at	CFL1	mir-496	0.000261
200021_at	CFL1	mir-500	-0.00891
200021_at	CFL1	mir-503	0.0689
200021_at	CFL1	mir-504	-0.0039
200021_at	CFL1	mir-511-2	-0.0235
200021_at	CFL1	mir-516-1	0.0109
200021_at	CFL1	mir-518a-2*	0.04
200021_at	CFL1	mir-521-2	0.0123
200021_at	CFL1	mir_147_left	0.0711
200021_at	CFL1	mir_320_Hcd306_left	0.00609
208695_s_at	RPL39	let-7a-1-prec	-0.0875
208695_s_at	RPL39	mir-001b-2-prec	0.006
208695_s_at	RPL39	mir-009-3	-0.00974
208695_s_at	RPL39	mir-015a-2-prec	-0.0383
208695_s_at	RPL39	mir-018-prec	0.01
208695_s_at	RPL39	mir-019a-prec	0.0339
208695_s_at	RPL39	mir-034-prec	-0.0128
208695_s_at	RPL39	mir-034prec	-0.12
208695_s_at	RPL39	mir-098-prec-X	-0.00464
208695_s_at	RPL39	mir-125b-1	-0.0133
208695_s_at	RPL39	mir-130b	-0.0547
208695_s_at	RPL39	mir-134-prec	-0.00645
208695_s_at	RPL39	mir-135a-1	-0.172
208695_s_at	RPL39	mir-145-prec	-0.131
208695_s_at	RPL39	mir-149-prec	-0.0597
208695_s_at	RPL39	mir-16-1	-0.0446
208695_s_at	RPL39	mir-181a-prec	-0.0152
208695_s_at	RPL39	mir-187-prec	0.0195
208695_s_at	RPL39	mir-188-prec	0.00085
208695_s_at	RPL39	mir-193b	0.0585
208695_s_at	RPL39	mir-196-2-prec	0.028
208695_s_at	RPL39	mir-199a-2-prec	0.000147
208695_s_at	RPL39	mir-214-prec	-0.0282
208695_s_at	RPL39	mir-217-prec	0.0301
208695_s_at	RPL39	mir-21	-0.0593
208695_s_at	RPL39	mir-302c	0.0302
208695_s_at	RPL39	mir-302d	0.012
208695_s_at	RPL39	mir-320	0.12
208695_s_at	RPL39	mir-329-2	0.0393
208695_s_at	RPL39	mir-337	-0.0325
208695_s_at	RPL39	mir-361	0.151
208695_s_at	RPL39	mir-372	0.0228
208695_s_at	RPL39	mir-375	-0.014
208695_s_at	RPL39	mir-378	0.000998
208695_s_at	RPL39	mir-382	0.00542
208695_s_at	RPL39	mir-410	0.0918
208695_s_at	RPL39	mir-422a	-0.00791
208695_s_at	RPL39	mir-424	0.0331
208695_s_at	RPL39	mir-431	0.0126
208695_s_at	RPL39	mir-448	-0.0548
208695_s_at	RPL39	mir-449	-0.0241
208695_s_at	RPL39	mir-450-2	0.00625
208695_s_at	RPL39	mir-452	0.00688
208695_s_at	RPL39	mir-484	0.00101
208695_s_at	RPL39	mir-486	0.0203
208695_s_at	RPL39	mir-487	0.0664
208695_s_at	RPL39	mir-501	0.00581
208695_s_at	RPL39	mir-515-23p	-0.0261
208695_s_at	RPL39	mir-516-1	0.033
208695_s_at	RPL39	mir-516-2	0.00395
208695_s_at	RPL39	mir-517b*	-0.0481
208695_s_at	RPL39	mir-518a-2*	0.0287
208695_s_at	RPL39	mir-520e	-0.0209
208695_s_at	RPL39	mir-521-2	0.0297
208695_s_at	RPL39	mir-525*	-0.00817
200819_s_at	RPS15	mir-001b-2-prec	0.00797
200819_s_at	RPS15	mir-015b-prec	-0.106
200819_s_at	RPS15	mir-024-1-prec	-0.0108
200819_s_at	RPS15	mir-027b-prec	-0.0112
200819_s_at	RPS15	mir-099b-prec-19	-0.0131
200819_s_at	RPS15	mir-125a-prec	-0.00116
200819_s_at	RPS15	mir-125b-1	-0.0171
200819_s_at	RPS15	mir-135-1-prec	-0.0324
200819_s_at	RPS15	mir-135a-1	-0.0441
200819_s_at	RPS15	mir-140	0.102
200819_s_at	RPS15	mir-145-prec	-0.0601
200819_s_at	RPS15	mir-153-1-prec2	-0.00361
200819_s_at	RPS15	mir-155-prec	0.00646
200819_s_at	RPS15	mir-16-1	-0.0104
200819_s_at	RPS15	mir-184-prec	0.0223
200819_s_at	RPS15	mir-186-prec	0.0166
200819_s_at	RPS15	mir-192-2/3	0.0015
200819_s_at	RPS15	mir-196-2-prec	0.0476
200819_s_at	RPS15	mir-196b	0.00247
200819_s_at	RPS15	mir-217-prec	0.0272
200819_s_at	RPS15	mir-296	-0.0336
200819_s_at	RPS15	mir-302a	-0.0156
200819_s_at	RPS15	miR-302b*	0.0403
200819_s_at	RPS15	mir-302c	-0.0137
200819_s_at	RPS15	miR-324-5p	0.338
200819_s_at	RPS15	mir-329-2	0.008
200819_s_at	RPS15	mir-34a	-0.0482
200819_s_at	RPS15	mir-376a	-0.0155
200819_s_at	RPS15	mir-379	-0.0333
200819_s_at	RPS15	mir-383	0.133
200819_s_at	RPS15	mir-485-3p	0.0242
200819_s_at	RPS15	mir-496	0.0618
200819_s_at	RPS15	mir-511-2	-0.0676
200819_s_at	RPS15	mir-516-1	0.0392
200819_s_at	RPS15	mir-516-45p	-0.0121
200819_s_at	RPS15	mir-517b*	-0.00564
200819_s_at	RPS15	mir-518a-2*	0.0014
200819_s_at	RPS15	mir-525*	-0.0206
200819_s_at	RPS15	mir_320_Hcd306_left	0.058
201406_at	RPL36A	let-7a-3-prec	-0.0336
201406_at	RPL36A	mir-016b-chr3	-0.0922
201406_at	RPL36A	mir-019a-prec	0.0415
201406_at	RPL36A	mir-029c-prec	-0.00456
201406_at	RPL36A	mir-034-prec	-0.0262
201406_at	RPL36A	mir-034prec	-0.123
201406_at	RPL36A	mir-103-2-prec	-0.00474
201406_at	RPL36A	mir-135a-1	-0.29
201406_at	RPL36A	mir-135b	-0.0124
201406_at	RPL36A	mir-137-prec	0.00202
201406_at	RPL36A	mir-142-prec	0.0121
201406_at	RPL36A	mir-145-prec	-0.109
201406_at	RPL36A	mir-148-prec	0.0332
201406_at	RPL36A	mir-152-prec	0.00954
201406_at	RPL36A	mir-181a-prec	-0.0147
201406_at	RPL36A	mir-183-prec	-0.0132
201406_at	RPL36A	mir-186-prec	-0.00672
201406_at	RPL36A	mir-188-prec	0.0106
201406_at	RPL36A	mir-190-prec	0.0031
201406_at	RPL36A	mir-199a-2-prec	0.00992
201406_at	RPL36A	mir-203-prec	-0.00459
201406_at	RPL36A	mir-214-prec	-0.0212
201406_at	RPL36A	mir-216-prec	-0.022
201406_at	RPL36A	mir-217-prec	0.0631
201406_at	RPL36A	mir-218-2-prec	0.0135
201406_at	RPL36A	mir-219-2	0.0248
201406_at	RPL36A	mir-296	-0.00689
201406_at	RPL36A	mir-302a	-0.0279
201406_at	RPL36A	mir-321	-0.0921
201406_at	RPL36A	mir-324	-0.13
201406_at	RPL36A	mir-329-2	0.0101
201406_at	RPL36A	mir-338	0.00841
201406_at	RPL36A	mir-361	0.158
201406_at	RPL36A	mir-410	0.00941
201406_at	RPL36A	mir-424	0.119
201406_at	RPL36A	mir-449	-0.0289
201406_at	RPL36A	mir-450-1	0.0141
201406_at	RPL36A	mir-450-2	0.0281
201406_at	RPL36A	mir-452	0.062
201406_at	RPL36A	mir-455	0.0323
201406_at	RPL36A	mir-485-3p	0.000673
201406_at	RPL36A	mir-486	0.0114
201406_at	RPL36A	mir-499	0.0458
201406_at	RPL36A	mir-511-1	0.0244
201406_at	RPL36A	mir-515-23p	-0.0574
201406_at	RPL36A	mir-516-1	0.0183
201406_at	RPL36A	mir-517b*	-0.103
201406_at	RPL36A	mir-520e	-0.0148
201406_at	RPL36A	mir-521-2	0.0221
201406_at	RPL36A	mir-525*	-0.0187
201406_at	RPL36A	mir_320_Hcd306_right	0.0265
201105_at	LGALS1	mir-007-2-prec	-0.046
201105_at	LGALS1	mir-022-prec	0.0338
201105_at	LGALS1	mir-024-2-prec	0.0251
201105_at	LGALS1	mir-096-prec-7	-0.0233
201105_at	LGALS1	mir-100-1/2-prec	0.195
201105_at	LGALS1	mir-102-prec-1	0.0925
201105_at	LGALS1	mir-123-prec	-0.0461
201105_at	LGALS1	mir-128a-prec	-0.0901
201105_at	LGALS1	mir-135a-2	0.0166
201105_at	LGALS1	mir-138-1-prec	0.00716
201105_at	LGALS1	mir-146-prec	0.031
201105_at	LGALS1	mir-184-prec	0.123
201105_at	LGALS1	mir-192	-0.0106
201105_at	LGALS1	mir-194-1	-0.122
201105_at	LGALS1	mir-196a-2	0.0935
201105_at	LGALS1	mir-203-prec	-0.00191
201105_at	LGALS1	mir-205-prec	-0.173
201105_at	LGALS1	mir-211-prec	0.0223
201105_at	LGALS1	mir-217-prec	-0.00936
201105_at	LGALS1	mir-301	-0.042
201105_at	LGALS1	miR-302b*	0.0636
201105_at	LGALS1	mir-365-1	0.154
201105_at	LGALS1	mir-412	0.266
201105_at	LGALS1	mir-422a	-0.0266
201105_at	LGALS1	mir-425	-0.127
201105_at	LGALS1	mir-450-2	0.0133
201426_s_at	VIM	mir-001b-1-prec1	0.0123
201426_s_at	VIM	mir-001b-2-prec	-0.016
201426_s_at	VIM	mir-007-2-prec	-0.115
201426_s_at	VIM	mir-009-3	-0.106
201426_s_at	VIM	mir-021-prec-17	0.0407
201426_s_at	VIM	mir-022-prec	0.00563
201426_s_at	VIM	mir-030d-prec	0.265
201426_s_at	VIM	mir-031-prec	0.00611
201426_s_at	VIM	mir-095-prec-4	0.128
201426_s_at	VIM	mir-098-prec-X	0.0468
201426_s_at	VIM	mir-099-prec-21	0.0151
201426_s_at	VIM	mir-129-2	0.144
201426_s_at	VIM	mir-130a-prec	0.00116
201426_s_at	VIM	mir-133a-1	0.0433
201426_s_at	VIM	mir-138-1-prec	0.0553
201426_s_at	VIM	mir-140	0.112
201426_s_at	VIM	mir-147-prec	0.0667
201426_s_at	VIM	mir-148-prec	-0.0823
201426_s_at	VIM	mir-181b-1	0.0584
201426_s_at	VIM	mir-190-prec	-0.0994
201426_s_at	VIM	mir-199a-2-prec	-0.0261
201426_s_at	VIM	mir-203-prec	-0.151
201426_s_at	VIM	mir-205-prec	-0.417
201426_s_at	VIM	mir-217-prec	-0.261
201426_s_at	VIM	mir-218-1-prec	-0.0546
201426_s_at	VIM	mir-219-1	0.00475
201426_s_at	VIM	mir-224-prec	-0.0421
201426_s_at	VIM	mir-302d	0.117
201426_s_at	VIM	mir-321	0.078
201426_s_at	VIM	miR-324-5p	-0.108
201426_s_at	VIM	mir-324	-0.337
201426_s_at	VIM	mir-329-2	0.0646
201426_s_at	VIM	mir-335	-0.068
201426_s_at	VIM	mir-342	0.0596
201426_s_at	VIM	mir-34a	0.0603
201426_s_at	VIM	mir-363	0.239
201426_s_at	VIM	mir-365-1	0.076
201426_s_at	VIM	mir-372	-0.00416
201426_s_at	VIM	mir-373	-0.303
201426_s_at	VIM	mir-410	-0.0619
201426_s_at	VIM	mir-412	0.31
201426_s_at	VIM	mir-422a	-0.0561
201426_s_at	VIM	mir-425	-0.175
201426_s_at	VIM	mir-429	-0.667
201426_s_at	VIM	mir-484	-0.321
201426_s_at	VIM	mir-485-3p	-0.0702
201426_s_at	VIM	mir-489	-0.143
201426_s_at	VIM	mir-501	-0.0806
201426_s_at	VIM	mir-511-1	0.0306
201426_s_at	VIM	mir-511-2	0.00679
201426_s_at	VIM	mir-513-2	0.0274
201426_s_at	VIM	mir-517b*	-0.0829
201426_s_at	VIM	mir-518a-2*	-0.0562
201426_s_at	VIM	mir-519d	0.0916
201426_s_at	VIM	mir-525*	0.0695
201426_s_at	VIM	mir_147_right	-0.0873
200872_at	S100A10	let-7a-2-prec	0.365
200872_at	S100A10	let-7i	0.0937
200872_at	S100A10	mir-010a-prec	0.00448
200872_at	S100A10	mir-016a-chr13	-0.205
200872_at	S100A10	mir-024-1-prec	0.0202
200872_at	S100A10	mir-024-2-prec	0.0213
200872_at	S100A10	mir-030b-prec	0.0117
200872_at	S100A10	mir-095-prec-4	-0.0267
200872_at	S100A10	mir-1-1	0.0221
200872_at	S100A10	miR-126*	-0.14
200872_at	S100A10	mir-130a-prec	0.0403
200872_at	S100A10	mir-142-prec	-0.015
200872_at	S100A10	mir-145-prec	-0.0476
200872_at	S100A10	mir-151-prec	0.0248
200872_at	S100A10	mir-182-prec	0.0467
200872_at	S100A10	mir-183-prec	0.00197
200872_at	S100A10	mir-196a-2	0.0267
200872_at	S100A10	mir-199a-2-prec	-0.0468
200872_at	S100A10	mir-210-prec	0.0231
200872_at	S100A10	mir-215-prec	0.0249
200872_at	S100A10	mir-219-1	-0.0477
200872_at	S100A10	mir-219-prec	0.00173
200872_at	S100A10	mir-21	0.0424
200872_at	S100A10	mir-223-prec	-0.14
200872_at	S100A10	mir-26a-2	-0.007
200872_at	S100A10	mir-337	-0.0591
200872_at	S100A10	mir-338	0.0271
200872_at	S100A10	mir-34c	0.0365
200872_at	S100A10	mir-368	0.0463
200872_at	S100A10	mir-372	-0.0136
200872_at	S100A10	mir-422a	-0.0215
200872_at	S100A10	mir-448	0.0971
200872_at	S100A10	mir-452	0.0125
200872_at	S100A10	mir-489	-0.00534
200872_at	S100A10	mir-499	-0.0898
200872_at	S100A10	mir-502	-0.0268
200872_at	S100A10	mir-511-1	-0.0849
200872_at	S100A10	mir-521-2	-0.000255
200663_at	CD63	mir-007-1-prec	-0.0236
200663_at	CD63	mir-009-1	0.00123
200663_at	CD63	mir-010a-prec	0.027
200663_at	CD63	mir-021-prec-17	0.0597
200663_at	CD63	mir-024-2-prec	0.0703
200663_at	CD63	mir-034prec	0.261
200663_at	CD63	mir-099-prec-21	0.00961
200663_at	CD63	mir-100	0.00485
200663_at	CD63	mir-107	-0.0606
200663_at	CD63	mir-124a-1-prec1	-0.028
200663_at	CD63	mir-134-prec	0.0375
200663_at	CD63	mir-146-prec	0.0137
200663_at	CD63	mir-147-prec	0.0996
200663_at	CD63	mir-149-prec	0.0679
200663_at	CD63	mir-155-prec	-0.00443
200663_at	CD63	mir-15a	-0.0425
200663_at	CD63	mir-181c-prec	-0.046
200663_at	CD63	mir-186-prec	0.0406
200663_at	CD63	mir-194-prec	-0.0877
200663_at	CD63	mir-195-prec	-0.166
200663_at	CD63	mir-196a-2	0.154
200663_at	CD63	mir-211-prec	0.0199
200663_at	CD63	mir-219-prec	0.0393
200663_at	CD63	mir-222-prec	0.0042
200663_at	CD63	mir-223-prec	-0.0843
200663_at	CD63	mir-26a-1	0.142
200663_at	CD63	mir-302b	-0.0659
200663_at	CD63	mir-321	0.0333
200663_at	CD63	mir-329-1	0.0194
200663_at	CD63	mir-335	0.00538
200663_at	CD63	mir-340	0.0782
200663_at	CD63	mir-34c	0.0207
200663_at	CD63	mir-367	-0.00799
200663_at	CD63	mir-373	-0.145
200663_at	CD63	mir-382	-0.032
200663_at	CD63	mir-383	0.08
200663_at	CD63	mir-412	0.0378
200663_at	CD63	mir-422a	-0.00442
200663_at	CD63	mir-448	0.0487
200663_at	CD63	mir-449	-0.0418
200663_at	CD63	mir-450-1	0.0223
200663_at	CD63	mir-453	0.129
200663_at	CD63	mir-485-3p	-0.0552
200663_at	CD63	mir-486	-0.00414
200663_at	CD63	mir-491	-0.0131
200663_at	CD63	mir-501	0.0232
200663_at	CD63	mir-505	-0.0565
200663_at	CD63	mir-515-13p	-0.0125
200663_at	CD63	mir-516-1	0.0138
200663_at	CD63	mir-517b*	-0.0243
200663_at	CD63	mir-520e	-0.0491
200663_at	CD63	mir_147_left	0.0241
200663_at	CD63	mir_320_Hcd306_left	-0.133
208640_at	RAC1	mir-016a-chr13	-0.013
208640_at	RAC1	mir-024-1-prec	0.0166
208640_at	RAC1	mir-032-prec	-0.0688
208640_at	RAC1	mir-1-2	-0.00325
208640_at	RAC1	mir-128b-prec	-0.0181
208640_at	RAC1	mir-148-prec	-0.0225
208640_at	RAC1	mir-196-1-prec	0.0136
208640_at	RAC1	mir-196-2-prec	0.133
208640_at	RAC1	mir-210-prec	0.0301
208640_at	RAC1	mir-219-prec	0.0824
208640_at	RAC1	mir-302a	-0.00508
208640_at	RAC1	mir-342	-0.00644
208640_at	RAC1	mir-34c	0.0364
208640_at	RAC1	mir-409-3p	0.0284
208640_at	RAC1	mir-450-1	0.0107
208640_at	RAC1	mir-450-2	0.014
208640_at	RAC1	mir-452	0.0126
208640_at	RAC1	mir-504	0.00203
208640_at	RAC1	mir-516-2	0.0148
217728_at	S100A6	let-7c-prec	0.0781
217728_at	S100A6	let-7f-2-prec2	0.516
217728_at	S100A6	mir-009-1	-0.129
217728_at	S100A6	mir-009-2	-0.0407
217728_at	S100A6	mir-010a-prec	0.0812
217728_at	S100A6	mir-019a-prec	0.0292
217728_at	S100A6	mir-026b-prec	-0.0325
217728_at	S100A6	mir-027b-prec	0.282
217728_at	S100A6	mir-029a-2	0.0289
217728_at	S100A6	mir-030c-prec	0.115
217728_at	S100A6	mir-031-prec	0.0412
217728_at	S100A6	mir-034-prec	0.0275
217728_at	S100A6	mir-092-prec-13=092-1	-0.0325
217728_at	S100A6	mir-101-1/2-prec	0.12
217728_at	S100A6	mir-129-2	-0.00441
217728_at	S100A6	mir-135a-2	0.0229
217728_at	S100A6	mir-137-prec	-0.146
217728_at	S100A6	mir-138-1-prec	-0.0247
217728_at	S100A6	mir-153-1-prec2	0.00943
217728_at	S100A6	mir-183-prec	0.0267
217728_at	S100A6	mir-191-prec	-0.213
217728_at	S100A6	mir-194-2	0.33
217728_at	S100A6	mir-196-2-prec	0.09
217728_at	S100A6	mir-196a-2	0.698
217728_at	S100A6	mir-199a-1-prec	-0.00281
217728_at	S100A6	mir-199b-prec	0.0485
217728_at	S100A6	mir-210-prec	0.0167
217728_at	S100A6	mir-215-prec	0.0119
217728_at	S100A6	mir-219-prec	0.0994
217728_at	S100A6	mir-26a-2	-0.00423
217728_at	S100A6	miR-324-5p	-0.213
217728_at	S100A6	mir-335	0.0542
217728_at	S100A6	mir-361	0.0179
217728_at	S100A6	mir-363	0.0445
217728_at	S100A6	mir-365-1	0.0518
217728_at	S100A6	mir-367	-0.00905
217728_at	S100A6	mir-368	0.0355
217728_at	S100A6	mir-370	0.0125
217728_at	S100A6	mir-375	-0.0454
217728_at	S100A6	mir-382	0.0711
217728_at	S100A6	mir-412	0.0148
217728_at	S100A6	mir-431	0.0252
217728_at	S100A6	mir-448	0.559
217728_at	S100A6	mir-496	0.031
217728_at	S100A6	mir-504	0.232
217728_at	S100A6	mir-515-13p	0.05
217728_at	S100A6	mir-519d	0.229
217753_s_at	RPS26	let-7c-prec	-0.0531
217753_s_at	RPS26	mir-001b-2-prec	0.00995
217753_s_at	RPS26	mir-019a-prec	0.0361
217753_s_at	RPS26	mir-019b-2-prec	0.00829
217753_s_at	RPS26	mir-024-2-prec	-0.022
217753_s_at	RPS26	mir-029a-2	-0.005
217753_s_at	RPS26	mir-092-prec-13=092-1	-0.00273
217753_s_at	RPS26	mir-095-prec-4	-0.0188
217753_s_at	RPS26	mir-1-2	-0.00935
217753_s_at	RPS26	mir-106a	0.0273
217753_s_at	RPS26	mir-127-prec	0.00684
217753_s_at	RPS26	mir-128b-prec	0.00374
217753_s_at	RPS26	mir-135-1-prec	-0.0402
217753_s_at	RPS26	mir-145-prec	-0.0291
217753_s_at	RPS26	mir-146b	-0.00866
217753_s_at	RPS26	mir-193b	0.0231
217753_s_at	RPS26	mir-194-prec	0.169
217753_s_at	RPS26	mir-199a-1-prec	-0.0137
217753_s_at	RPS26	mir-224-prec	-0.00484
217753_s_at	RPS26	mir-299	-0.00428
217753_s_at	RPS26	mir-321	-0.0756
217753_s_at	RPS26	mir-324	-0.0713
217753_s_at	RPS26	mir-410	0.0562
217753_s_at	RPS26	mir-424	0.0186
217753_s_at	RPS26	mir-450-2	-0.00199
217753_s_at	RPS26	mir-455	0.0498
217753_s_at	RPS26	mir-485-3p	0.0267
217753_s_at	RPS26	mir-503	0.109
217753_s_at	RPS26	mir-511-2	-0.00845
217753_s_at	RPS26	mir-516-1	0.0663
217753_s_at	RPS26	mir-516-45p	-0.00756
217753_s_at	RPS26	mir-517b*	-0.0297
217753_s_at	RPS26	mir-520e	-0.0137
212082_s_at	MYL6	let-7i	0.0226
212082_s_at	MYL6	mir-007-2-prec	-0.0265
212082_s_at	MYL6	mir-009-2	-0.00832
212082_s_at	MYL6	mir-019a-prec	0.00459
212082_s_at	MYL6	mir-025-prec	-0.0894
212082_s_at	MYL6	mir-034prec	0.0252
212082_s_at	MYL6	mir-106-prec-X	-0.0319
212082_s_at	MYL6	mir-123-prec	-0.0362
212082_s_at	MYL6	mir-130a-prec	0.0282
212082_s_at	MYL6	mir-134-prec	-0.0309
212082_s_at	MYL6	mir-146b	-0.0133
212082_s_at	MYL6	mir-147-prec	-0.00638
212082_s_at	MYL6	mir-148a	-0.00455
212082_s_at	MYL6	mir-155-prec	0.0293
212082_s_at	MYL6	mir-196-1-prec	0.11
212082_s_at	MYL6	mir-196a-2	0.023
212082_s_at	MYL6	mir-200a-prec	0.0124
212082_s_at	MYL6	mir-206-prec	0.0213
212082_s_at	MYL6	mir-211-prec	-0.0491
212082_s_at	MYL6	mir-216-prec	-0.00572
212082_s_at	MYL6	mir-217-prec	-0.0113
212082_s_at	MYL6	mir-218-1-prec	0.0123
212082_s_at	MYL6	mir-219-2	-0.0273
212082_s_at	MYL6	mir-26a-1	-0.0803
212082_s_at	MYL6	mir-30e	0.0133
212082_s_at	MYL6	mir-324	-0.0678
212082_s_at	MYL6	mir-335	-0.00154
212082_s_at	MYL6	mir-337	-0.0278
212082_s_at	MYL6	mir-34c	0.00444
212082_s_at	MYL6	mir-365-1	0.0325
212082_s_at	MYL6	mir-422a	-0.033
212082_s_at	MYL6	mir-424	0.0997
212082_s_at	MYL6	mir-433	-0.0189
212082_s_at	MYL6	mir-486	0.0119
212082_s_at	MYL6	mir-500	-0.0263
212082_s_at	MYL6	mir-501	-0.0199
212082_s_at	MYL6	mir-516-1	0.0555
212082_s_at	MYL6	mir-525*	-0.00189
200660_at	S100A11	mir-007-2-prec	-0.016
200660_at	S100A11	mir-026b-prec	-0.0651
200660_at	S100A11	mir-029a-2	0.0287
200660_at	S100A11	mir-1-2	-0.0389
200660_at	S100A11	mir-128a-prec	-0.0329
200660_at	S100A11	mir-130a-prec	-0.0326
200660_at	S100A11	mir-135a-2	0.025
200660_at	S100A11	mir-135b	0.0349
200660_at	S100A11	mir-141-prec	0.0602
200660_at	S100A11	mir-143-prec	-0.0299
200660_at	S100A11	mir-151-prec	0.0331
200660_at	S100A11	mir-191-prec	-0.0656
200660_at	S100A11	mir-194-2	0.113
200660_at	S100A11	mir-196a-2	0.139
200660_at	S100A11	mir-199a-2-prec	-0.024
200660_at	S100A11	mir-210-prec	0.0269
200660_at	S100A11	mir-216-prec	-0.0527
200660_at	S100A11	mir-219-prec	0.00855
200660_at	S100A11	mir-223-prec	-0.0565
200660_at	S100A11	mir-321	0.159
200660_at	S100A11	mir-365-1	0.137
200660_at	S100A11	mir-367	-0.016
200660_at	S100A11	mir-368	0.0277
200660_at	S100A11	mir-375	-0.00746
200660_at	S100A11	mir-450-1	0.0104
200660_at	S100A11	mir-450-2	0.0118
200660_at	S100A11	mir-486	0.0259
200660_at	S100A11	mir-511-1	-0.037
200660_at	S100A11	mir-519e*	0.258
203113_s_at	EEF1D	mir-301	0.00209
203113_s_at	EEF1D	mir-302a	-0.0341
203113_s_at	EEF1D	mir-346	-0.0211
203113_s_at	EEF1D	mir-412	-0.0326
203113_s_at	EEF1D	mir-433	-0.136
203113_s_at	EEF1D	mir-500	-0.0368
203113_s_at	EEF1D	mir-516-1	0.0377
201592_at	EIF3H	let-7g-prec	-0.0126
201592_at	EIF3H	mir-009-3	-0.0309
201592_at	EIF3H	mir-010b-prec	0.00113
201592_at	EIF3H	mir-020-prec	0.0423
201592_at	EIF3H	mir-026b-prec	-0.0298
201592_at	EIF3H	mir-030a-prec	0.02
201592_at	EIF3H	mir-030d-prec	0.033
201592_at	EIF3H	mir-031-prec	0.0432
201592_at	EIF3H	mir-098-prec-X	0.052
201592_at	EIF3H	mir-101-prec-9	0.00797
201592_at	EIF3H	mir-135a-2	0.0485
201592_at	EIF3H	mir-152-prec	0.188
201592_at	EIF3H	mir-190-prec	0.00789
201592_at	EIF3H	mir-199a-2-prec	0.0351
201592_at	EIF3H	mir-217-prec	0.0097
201592_at	EIF3H	mir-296	-0.0164
201592_at	EIF3H	mir-301	0.0643
201592_at	EIF3H	mir-338	0.035
201592_at	EIF3H	mir-361	0.0274
201592_at	EIF3H	mir-370	0.00547
201592_at	EIF3H	mir-371	-0.214
201592_at	EIF3H	mir-448	-0.0681
201592_at	EIF3H	mir-449	0.0425
201592_at	EIF3H	mir-452	0.0204
201592_at	EIF3H	mir-455	0.0689
201592_at	EIF3H	mir-486	0.00306
201592_at	EIF3H	mir-511-1	-0.0112
201592_at	EIF3H	mir-511-2	-0.0325
201592_at	EIF3H	mir-513-2	-0.00651
201592_at	EIF3H	mir-516-45p	-0.0435
201592_at	EIF3H	mir-517b*	-0.105
201592_at	EIF3H	mir-519e*	-0.0365
201592_at	EIF3H	mir_147_right	-0.0048
211623_s_at	FBL	mir-101-prec-9	0.00463
211623_s_at	FBL	mir-102-prec-1	-0.0859
211623_s_at	FBL	mir-106a	0.0569
211623_s_at	FBL	mir-135b	-0.0374
211623_s_at	FBL	mir-181b-prec	-0.00353
211623_s_at	FBL	mir-194-prec	0.0109
211623_s_at	FBL	mir-217-prec	0.079
211623_s_at	FBL	mir-223-prec	0.00772
211623_s_at	FBL	mir-296	-0.0344
211623_s_at	FBL	miR-324-5p	0.116
211623_s_at	FBL	mir-335	0.142
211623_s_at	FBL	mir-34b	0.00425
211623_s_at	FBL	mir-362	-0.00293
211623_s_at	FBL	mir-365-1	-0.00672
211623_s_at	FBL	mir-381	-0.0357
211623_s_at	FBL	mir-429	0.066
211623_s_at	FBL	mir-486	0.013
211623_s_at	FBL	mir-496	0.0048
211623_s_at	FBL	mir-503	0.0427
211623_s_at	FBL	mir-520e	0.00658
200001_at	CAPNS1	mir-007-1-prec	0.033
200001_at	CAPNS1	mir-009-1	-0.00864
200001_at	CAPNS1	mir-016a-chr13	-0.0611
200001_at	CAPNS1	mir-026b-prec	0.0917
200001_at	CAPNS1	mir-027a-prec	0.00282
200001_at	CAPNS1	mir-027b-prec	0.133
200001_at	CAPNS1	mir-030a-prec	-0.0473
200001_at	CAPNS1	mir-132-prec	0.057
200001_at	CAPNS1	mir-135-1-prec	-0.00967
200001_at	CAPNS1	mir-135b	-0.0537
200001_at	CAPNS1	mir-146-prec	-0.0234
200001_at	CAPNS1	mir-182-prec	0.00059
200001_at	CAPNS1	mir-186-prec	-0.00758
200001_at	CAPNS1	mir-194-prec	0.0167
200001_at	CAPNS1	mir-195-prec	-0.1
200001_at	CAPNS1	mir-199a-2-prec	0.0259
200001_at	CAPNS1	mir-202-prec	0.0251
200001_at	CAPNS1	mir-219-prec	0.0404
200001_at	CAPNS1	mir-222-prec	0.0161
200001_at	CAPNS1	mir-296	-0.0189
200001_at	CAPNS1	miR-302b*	-0.0135
200001_at	CAPNS1	mir-324	-0.0531
200001_at	CAPNS1	mir-329-1	-0.00311
200001_at	CAPNS1	mir-338	0.00909
200001_at	CAPNS1	mir-342	-0.0155
200001_at	CAPNS1	mir-361	-0.00998
200001_at	CAPNS1	mir-367	-0.0124
200001_at	CAPNS1	mir-381	-0.00312
200001_at	CAPNS1	mir-382	-0.00365
200001_at	CAPNS1	mir-422a	-0.00921
200001_at	CAPNS1	mir-500	-0.0555
200001_at	CAPNS1	mir-505	-0.0236
200001_at	CAPNS1	mir-511-1	-0.0287
200001_at	CAPNS1	mir-521-2	-0.0379
201841_s_at	HSPB1	let-7f-1-prec	-0.0665
201841_s_at	HSPB1	mir-001b-1-prec1	0.00702
201841_s_at	HSPB1	mir-010b-prec	0.0536
201841_s_at	HSPB1	mir-022-prec	-0.027
201841_s_at	HSPB1	mir-026b-prec	-0.0689
201841_s_at	HSPB1	mir-031-prec	0.0347
201841_s_at	HSPB1	mir-033-prec	-0.0568
201841_s_at	HSPB1	mir-034prec	-0.00158
201841_s_at	HSPB1	mir-092-prec-13=092-1	0.11
201841_s_at	HSPB1	mir-099-prec-21	0.0106
201841_s_at	HSPB1	mir-099b-prec-19	0.00856
201841_s_at	HSPB1	mir-123-prec	-0.0643
201841_s_at	HSPB1	mir-125a-prec	0.19
201841_s_at	HSPB1	mir-125b-2-prec	0.0441
201841_s_at	HSPB1	mir-135b	0.144
201841_s_at	HSPB1	mir-145-prec	0.264
201841_s_at	HSPB1	mir-146b	0.066
201841_s_at	HSPB1	mir-182-prec	0.0354
201841_s_at	HSPB1	mir-184-prec	0.14
201841_s_at	HSPB1	mir-186-prec	-0.0406
201841_s_at	HSPB1	mir-196-1-prec	0.0435
201841_s_at	HSPB1	mir-199a-1-prec	-0.0426
201841_s_at	HSPB1	mir-199b-prec	-0.144
201841_s_at	HSPB1	mir-202-prec	0.0167
201841_s_at	HSPB1	mir-210-prec	-0.118
201841_s_at	HSPB1	mir-218-1-prec	-0.163
201841_s_at	HSPB1	mir-219-1	0.0569
201841_s_at	HSPB1	mir-219-2	-0.00275
201841_s_at	HSPB1	mir-220-prec	-0.0435
201841_s_at	HSPB1	mir-223-prec	-0.0462
201841_s_at	HSPB1	mir-302a	-0.0486
201841_s_at	HSPB1	mir-329-1	0.295
201841_s_at	HSPB1	mir-362	-0.056
201841_s_at	HSPB1	mir-363	0.0375
201841_s_at	HSPB1	mir-365-2	0.0862
201841_s_at	HSPB1	mir-367	0.0218
201841_s_at	HSPB1	mir-372	0.23
201841_s_at	HSPB1	mir-373	0.136
201841_s_at	HSPB1	mir-374	-0.0643
201841_s_at	HSPB1	mir-382	-0.0598
201841_s_at	HSPB1	mir-410	-0.0764
201841_s_at	HSPB1	mir-448	-0.0344
201841_s_at	HSPB1	mir-455	0.0442
201841_s_at	HSPB1	mir-485-3p	-0.054
201841_s_at	HSPB1	mir-500	-0.0512
201841_s_at	HSPB1	mir-502	-0.0326
201841_s_at	HSPB1	mir-503	-0.0733
201841_s_at	HSPB1	mir-515-13p	-0.0722
201841_s_at	HSPB1	mir-515-23p	-0.182
201841_s_at	HSPB1	mir-516-2	0.0618
201841_s_at	HSPB1	mir-519d	0.0929
201841_s_at	HSPB1	mir-519e*	-0.0809
201841_s_at	HSPB1	mir-520e	-0.0255
201841_s_at	HSPB1	mir_147_right	0.0451
200943_at	HMGN1	mir-024-1-prec	-0.00865
200943_at	HMGN1	mir-029a-2	-0.13
200943_at	HMGN1	mir-034prec	-0.00442
200943_at	HMGN1	mir-098-prec-X	0.0121
200943_at	HMGN1	mir-106a	0.00972
200943_at	HMGN1	mir-211-prec	-0.0057
200943_at	HMGN1	mir-219-prec	-0.0115
200943_at	HMGN1	miR-324-5p	0.0546
200943_at	HMGN1	mir-503	0.0885
200943_at	HMGN1	mir-515-13p	-0.00982
200943_at	HMGN1	mir-516-1	0.0155
200943_at	HMGN1	mir-516-2	0.00783
211509_s_at	RTN4	mir-010a-prec	0.0127
211509_s_at	RTN4	mir-026b-prec	-0.161
211509_s_at	RTN4	mir-034-prec	0.0166
211509_s_at	RTN4	mir-093-prec-7.1=093-1	-0.0204
211509_s_at	RTN4	mir-095-prec-4	-0.00801
211509_s_at	RTN4	mir-103-2-prec	-0.109
211509_s_at	RTN4	mir-133a-1	-0.0029
211509_s_at	RTN4	mir-137-prec	0.00809
211509_s_at	RTN4	mir-138-1-prec	0.0449
211509_s_at	RTN4	mir-138-2-prec	0.0214
211509_s_at	RTN4	mir-148a	-0.0222
211509_s_at	RTN4	mir-217-prec	-0.0119
211509_s_at	RTN4	mir-222-prec	0.0118
211509_s_at	RTN4	miR-302b*	-0.126
211509_s_at	RTN4	mir-302c	-0.023
211509_s_at	RTN4	mir-368	0.021
211509_s_at	RTN4	mir-410	0.00267
211509_s_at	RTN4	mir-433	-0.00232
211509_s_at	RTN4	mir-448	-0.135
211509_s_at	RTN4	mir-515-23p	-0.0105
211509_s_at	RTN4	mir_320_Hcd306_right	-0.0526
202858_at	U2AF1	let-7d-v2-prec	-0.0091
202858_at	U2AF1	let-7f-2-prec2	-0.016
202858_at	U2AF1	mir-001b-2-prec	0.00392
202858_at	U2AF1	mir-010b-prec	0.00614
202858_at	U2AF1	mir-029a-2	-0.0936
202858_at	U2AF1	mir-030d-prec	-0.0768
202858_at	U2AF1	mir-031-prec	0.0172
202858_at	U2AF1	mir-033-prec	0.0607
202858_at	U2AF1	mir-098-prec-X	0.0417
202858_at	U2AF1	mir-103-prec-5=103-1	0.0664
202858_at	U2AF1	mir-130b	0.013
202858_at	U2AF1	mir-135-1-prec	-0.311
202858_at	U2AF1	mir-135b	-0.00543
202858_at	U2AF1	mir-137-prec	0.0328
202858_at	U2AF1	mir-138-1-prec	0.0147
202858_at	U2AF1	mir-148a	0.0167
202858_at	U2AF1	mir-188-prec	-0.00368
202858_at	U2AF1	mir-198-prec	-0.075
202858_at	U2AF1	mir-199a-1-prec	-0.0108
202858_at	U2AF1	mir-199a-2-prec	0.00562
202858_at	U2AF1	mir-199b-prec	-0.0212
202858_at	U2AF1	mir-202-prec	0.0265
202858_at	U2AF1	mir-204-prec	0.047
202858_at	U2AF1	mir-219-1	0.0391
202858_at	U2AF1	mir-219-2	0.0127
202858_at	U2AF1	mir-299	-0.00985
202858_at	U2AF1	mir-302a	-0.0395
202858_at	U2AF1	miR-324-5p	0.248
202858_at	U2AF1	mir-330	-0.0111
202858_at	U2AF1	mir-338	0.00534
202858_at	U2AF1	mir-367	-0.0662
202858_at	U2AF1	mir-372	-0.0402
202858_at	U2AF1	mir-373	-0.0582
202858_at	U2AF1	mir-383	0.108
202858_at	U2AF1	mir-410	-0.00408
202858_at	U2AF1	mir-448	0.181
202858_at	U2AF1	mir-449	-0.000127
202858_at	U2AF1	mir-453	0.178
202858_at	U2AF1	mir-485-3p	0.0096
202858_at	U2AF1	mir-491	-0.0208
202858_at	U2AF1	mir-496	0.0284
202858_at	U2AF1	mir-499	0.109
202858_at	U2AF1	mir-500	-0.00278
202858_at	U2AF1	mir-503	0.169
202858_at	U2AF1	mir-511-2	-0.0307
202858_at	U2AF1	mir-513-2	0.00594
202858_at	U2AF1	mir-516-2	0.027
202858_at	U2AF1	mir-516-43p	0.000672
202858_at	U2AF1	mir-517b*	-0.0427
202858_at	U2AF1	mir-519e*	-0.0876
202858_at	U2AF1	mir-520e	-0.018
202858_at	U2AF1	mir_147_left	0.12
202858_at	U2AF1	mir_320_Hcd306_right	0.0389
210125_s_at	BANF1	mir-105-prec-X.1=105-1	0.00746
210125_s_at	BANF1	mir-137-prec	0.025
210125_s_at	BANF1	mir-148-prec	-0.00322
210125_s_at	BANF1	mir-183-prec	0.0364
210125_s_at	BANF1	mir-186-prec	-0.000201
210125_s_at	BANF1	mir-199a-1-prec	-0.0195
210125_s_at	BANF1	mir-200a-prec	0.015
210125_s_at	BANF1	mir-219-prec	-0.00463
210125_s_at	BANF1	mir-30c-1	0.0045
210125_s_at	BANF1	miR-324-5p	0.0121
210125_s_at	BANF1	mir-378	-0.00283
210125_s_at	BANF1	mir-381	0.01
210125_s_at	BANF1	mir-433	-0.167
210125_s_at	BANF1	mir-450-2	0.0965
210125_s_at	BANF1	mir-496	0.00788
210125_s_at	BANF1	mir-511-2	-0.00958
210125_s_at	BANF1	mir-516-1	0.00484
201012_at	ANXA1	mir-016a-chr13	-0.42
201012_at	ANXA1	mir-019a-prec	0.00604
201012_at	ANXA1	mir-021-prec-17	0.0389
201012_at	ANXA1	mir-026b-prec	-0.0616
201012_at	ANXA1	mir-031-prec	0.0433
201012_at	ANXA1	mir-034-prec	0.0528
201012_at	ANXA1	mir-092-prec-13=092-1	0.0155
201012_at	ANXA1	mir-101-1/2-prec	0.0423
201012_at	ANXA1	mir-127-prec	0.0401
201012_at	ANXA1	mir-128a-prec	0.0544
201012_at	ANXA1	mir-130a-prec	0.00486
201012_at	ANXA1	mir-132-prec	0.101
201012_at	ANXA1	mir-146-prec	-0.0345
201012_at	ANXA1	mir-148a	-0.0737
201012_at	ANXA1	mir-149-prec	0.0433
201012_at	ANXA1	mir-182-prec	0.0709
201012_at	ANXA1	mir-192	0.0782
201012_at	ANXA1	mir-210-prec	0.0566
201012_at	ANXA1	mir-221-prec	0.0172
201012_at	ANXA1	mir-222-prec	0.112
201012_at	ANXA1	mir-26a-1	-0.131
201012_at	ANXA1	miR-302b*	-0.162
201012_at	ANXA1	mir-34b	-0.0503
201012_at	ANXA1	mir-372	-0.0797
201012_at	ANXA1	mir-375	-0.367
201012_at	ANXA1	mir-383	0.381
201012_at	ANXA1	mir-409-3p	0.000997
201012_at	ANXA1	mir-410	0.153
201012_at	ANXA1	mir-431	-0.0477
201012_at	ANXA1	mir-499	-0.0246
201012_at	ANXA1	mir-519e*	-0.0315
208827_at	PSMB6	let-7a-3-prec	-0.00406
208827_at	PSMB6	let-7b-prec	-0.184
208827_at	PSMB6	mir-001b-2-prec	0.029
208827_at	PSMB6	mir-016b-chr3	-0.212
208827_at	PSMB6	mir-032-prec	-0.0406
208827_at	PSMB6	mir-095-prec-4	-0.0113
208827_at	PSMB6	mir-130a-prec	0.0372
208827_at	PSMB6	mir-132-prec	0.0108
208827_at	PSMB6	mir-138-1-prec	0.0203
208827_at	PSMB6	mir-146b	-0.0159
208827_at	PSMB6	mir-149-prec	0.097
208827_at	PSMB6	mir-153-1-prec2	-0.113
208827_at	PSMB6	mir-181a-prec	-0.0114
208827_at	PSMB6	mir-190-prec	0.012
208827_at	PSMB6	mir-191-prec	0.0278
208827_at	PSMB6	mir-199a-1-prec	-0.0146
208827_at	PSMB6	mir-202-prec	0.0237
208827_at	PSMB6	mir-214-prec	-0.0189
208827_at	PSMB6	mir-217-prec	0.00585
208827_at	PSMB6	mir-222-prec	0.0383
208827_at	PSMB6	mir-296	-0.0396
208827_at	PSMB6	mir-302a	-0.0643
208827_at	PSMB6	miR-324-5p	0.0361
208827_at	PSMB6	mir-342	-0.0732
208827_at	PSMB6	mir-361	0.0699
208827_at	PSMB6	mir-378	-0.0132
208827_at	PSMB6	mir-383	0.141
208827_at	PSMB6	mir-409-3p	0.011
208827_at	PSMB6	mir-410	0.0247
208827_at	PSMB6	mir-450-2	0.0755
208827_at	PSMB6	mir-485-3p	0.0163
208827_at	PSMB6	mir-493	0.0242
208827_at	PSMB6	mir-502	0.00567
208827_at	PSMB6	mir-505	-0.0472
208827_at	PSMB6	mir-511-2	-0.0871
208827_at	PSMB6	mir-513-2	0.00449
208827_at	PSMB6	mir-515-23p	-0.00855
208827_at	PSMB6	mir-516-35p	0.00112
208827_at	PSMB6	mir-519e*	-0.00047
211945_s_at	ITGB1	let-7i	0.0483
211945_s_at	ITGB1	mir-009-3	-0.0594
211945_s_at	ITGB1	mir-010a-prec	0.09
211945_s_at	ITGB1	mir-022-prec	0.0645
211945_s_at	ITGB1	mir-024-2-prec	0.0207
211945_s_at	ITGB1	mir-028-prec	0.0463
211945_s_at	ITGB1	mir-032-prec	-0.144
211945_s_at	ITGB1	mir-137-prec	0.0572
211945_s_at	ITGB1	mir-141-prec	0.0289
211945_s_at	ITGB1	mir-148-prec	-0.0111
211945_s_at	ITGB1	mir-148a	-0.0855
211945_s_at	ITGB1	mir-195-prec	-0.00222
211945_s_at	ITGB1	mir-202	0.0113
211945_s_at	ITGB1	mir-204-prec	-0.00861
211945_s_at	ITGB1	mir-20b	-0.042
211945_s_at	ITGB1	mir-211-prec	-0.0212
211945_s_at	ITGB1	mir-217-prec	-0.0288
211945_s_at	ITGB1	mir-26a-2	-0.013
211945_s_at	ITGB1	mir-320	0.129
211945_s_at	ITGB1	mir-34c	0.013
211945_s_at	ITGB1	mir-375	-0.0281
211945_s_at	ITGB1	mir-381	0.000189
211945_s_at	ITGB1	mir-410	0.115
211945_s_at	ITGB1	mir-433	-0.258
211945_s_at	ITGB1	mir-449	-0.00124
211945_s_at	ITGB1	mir-450-2	0.0158
211945_s_at	ITGB1	mir-500	-8.27e-05
211945_s_at	ITGB1	mir-515-13p	-0.0584
211945_s_at	ITGB1	mir-525*	0.0296
200871_s_at	PSAP	mir-009-2	-0.0013
200871_s_at	PSAP	mir-017-prec	-0.00364
200871_s_at	PSAP	mir-030c-prec	0.0202
200871_s_at	PSAP	mir-030d-prec	0.0967
200871_s_at	PSAP	mir-034prec	0.00245
200871_s_at	PSAP	mir-098-prec-X	-0.0336
200871_s_at	PSAP	mir-101-1/2-prec	-0.00692
200871_s_at	PSAP	mir-103-prec-5=103-1	-0.0471
200871_s_at	PSAP	mir-146-prec	0.000616
200871_s_at	PSAP	mir-147-prec	0.0724
200871_s_at	PSAP	mir-150-prec	-0.0159
200871_s_at	PSAP	mir-196a-2	-0.0215
200871_s_at	PSAP	mir-199a-2-prec	-0.0312
200871_s_at	PSAP	mir-296	0.0446
200871_s_at	PSAP	mir-337	-0.00774
200871_s_at	PSAP	mir-34a	0.00373
200871_s_at	PSAP	mir-362	0.0386
200871_s_at	PSAP	mir-375	-0.0534
200871_s_at	PSAP	mir-491	-0.0147
200871_s_at	PSAP	mir-495	0.00542
200871_s_at	PSAP	mir-496	-0.0119
200871_s_at	PSAP	mir-501	0.0353
200871_s_at	PSAP	mir-515-13p	-0.0516
200871_s_at	PSAP	mir-516-1	-0.0409
200871_s_at	PSAP	mir-516-35p	-0.0189
200871_s_at	PSAP	mir-516-43p	-0.00236
210519_s_at	NQO1	let-7c-prec	0.0212
210519_s_at	NQO1	mir-001b-1-prec1	0.0106
210519_s_at	NQO1	mir-009-1	0.0551
210519_s_at	NQO1	mir-010a-prec	0.00631
210519_s_at	NQO1	mir-010b-prec	0.0333
210519_s_at	NQO1	mir-027b-prec	0.0224
210519_s_at	NQO1	mir-124a-2-prec	-0.034
210519_s_at	NQO1	mir-127-prec	-0.0804
210519_s_at	NQO1	mir-130b	-0.0533
210519_s_at	NQO1	mir-132-prec	0.112
210519_s_at	NQO1	mir-142-prec	-0.0668
210519_s_at	NQO1	mir-147-prec	0.00944
210519_s_at	NQO1	mir-155-prec	-0.0403
210519_s_at	NQO1	mir-16-1	-0.122
210519_s_at	NQO1	mir-186-prec	-0.00857
210519_s_at	NQO1	mir-21	0.166
210519_s_at	NQO1	mir-223-prec	-0.0219
210519_s_at	NQO1	miR-302b*	-0.114
210519_s_at	NQO1	mir-30c-2	-0.0633
210519_s_at	NQO1	mir-30e	-0.173
210519_s_at	NQO1	mir-323	-0.0663
210519_s_at	NQO1	mir-325	-0.0091
210519_s_at	NQO1	mir-362	0.0137
210519_s_at	NQO1	mir-367	-0.0397
210519_s_at	NQO1	mir-504	-0.152
210519_s_at	NQO1	mir-505	-0.0333
210519_s_at	NQO1	mir-511-2	-0.0163
210519_s_at	NQO1	mir-513-2	0.00786
210519_s_at	NQO1	mir-516-43p	-0.0568
208864_s_at	TXN	mir-007-1-prec	0.0523
208864_s_at	TXN	mir-009-1	0.0797
208864_s_at	TXN	mir-019a-prec	0.033
208864_s_at	TXN	mir-024-1-prec	0.0396
208864_s_at	TXN	mir-026a-prec	-0.0323
208864_s_at	TXN	mir-026b-prec	-0.0414
208864_s_at	TXN	mir-125b-2-prec	-0.00981
208864_s_at	TXN	mir-145-prec	-0.0582
208864_s_at	TXN	mir-146b	-0.0195
208864_s_at	TXN	mir-192-2/3	0.0248
208864_s_at	TXN	mir-194-2	0.0203
208864_s_at	TXN	mir-194-prec	0.158
208864_s_at	TXN	mir-212-prec	0.013
208864_s_at	TXN	mir-26a-1	-0.219
208864_s_at	TXN	mir-302a	-0.00783
208864_s_at	TXN	mir-325	-0.0101
208864_s_at	TXN	mir-368	0.0105
208864_s_at	TXN	mir-412	-0.0974
208864_s_at	TXN	mir-455	0.0461
208864_s_at	TXN	mir-500	0.025
208864_s_at	TXN	mir-511-1	-0.0455
214039_s_at	LAPTM4B	let-7g-prec	-0.104
214039_s_at	LAPTM4B	mir-010b-prec	0.0136
214039_s_at	LAPTM4B	mir-026a-prec	-0.00875
214039_s_at	LAPTM4B	mir-028-prec	0.00794
214039_s_at	LAPTM4B	mir-030a-prec	0.285
214039_s_at	LAPTM4B	mir-096-prec-7	-0.00236
214039_s_at	LAPTM4B	mir-105-prec-X.1=105-1	-0.0361
214039_s_at	LAPTM4B	mir-125a-prec	0.294
214039_s_at	LAPTM4B	mir-135a-2	0.05
214039_s_at	LAPTM4B	mir-146b	0.00757
214039_s_at	LAPTM4B	mir-149-prec	-0.0193
214039_s_at	LAPTM4B	mir-150-prec	-0.0548
214039_s_at	LAPTM4B	mir-195-prec	-0.00536
214039_s_at	LAPTM4B	mir-199a-2-prec	0.0129
214039_s_at	LAPTM4B	mir-204-prec	-0.0107
214039_s_at	LAPTM4B	mir-218-1-prec	-0.00995
214039_s_at	LAPTM4B	mir-30c-2	0.00787
214039_s_at	LAPTM4B	miR-324-5p	0.0618
214039_s_at	LAPTM4B	mir-455	0.0798
214039_s_at	LAPTM4B	mir-496	-0.00973
214039_s_at	LAPTM4B	mir-515-13p	-0.026
214039_s_at	LAPTM4B	mir-521-2	0.00762
218007_s_at	RPS27L	let-7f-1-prec	-0.00259
218007_s_at	RPS27L	mir-026b-prec	-0.121
218007_s_at	RPS27L	mir-032-prec	-0.0233
218007_s_at	RPS27L	mir-095-prec-4	-0.00919
218007_s_at	RPS27L	mir-098-prec-X	-0.109
218007_s_at	RPS27L	mir-138-1-prec	0.0169
218007_s_at	RPS27L	mir-138-2-prec	0.0014
218007_s_at	RPS27L	mir-140	0.0469
218007_s_at	RPS27L	mir-147-prec	0.00223
218007_s_at	RPS27L	mir-191-prec	-0.0599
218007_s_at	RPS27L	mir-206-prec	0.0136
218007_s_at	RPS27L	mir-211-prec	0.0338
218007_s_at	RPS27L	mir-34a	0.0495
218007_s_at	RPS27L	mir-376a	0.0405
218007_s_at	RPS27L	mir-381	0.0457
218007_s_at	RPS27L	mir-410	0.126
218007_s_at	RPS27L	mir-517b*	-0.0134
213735_s_at	COX5B	let-7a-1-prec	-0.153
213735_s_at	COX5B	mir-001b-2-prec	0.0677
213735_s_at	COX5B	mir-009-1	0.0361
213735_s_at	COX5B	mir-015a-2-prec	-0.012
213735_s_at	COX5B	mir-019b-1-prec	0.00656
213735_s_at	COX5B	mir-027a-prec	0.0202
213735_s_at	COX5B	mir-031-prec	-0.0208
213735_s_at	COX5B	mir-034prec	-0.321
213735_s_at	COX5B	mir-096-prec-7	0.0236
213735_s_at	COX5B	mir-098-prec-X	-0.071
213735_s_at	COX5B	mir-103-prec-5=103-1	-0.0951
213735_s_at	COX5B	mir-125b-1	-0.0673
213735_s_at	COX5B	mir-133b	-0.101
213735_s_at	COX5B	mir-135-1-prec	-0.0788
213735_s_at	COX5B	mir-135a-1	-0.166
213735_s_at	COX5B	mir-135b	-0.00751
213735_s_at	COX5B	mir-147-prec	0.0257
213735_s_at	COX5B	mir-155-prec	-0.00672
213735_s_at	COX5B	mir-183-prec	-0.00336
213735_s_at	COX5B	mir-193b	0.0453
213735_s_at	COX5B	mir-196-2-prec	-0.00903
213735_s_at	COX5B	mir-199a-1-prec	-0.00316
213735_s_at	COX5B	mir-204-prec	-0.00676
213735_s_at	COX5B	mir-205-prec	-0.019
213735_s_at	COX5B	mir-211-prec	0.029
213735_s_at	COX5B	mir-214-prec	-0.0468
213735_s_at	COX5B	mir-217-prec	0.0705
213735_s_at	COX5B	mir-218-1-prec	-0.0215
213735_s_at	COX5B	mir-296	0.0313
213735_s_at	COX5B	mir-299	-0.0179
213735_s_at	COX5B	mir-302c	0.00471
213735_s_at	COX5B	mir-30c-2	0.0178
213735_s_at	COX5B	mir-337	-6.58e-05
213735_s_at	COX5B	mir-340	0.102
213735_s_at	COX5B	mir-378	0.044
213735_s_at	COX5B	mir-410	0.0353
213735_s_at	COX5B	mir-424	0.105
213735_s_at	COX5B	mir-448	-0.147
213735_s_at	COX5B	mir-449	-0.0127
213735_s_at	COX5B	mir-486	-0.0129
213735_s_at	COX5B	mir-487	0.0118
213735_s_at	COX5B	mir-489	0.0513
213735_s_at	COX5B	mir-502	0.048
213735_s_at	COX5B	mir-504	-0.0272
213735_s_at	COX5B	mir-505	-0.000719
213735_s_at	COX5B	mir-513-2	0.0477
213735_s_at	COX5B	mir-515-13p	-0.00718
213735_s_at	COX5B	mir-516-2	0.00359
213735_s_at	COX5B	mir-516-43p	0.0205
213735_s_at	COX5B	mir-519d	-0.0106
213735_s_at	COX5B	mir-521-2	0.0522
213735_s_at	COX5B	mir_320_Hcd306_right	-0.0348
204219_s_at	PSMC1	mir-009-2	0.0188
204219_s_at	PSMC1	mir-019b-1-prec	-0.0153
204219_s_at	PSMC1	mir-024-2-prec	0.000871
204219_s_at	PSMC1	mir-025-prec	-0.011
204219_s_at	PSMC1	mir-099b-prec-19	0.0555
204219_s_at	PSMC1	mir-123-prec	-0.00256
204219_s_at	PSMC1	mir-124a-2-prec	-0.0151
204219_s_at	PSMC1	mir-135a-2	0.00134
204219_s_at	PSMC1	mir-146b	-0.0072
204219_s_at	PSMC1	mir-186-prec	-0.00133
204219_s_at	PSMC1	mir-302c	0.00784
204219_s_at	PSMC1	mir-302d	-0.000249
204219_s_at	PSMC1	miR-324-5p	0.291
204219_s_at	PSMC1	mir-340	0.00363
204219_s_at	PSMC1	mir-450-2	0.0225
204219_s_at	PSMC1	mir-503	0.0803
205133_s_at	HSPE1	let-7a-1-prec	-0.11
205133_s_at	HSPE1	let-7b-prec	-0.0106
205133_s_at	HSPE1	let-7e-prec	-0.00217
205133_s_at	HSPE1	mir-007-1-prec	0.0712
205133_s_at	HSPE1	mir-034-prec	-0.0621
205133_s_at	HSPE1	mir-034prec	-0.024
205133_s_at	HSPE1	mir-096-prec-7	0.0419
205133_s_at	HSPE1	mir-098-prec-X	-0.021
205133_s_at	HSPE1	mir-124a-2-prec	-0.0103
205133_s_at	HSPE1	mir-126	0.00395
205133_s_at	HSPE1	mir-135a-1	-0.314
205133_s_at	HSPE1	mir-138-1-prec	0.0149
205133_s_at	HSPE1	mir-153-1-prec2	-0.0124
205133_s_at	HSPE1	mir-155-prec	0.0198
205133_s_at	HSPE1	mir-190-prec	0.00297
205133_s_at	HSPE1	mir-194-prec	0.0639
205133_s_at	HSPE1	mir-199a-1-prec	-0.0486
205133_s_at	HSPE1	mir-199b-prec	-0.00297
205133_s_at	HSPE1	mir-216-prec	-0.00384
205133_s_at	HSPE1	mir-217-prec	0.00937
205133_s_at	HSPE1	mir-218-1-prec	-0.0222
205133_s_at	HSPE1	mir-21	-0.00869
205133_s_at	HSPE1	mir-221-prec	0.0475
205133_s_at	HSPE1	mir-26a-1	-0.0881
205133_s_at	HSPE1	mir-302a	-0.0183
205133_s_at	HSPE1	mir-302b	0.0122
205133_s_at	HSPE1	mir-375	-0.0462
205133_s_at	HSPE1	mir-424	0.0674
205133_s_at	HSPE1	mir-448	-0.00749
205133_s_at	HSPE1	mir-450-2	0.00266
205133_s_at	HSPE1	mir-455	0.031
205133_s_at	HSPE1	mir-484	0.00783
205133_s_at	HSPE1	mir-496	0.0136
205133_s_at	HSPE1	mir-513-2	0.0109
205133_s_at	HSPE1	mir-516-1	0.00223
205133_s_at	HSPE1	mir-516-35p	0.0091
205133_s_at	HSPE1	mir-519e*	-0.000605
205133_s_at	HSPE1	mir-521-2	0.0114
205133_s_at	HSPE1	mir_147_right	-0.0153
205133_s_at	HSPE1	mir_320_Hcd306_left	0.0359
201272_at	AKR1B1	let-7g-prec	0.256
201272_at	AKR1B1	mir-030c-prec	0.519
201272_at	AKR1B1	mir-106b	-0.0385
201272_at	AKR1B1	mir-107-prec-10	-0.0562
201272_at	AKR1B1	mir-135-1-prec	-0.0401
201272_at	AKR1B1	mir-135a-1	-0.0337
201272_at	AKR1B1	mir-135a-2	-0.0186
201272_at	AKR1B1	mir-138-1-prec	0.212
201272_at	AKR1B1	mir-151-prec	-0.0332
201272_at	AKR1B1	mir-16-1	-0.0491
201272_at	AKR1B1	mir-181b-1	0.0584
201272_at	AKR1B1	mir-181b-2	0.0281
201272_at	AKR1B1	mir-182-prec	0.0241
201272_at	AKR1B1	mir-190-prec	-0.0163
201272_at	AKR1B1	mir-205-prec	-0.0354
201272_at	AKR1B1	mir-20b	-0.0178
201272_at	AKR1B1	mir-210-prec	-0.0759
201272_at	AKR1B1	mir-217-prec	-0.146
201272_at	AKR1B1	mir-219-1	0.042
201272_at	AKR1B1	mir-223-prec	-0.00341
201272_at	AKR1B1	mir-26a-2	-0.343
201272_at	AKR1B1	mir-335	-0.121
201272_at	AKR1B1	mir-342	0.0591
201272_at	AKR1B1	mir-34a	0.0491
201272_at	AKR1B1	mir-379	0.0665
201272_at	AKR1B1	mir-425	-0.105
201272_at	AKR1B1	mir-450-2	0.103
201272_at	AKR1B1	mir-500	-0.106
201272_at	AKR1B1	mir-503	-0.0769
201272_at	AKR1B1	mir-516-45p	0.0412
201272_at	AKR1B1	mir-519d	0.2
201202_at	PCNA	let-7a-1-prec	-0.0159
201202_at	PCNA	let-7e-prec	-0.028
201202_at	PCNA	mir-001b-1-prec1	0.00363
201202_at	PCNA	mir-001b-2-prec	0.0477
201202_at	PCNA	mir-016a-chr13	-0.0315
201202_at	PCNA	mir-017-prec	0.00571
201202_at	PCNA	mir-024-2-prec	-0.0377
201202_at	PCNA	mir-095-prec-4	-0.0213
201202_at	PCNA	mir-099b-prec-19	-0.0509
201202_at	PCNA	mir-1-2	-0.0546
201202_at	PCNA	mir-103-2-prec	0.0603
201202_at	PCNA	mir-103-prec-5=103-1	0.171
201202_at	PCNA	mir-125b-1	-0.0342
201202_at	PCNA	mir-127-prec	-0.0091
201202_at	PCNA	mir-132-prec	0.00906
201202_at	PCNA	mir-133b	-0.032
201202_at	PCNA	mir-135-1-prec	-0.0363
201202_at	PCNA	mir-135a-1	-0.0161
201202_at	PCNA	mir-138-1-prec	0.0528
201202_at	PCNA	mir-143-prec	0.0177
201202_at	PCNA	mir-148a	0.013
201202_at	PCNA	mir-151-prec	-0.1
201202_at	PCNA	mir-153-1-prec1	0.0411
201202_at	PCNA	mir-155-prec	-0.00099
201202_at	PCNA	mir-181c-prec	-0.024
201202_at	PCNA	mir-186-prec	-0.0149
201202_at	PCNA	mir-187-prec	-0.00894
201202_at	PCNA	mir-193-prec	-0.0644
201202_at	PCNA	mir-198-prec	-0.139
201202_at	PCNA	mir-202	0.0244
201202_at	PCNA	mir-202-prec	0.0359
201202_at	PCNA	mir-210-prec	-0.0412
201202_at	PCNA	mir-214-prec	-0.00097
201202_at	PCNA	mir-215-prec	6.46e-05
201202_at	PCNA	mir-216-prec	0.0487
201202_at	PCNA	mir-296	-0.0592
201202_at	PCNA	mir-329-2	0.000271
201202_at	PCNA	mir-330	-0.00208
201202_at	PCNA	mir-367	0.000756
201202_at	PCNA	mir-368	0.00441
201202_at	PCNA	mir-381	0.011
201202_at	PCNA	mir-412	-0.394
201202_at	PCNA	mir-484	0.00543
201202_at	PCNA	mir-496	0.0226
201202_at	PCNA	mir-505	-0.012
201202_at	PCNA	mir-511-2	0.011
201202_at	PCNA	mir-513-2	0.0498
201202_at	PCNA	mir-516-35p	0.0142
201202_at	PCNA	mir-516-45p	-0.0575
201202_at	PCNA	mir-517b*	-0.0605
201202_at	PCNA	mir-519d	0.268
201202_at	PCNA	mir-519e*	-0.0115
201202_at	PCNA	mir-520e	0.00737
201202_at	PCNA	mir-525*	0.0276
201202_at	PCNA	mir_147_right	0.0105
200673_at	LAPTM4A	mir-001b-1-prec1	-0.00684
200673_at	LAPTM4A	mir-016a-chr13	-0.0243
200673_at	LAPTM4A	mir-024-1-prec	0.00688
200673_at	LAPTM4A	mir-027b-prec	0.068
200673_at	LAPTM4A	mir-034-prec	0.0185
200673_at	LAPTM4A	mir-093-prec-7.1=093-1	-0.0169
200673_at	LAPTM4A	mir-1-2	-0.0264
200673_at	LAPTM4A	mir-106-prec-X	-0.164
200673_at	LAPTM4A	mir-122a-prec	0.0605
200673_at	LAPTM4A	mir-129-2	0.0668
200673_at	LAPTM4A	mir-135b	0.03
200673_at	LAPTM4A	mir-137-prec	0.00656
200673_at	LAPTM4A	mir-143-prec	0.00149
200673_at	LAPTM4A	mir-148-prec	-0.0294
200673_at	LAPTM4A	mir-181c-prec	-0.04
200673_at	LAPTM4A	mir-194-2	0.0372
200673_at	LAPTM4A	mir-196a-2	0.117
200673_at	LAPTM4A	mir-204-prec	0.0329
200673_at	LAPTM4A	mir-217-prec	-0.0489
200673_at	LAPTM4A	mir-219-1	0.0373
200673_at	LAPTM4A	mir-219-2	-0.00655
200673_at	LAPTM4A	mir-220-prec	0.00349
200673_at	LAPTM4A	mir-221-prec	0.0158
200673_at	LAPTM4A	mir-223-prec	-0.0134
200673_at	LAPTM4A	mir-224-prec	-0.0141
200673_at	LAPTM4A	mir-296	0.0422
200673_at	LAPTM4A	mir-299	0.0966
200673_at	LAPTM4A	mir-301	0.0418
200673_at	LAPTM4A	miR-302b*	-0.0357
200673_at	LAPTM4A	mir-339	0.104
200673_at	LAPTM4A	mir-342	-0.0156
200673_at	LAPTM4A	mir-34c	0.00682
200673_at	LAPTM4A	mir-361	-0.0474
200673_at	LAPTM4A	mir-368	0.0036
200673_at	LAPTM4A	mir-374	-0.108
200673_at	LAPTM4A	mir-375	-0.048
200673_at	LAPTM4A	mir-382	-0.0557
200673_at	LAPTM4A	mir-383	-0.0177
200673_at	LAPTM4A	mir-422a	-0.0239
200673_at	LAPTM4A	mir-449	-0.0607
200673_at	LAPTM4A	mir-452	-0.0165
200673_at	LAPTM4A	mir-484	-0.0149
200673_at	LAPTM4A	mir-486	0.00214
200673_at	LAPTM4A	mir-491	-0.0294
200673_at	LAPTM4A	mir-496	-0.0111
200673_at	LAPTM4A	mir-500	0.0164
200673_at	LAPTM4A	mir-504	0.00553
200673_at	LAPTM4A	mir-505	-0.0362
200673_at	LAPTM4A	mir-511-1	-0.019
200673_at	LAPTM4A	mir-515-13p	-0.03
200673_at	LAPTM4A	mir-515-23p	-0.00545
200673_at	LAPTM4A	mir-516-43p	-0.0272
200673_at	LAPTM4A	mir-520e	-0.0913
200673_at	LAPTM4A	mir-525*	0.028
200673_at	LAPTM4A	mir_320_Hcd306_left	-0.215
201470_at	GSTO1	let-7a-1-prec	-0.113
201470_at	GSTO1	let-7c-prec	-0.0286
201470_at	GSTO1	mir-007-2-prec	0.0117
201470_at	GSTO1	mir-010b-prec	0.0432
201470_at	GSTO1	mir-016b-chr3	-0.132
201470_at	GSTO1	mir-095-prec-4	-0.0117
201470_at	GSTO1	mir-127-prec	-0.0896
201470_at	GSTO1	mir-135a-1	-0.111
201470_at	GSTO1	mir-135b	-0.00542
201470_at	GSTO1	mir-138-1-prec	0.0102
201470_at	GSTO1	mir-141-prec	-0.00605
201470_at	GSTO1	mir-147-prec	0.144
201470_at	GSTO1	mir-187-prec	-0.0203
201470_at	GSTO1	mir-190-prec	-0.00324
201470_at	GSTO1	mir-196a-2	-0.00304
201470_at	GSTO1	mir-199a-1-prec	-0.0156
201470_at	GSTO1	mir-203-prec	-0.0114
201470_at	GSTO1	mir-210-prec	-0.072
201470_at	GSTO1	mir-219-1	0.0392
201470_at	GSTO1	mir-221-prec	0.0337
201470_at	GSTO1	mir-29b-2=102prec7.1=7.2	0.069
201470_at	GSTO1	mir-302c	-0.0098
201470_at	GSTO1	mir-30c-1	0.0212
201470_at	GSTO1	miR-324-5p	0.0269
201470_at	GSTO1	mir-335	-0.0477
201470_at	GSTO1	mir-340	0.0359
201470_at	GSTO1	mir-362	0.0644
201470_at	GSTO1	mir-365-1	-0.0429
201470_at	GSTO1	mir-372	-0.000769
201470_at	GSTO1	mir-448	0.0348
201470_at	GSTO1	mir-450-2	-0.00263
201470_at	GSTO1	mir-495	0.00331
201470_at	GSTO1	mir-513-2	0.0292
201470_at	GSTO1	mir-515-13p	-0.0792
201470_at	GSTO1	mir-515-23p	-0.0132
201470_at	GSTO1	mir-516-1	-0.00989
201470_at	GSTO1	mir-516-45p	-0.0186
201470_at	GSTO1	mir-518a-2*	0.122
201470_at	GSTO1	mir-525*	0.0337
208683_at	CAPN2	mir-010a-prec	0.144
208683_at	CAPN2	mir-016a-chr13	-0.148
208683_at	CAPN2	mir-022-prec	0.0509
208683_at	CAPN2	mir-024-2-prec	0.0407
208683_at	CAPN2	mir-028-prec	0.0145
208683_at	CAPN2	mir-032-prec	-0.00276
208683_at	CAPN2	mir-102-prec-1	0.114
208683_at	CAPN2	mir-107-prec-10	-0.27
208683_at	CAPN2	mir-124a-2-prec	-0.0213
208683_at	CAPN2	mir-130a-prec	0.12
208683_at	CAPN2	mir-135a-1	0.121
208683_at	CAPN2	mir-135b	0.0196
208683_at	CAPN2	mir-141-prec	0.00761
208683_at	CAPN2	mir-148a	-0.0231
208683_at	CAPN2	mir-182-prec	0.0025
208683_at	CAPN2	mir-187-prec	0.00367
208683_at	CAPN2	mir-196a-2	0.15
208683_at	CAPN2	mir-199a-2-prec	-0.0658
208683_at	CAPN2	mir-202	0.00946
208683_at	CAPN2	mir-210-prec	0.0432
208683_at	CAPN2	mir-216-prec	-0.0521
208683_at	CAPN2	mir-217-prec	-0.0207
208683_at	CAPN2	mir-219-prec	0.0912
208683_at	CAPN2	mir-21	0.0528
208683_at	CAPN2	mir-299	0.000792
208683_at	CAPN2	mir-321	0.0766
208683_at	CAPN2	mir-328	-0.0539
208683_at	CAPN2	mir-368	0.0428
208683_at	CAPN2	mir-375	-0.0189
208683_at	CAPN2	mir-383	0.0204
208683_at	CAPN2	mir-424	-0.0357
208683_at	CAPN2	mir-450-2	0.103
208683_at	CAPN2	mir-484	-0.168
208683_at	CAPN2	mir-495	0.00535
208683_at	CAPN2	mir-500	-0.0417
208683_at	CAPN2	mir-511-1	-0.0779
208683_at	CAPN2	mir-516-2	-0.00782
208683_at	CAPN2	mir-520e	0.0187
208683_at	CAPN2	mir_320_Hcd306_right	-0.00704
217802_s_at	NUCKS1	mir-001b-2-prec	-0.0222
217802_s_at	NUCKS1	mir-007-3-prec	-0.295
217802_s_at	NUCKS1	mir-1-1	0.00182
217802_s_at	NUCKS1	mir-1-2	-0.0698
217802_s_at	NUCKS1	mir-129-2	0.216
217802_s_at	NUCKS1	mir-130b	0.0558
217802_s_at	NUCKS1	mir-132-prec	0.133
217802_s_at	NUCKS1	mir-133a-1	0.0413
217802_s_at	NUCKS1	mir-135-1-prec	0.00889
217802_s_at	NUCKS1	mir-135b	0.0232
217802_s_at	NUCKS1	mir-143-prec	0.008
217802_s_at	NUCKS1	mir-145-prec	0.0132
217802_s_at	NUCKS1	mir-148a	-0.00671
217802_s_at	NUCKS1	mir-149-prec	0.0237
217802_s_at	NUCKS1	mir-183-prec	0.0134
217802_s_at	NUCKS1	mir-185-prec	0.00889
217802_s_at	NUCKS1	mir-186-prec	0.00577
217802_s_at	NUCKS1	mir-196-1-prec	0.0263
217802_s_at	NUCKS1	mir-196a-2	0.00972
217802_s_at	NUCKS1	mir-199b-prec	-0.00207
217802_s_at	NUCKS1	mir-202-prec	0.085
217802_s_at	NUCKS1	mir-204-prec	0.0671
217802_s_at	NUCKS1	mir-214-prec	-0.00813
217802_s_at	NUCKS1	mir-26a-1	0.0828
217802_s_at	NUCKS1	mir-299	0.00557
217802_s_at	NUCKS1	mir-29b-1	-0.106
217802_s_at	NUCKS1	mir-301	0.0458
217802_s_at	NUCKS1	mir-302b	0.0589
217802_s_at	NUCKS1	mir-302c	-0.0608
217802_s_at	NUCKS1	mir-321	0.243
217802_s_at	NUCKS1	mir-34b	-0.00121
217802_s_at	NUCKS1	mir-363	0.0943
217802_s_at	NUCKS1	mir-372	-0.0312
217802_s_at	NUCKS1	miR-373*	0.341
217802_s_at	NUCKS1	mir-378	-0.0317
217802_s_at	NUCKS1	mir-410	-0.0017
217802_s_at	NUCKS1	mir-423	-0.0685
217802_s_at	NUCKS1	mir-431	-0.103
217802_s_at	NUCKS1	mir-450-1	0.103
217802_s_at	NUCKS1	mir-450-2	0.0281
217802_s_at	NUCKS1	mir-453	0.181
217802_s_at	NUCKS1	mir-485-3p	-0.0349
217802_s_at	NUCKS1	mir-489	-0.0385
217802_s_at	NUCKS1	mir-495	0.0267
217802_s_at	NUCKS1	mir-500	-0.00775
217802_s_at	NUCKS1	mir-502	-0.0744
217802_s_at	NUCKS1	mir-504	0.0176
217802_s_at	NUCKS1	mir-511-1	0.0245
217802_s_at	NUCKS1	mir-515-13p	-0.0606
217802_s_at	NUCKS1	mir-515-23p	-0.00184
217802_s_at	NUCKS1	mir-516-35p	-0.00443
217802_s_at	NUCKS1	mir-518a-2*	-0.00823
217802_s_at	NUCKS1	mir-519d	0.0778
217802_s_at	NUCKS1	mir-519e*	-0.0128
217802_s_at	NUCKS1	mir-520e	-0.136
217802_s_at	NUCKS1	mir-521-2	0.0169
207040_s_at	ST13	mir-009-2	0.0289
207040_s_at	ST13	mir-024-1-prec	-0.00354
207040_s_at	ST13	mir-096-prec-7	0.0141
207040_s_at	ST13	mir-135a-1	-0.0363
207040_s_at	ST13	mir-135a-2	0.018
207040_s_at	ST13	mir-136-prec	-0.0171
207040_s_at	ST13	mir-140	0.00834
207040_s_at	ST13	mir-146-prec	0.00659
207040_s_at	ST13	mir-147-prec	0.0461
207040_s_at	ST13	mir-148a	0.0339
207040_s_at	ST13	mir-321	-0.0227
207040_s_at	ST13	mir-361	0.00808
207040_s_at	ST13	mir-491	-0.0218
207040_s_at	ST13	mir-501	0.0248
207040_s_at	ST13	mir-502	0.0318
207040_s_at	ST13	mir-519e*	-0.0024
207040_s_at	ST13	mir-525*	-0.00793
215091_s_at	GTF3A	let-7a-2-prec	-0.0454
215091_s_at	GTF3A	mir-001b-2-prec	0.00566
215091_s_at	GTF3A	mir-009-1	0.0501
215091_s_at	GTF3A	mir-009-3	0.0181
215091_s_at	GTF3A	mir-019b-1-prec	0.0398
215091_s_at	GTF3A	mir-031-prec	-0.0275
215091_s_at	GTF3A	mir-034-prec	-0.0214
215091_s_at	GTF3A	mir-034prec	-0.0378
215091_s_at	GTF3A	mir-098-prec-X	-0.0686
215091_s_at	GTF3A	mir-103-2-prec	-0.0146
215091_s_at	GTF3A	mir-103-prec-5=103-1	-0.0217
215091_s_at	GTF3A	mir-130a-prec	-0.0903
215091_s_at	GTF3A	mir-130b	-0.046
215091_s_at	GTF3A	mir-133b	-0.0345
215091_s_at	GTF3A	mir-135a-1	-0.0223
215091_s_at	GTF3A	mir-142-prec	0.0486
215091_s_at	GTF3A	mir-145-prec	-0.0687
215091_s_at	GTF3A	mir-148b	-0.0408
215091_s_at	GTF3A	mir-181b-prec	-0.016
215091_s_at	GTF3A	mir-187-prec	0.00507
215091_s_at	GTF3A	mir-190-prec	0.0185
215091_s_at	GTF3A	mir-199a-2-prec	0.0437
215091_s_at	GTF3A	mir-199b-prec	-0.00208
215091_s_at	GTF3A	mir-205-prec	0.0427
215091_s_at	GTF3A	mir-206-prec	0.0253
215091_s_at	GTF3A	mir-217-prec	0.00416
215091_s_at	GTF3A	mir-219-2	0.00177
215091_s_at	GTF3A	mir-21	-0.00901
215091_s_at	GTF3A	mir-224-prec	0.00985
215091_s_at	GTF3A	mir-299	0.00367
215091_s_at	GTF3A	mir-302a	-0.00926
215091_s_at	GTF3A	mir-302b	0.0595
215091_s_at	GTF3A	mir-335	0.0449
215091_s_at	GTF3A	mir-34c	-0.0251
215091_s_at	GTF3A	mir-365-1	-0.0836
215091_s_at	GTF3A	mir-367	0.0307
215091_s_at	GTF3A	mir-371	-0.0119
215091_s_at	GTF3A	mir-374	0.106
215091_s_at	GTF3A	mir-378	-0.0266
215091_s_at	GTF3A	mir-412	-0.282
215091_s_at	GTF3A	mir-448	-0.118
215091_s_at	GTF3A	mir-449	-0.00615
215091_s_at	GTF3A	mir-452	0.0381
215091_s_at	GTF3A	mir-453	-0.067
215091_s_at	GTF3A	mir-484	0.0499
215091_s_at	GTF3A	mir-485-3p	0.00834
215091_s_at	GTF3A	mir-496	-0.0414
215091_s_at	GTF3A	mir-499	0.0792
215091_s_at	GTF3A	mir-504	-0.0456
215091_s_at	GTF3A	mir-505	0.00231
215091_s_at	GTF3A	mir-515-13p	-0.096
215091_s_at	GTF3A	mir-516-45p	-0.00917
215091_s_at	GTF3A	mir-520e	0.0403
215091_s_at	GTF3A	mir-525*	-0.00417
206074_s_at	HMGA1	let-7a-3-prec	-0.0188
206074_s_at	HMGA1	mir-007-2-prec	0.000155
206074_s_at	HMGA1	mir-009-2	0.0182
206074_s_at	HMGA1	mir-015b-prec	-0.219
206074_s_at	HMGA1	mir-019b-2-prec	0.0531
206074_s_at	HMGA1	mir-034prec	-0.115
206074_s_at	HMGA1	mir-123-prec	0.243
206074_s_at	HMGA1	mir-135a-2	0.00294
206074_s_at	HMGA1	mir-146b	-0.00558
206074_s_at	HMGA1	mir-186-prec	-0.0885
206074_s_at	HMGA1	mir-196-2-prec	-0.0435
206074_s_at	HMGA1	mir-199a-1-prec	-0.0162
206074_s_at	HMGA1	mir-210-prec	-0.0886
206074_s_at	HMGA1	mir-214-prec	-0.17
206074_s_at	HMGA1	mir-217-prec	0.00195
206074_s_at	HMGA1	mir-223-prec	0.0141
206074_s_at	HMGA1	mir-224-prec	0.0129
206074_s_at	HMGA1	miR-302b*	-0.00829
206074_s_at	HMGA1	mir-302b	-0.0624
206074_s_at	HMGA1	mir-302d	-0.0285
206074_s_at	HMGA1	mir-320	-0.106
206074_s_at	HMGA1	mir-335	0.071
206074_s_at	HMGA1	mir-342	-0.187
206074_s_at	HMGA1	mir-370	0.0612
206074_s_at	HMGA1	mir-382	0.0422
206074_s_at	HMGA1	mir-412	-0.106
206074_s_at	HMGA1	mir-433	-0.238
206074_s_at	HMGA1	mir-452	0.00749
206074_s_at	HMGA1	mir-489	0.0399
206074_s_at	HMGA1	mir-515-13p	-0.0283
206074_s_at	HMGA1	mir-516-2	0.0228
206074_s_at	HMGA1	mir-517b*	-0.0291
204992_s_at	PFN2	mir-009-2	0.0201
204992_s_at	PFN2	mir-093-prec-7.1=093-1	-0.423
204992_s_at	PFN2	mir-099b-prec-19	0.0567
204992_s_at	PFN2	mir-105-prec-X.1=105-1	-0.0719
204992_s_at	PFN2	mir-125a-prec	0.00755
204992_s_at	PFN2	mir-125b-2-prec	0.123
204992_s_at	PFN2	mir-142-prec	-0.0946
204992_s_at	PFN2	mir-146-prec	-0.0112
204992_s_at	PFN2	mir-148-prec	-0.00499
204992_s_at	PFN2	mir-153-1-prec1	-0.00147
204992_s_at	PFN2	mir-301	0.0266
204992_s_at	PFN2	mir-361	0.0374
204992_s_at	PFN2	mir-372	-0.0997
204992_s_at	PFN2	mir-448	-0.1
204992_s_at	PFN2	mir-516-45p	-0.0401
200618_at	LASP1	mir-001b-2-prec	0.0295
200618_at	LASP1	mir-009-1	-0.0162
200618_at	LASP1	mir-009-2	-0.00938
200618_at	LASP1	mir-010a-prec	0.0534
200618_at	LASP1	mir-022-prec	0.0207
200618_at	LASP1	mir-031-prec	0.00839
200618_at	LASP1	mir-032-prec	-0.049
200618_at	LASP1	mir-123-prec	-0.0599
200618_at	LASP1	mir-130a-prec	0.0575
200618_at	LASP1	mir-135-1-prec	0.0201
200618_at	LASP1	mir-136-prec	0.0426
200618_at	LASP1	mir-138-1-prec	0.0137
200618_at	LASP1	mir-147-prec	-0.0133
200618_at	LASP1	mir-148a	-0.00599
200618_at	LASP1	mir-148b	-0.00799
200618_at	LASP1	mir-149-prec	0.0345
200618_at	LASP1	mir-153-1-prec2	0.0171
200618_at	LASP1	mir-190-prec	0.0258
200618_at	LASP1	mir-192-2/3	0.052
200618_at	LASP1	mir-192	0.032
200618_at	LASP1	mir-198-prec	-0.0234
200618_at	LASP1	mir-200c	0.00385
200618_at	LASP1	mir-202	0.0486
200618_at	LASP1	mir-202-prec	0.0212
200618_at	LASP1	mir-211-prec	-0.0438
200618_at	LASP1	mir-217-prec	-0.0177
200618_at	LASP1	mir-222-prec	0.00498
200618_at	LASP1	mir-224-prec	0.0195
200618_at	LASP1	mir-301	0.00422
200618_at	LASP1	mir-335	-0.0179
200618_at	LASP1	mir-374	0.00961
200618_at	LASP1	mir-378	-0.0262
200618_at	LASP1	mir-433	-0.0121
200618_at	LASP1	mir-487	-0.0486
200618_at	LASP1	mir-500	-0.0183
200618_at	LASP1	mir-501	-0.0501
200618_at	LASP1	mir-504	0.137
200618_at	LASP1	mir-511-2	0.0084
200618_at	LASP1	mir_320_Hcd306_left	-0.00909
33322_i_at	SFN	mir-134-prec	-0.0179
33322_i_at	SFN	mir-146b	-0.105
33322_i_at	SFN	mir-181b-1	-0.0512
33322_i_at	SFN	mir-196-2-prec	-0.075
33322_i_at	SFN	mir-199a-2-prec	-0.0257
33322_i_at	SFN	mir-200a-prec	0.0417
33322_i_at	SFN	mir-200c	0.0256
33322_i_at	SFN	mir-203-prec	0.0583
33322_i_at	SFN	mir-204-prec	-0.0085
33322_i_at	SFN	mir-211-prec	-0.0326
33322_i_at	SFN	mir-215-prec	0.0262
33322_i_at	SFN	mir-21	0.127
33322_i_at	SFN	mir-299	-0.00247
33322_i_at	SFN	mir-331	0.12
33322_i_at	SFN	mir-335	0.0359
33322_i_at	SFN	mir-433	-0.235
33322_i_at	SFN	mir-450-2	-0.0598
33322_i_at	SFN	mir-511-1	-0.184
33322_i_at	SFN	mir-515-13p	0.0386
33322_i_at	SFN	mir-516-35p	0.082
200653_s_at	CALM1	mir-009-3	-0.00856
200653_s_at	CALM1	mir-010b-prec	0.0053
200653_s_at	CALM1	mir-024-1-prec	0.109
200653_s_at	CALM1	mir-092-prec-13=092-1	0.0193
200653_s_at	CALM1	mir-095-prec-4	-0.0779
200653_s_at	CALM1	mir-107-prec-10	0.0177
200653_s_at	CALM1	mir-122a-prec	-0.00638
200653_s_at	CALM1	mir-123-prec	-0.0177
200653_s_at	CALM1	mir-129-2	-0.0704
200653_s_at	CALM1	mir-138-1-prec	0.00471
200653_s_at	CALM1	mir-145-prec	-0.0991
200653_s_at	CALM1	mir-153-1-prec2	-0.111
200653_s_at	CALM1	mir-184-prec	-0.00459
200653_s_at	CALM1	mir-187-prec	-0.0221
200653_s_at	CALM1	mir-193-prec	-0.0461
200653_s_at	CALM1	mir-198-prec	0.103
200653_s_at	CALM1	mir-200c	0.0081
200653_s_at	CALM1	mir-202-prec	0.00506
200653_s_at	CALM1	mir-216-prec	-0.0152
200653_s_at	CALM1	mir-218-2-prec	-0.0511
200653_s_at	CALM1	mir-219-2	0.0133
200653_s_at	CALM1	mir-222-prec	0.00866
200653_s_at	CALM1	mir-296	-0.0264
200653_s_at	CALM1	mir-302a	0.0135
200653_s_at	CALM1	mir-321	0.109
200653_s_at	CALM1	mir-323	-0.0125
200653_s_at	CALM1	mir-329-1	-0.0291
200653_s_at	CALM1	mir-337	-0.00844
200653_s_at	CALM1	mir-338	0.0227
200653_s_at	CALM1	mir-340	0.151
200653_s_at	CALM1	mir-342	-0.0386
200653_s_at	CALM1	mir-345	0.0024
200653_s_at	CALM1	mir-34c	0.0158
200653_s_at	CALM1	mir-361	0.00621
200653_s_at	CALM1	mir-365-1	-0.0061
200653_s_at	CALM1	mir-370	-0.0706
200653_s_at	CALM1	mir-372	-0.0677
200653_s_at	CALM1	mir-381	0.0277
200653_s_at	CALM1	mir-410	0.0414
200653_s_at	CALM1	mir-424	0.0351
200653_s_at	CALM1	mir-425	0.0104
200653_s_at	CALM1	mir-448	-0.0201
200653_s_at	CALM1	mir-450-1	0.0322
200653_s_at	CALM1	mir-453	-0.143
200653_s_at	CALM1	mir-484	0.00235
200653_s_at	CALM1	mir-485-3p	0.00595
200653_s_at	CALM1	mir-499	0.0276
200653_s_at	CALM1	mir-504	0.106
200653_s_at	CALM1	mir-505	-0.025
200653_s_at	CALM1	mir-511-1	-0.0651
200653_s_at	CALM1	mir-516-1	0.0114
200653_s_at	CALM1	mir-516-35p	0.0623
200653_s_at	CALM1	mir-518a-2*	0.0428
200653_s_at	CALM1	mir_147_right	0.0315
218059_at	ZNF706	let-7a-1-prec	-0.00864
218059_at	ZNF706	let-7d-v2-prec	0.00754
218059_at	ZNF706	mir-001b-1-prec1	0.00579
218059_at	ZNF706	mir-007-1-prec	-0.0544
218059_at	ZNF706	mir-024-1-prec	-0.0135
218059_at	ZNF706	mir-030d-prec	0.104
218059_at	ZNF706	mir-033b-prec	0.0492
218059_at	ZNF706	mir-100-1/2-prec	0.0384
218059_at	ZNF706	mir-124a-2-prec	-0.014
218059_at	ZNF706	mir-135-1-prec	-0.00545
218059_at	ZNF706	mir-135a-2	0.0256
218059_at	ZNF706	mir-146-prec	0.00365
218059_at	ZNF706	mir-147-prec	0.0536
218059_at	ZNF706	mir-152-prec	0.117
218059_at	ZNF706	mir-155-prec	-0.000923
218059_at	ZNF706	mir-199a-2-prec	0.0024
218059_at	ZNF706	mir-202	0.00883
218059_at	ZNF706	mir-218-1-prec	0.00167
218059_at	ZNF706	mir-219-2	0.00185
218059_at	ZNF706	mir-299	-0.032
218059_at	ZNF706	mir-302a	-0.0259
218059_at	ZNF706	mir-338	0.0686
218059_at	ZNF706	mir-340	-0.0819
218059_at	ZNF706	mir-345	0.0072
218059_at	ZNF706	mir-34a	0.00485
218059_at	ZNF706	mir-368	-0.0174
218059_at	ZNF706	miR-373*	-0.0867
218059_at	ZNF706	mir-376b	-0.0202
218059_at	ZNF706	mir-485-3p	0.000733
218059_at	ZNF706	mir-502	0.0577
218059_at	ZNF706	mir-503	-0.0946
218059_at	ZNF706	mir-504	-0.0555
218059_at	ZNF706	mir-511-2	-0.0587
218059_at	ZNF706	mir-516-35p	-0.000247
218059_at	ZNF706	mir-516-45p	-0.00112
218059_at	ZNF706	mir-519d	-0.0742
218059_at	ZNF706	mir-525*	0.055
208949_s_at	LGALS3	mir-001b-1-prec1	-0.00477
208949_s_at	LGALS3	mir-010a-prec	0.0167
208949_s_at	LGALS3	mir-027a-prec	0.00315
208949_s_at	LGALS3	mir-029a-2	0.033
208949_s_at	LGALS3	mir-030d-prec	0.223
208949_s_at	LGALS3	mir-1-2	-0.0055
208949_s_at	LGALS3	mir-124a-2-prec	-0.0756
208949_s_at	LGALS3	mir-137-prec	-0.0496
208949_s_at	LGALS3	mir-142-prec	-0.0952
208949_s_at	LGALS3	mir-185-prec	-0.231
208949_s_at	LGALS3	mir-199a-2-prec	-0.00152
208949_s_at	LGALS3	mir-203-prec	0.00404
208949_s_at	LGALS3	mir-204-prec	-0.0321
208949_s_at	LGALS3	mir-211-prec	0.00524
208949_s_at	LGALS3	mir-223-prec	-0.0752
208949_s_at	LGALS3	mir-321	0.018
208949_s_at	LGALS3	mir-367	-0.144
208949_s_at	LGALS3	mir-379	-0.0198
208949_s_at	LGALS3	mir-424	-0.548
208949_s_at	LGALS3	mir-450-2	-0.0456
208949_s_at	LGALS3	mir-501	0.247
208949_s_at	LGALS3	mir-525*	0.066
208808_s_at	HMGB2	let-7f-1-prec	0.0868
208808_s_at	HMGB2	mir-007-2-prec	0.0277
208808_s_at	HMGB2	mir-016a-chr13	0.0684
208808_s_at	HMGB2	mir-021-prec-17	-0.024
208808_s_at	HMGB2	mir-024-1-prec	-0.0404
208808_s_at	HMGB2	mir-030d-prec	-0.0628
208808_s_at	HMGB2	mir-093-prec-7.1=093-1	0.015
208808_s_at	HMGB2	mir-098-prec-X	0.0358
208808_s_at	HMGB2	mir-099b-prec-19	-0.00232
208808_s_at	HMGB2	mir-105-2	-0.0167
208808_s_at	HMGB2	mir-106-prec-X	0.0275
208808_s_at	HMGB2	mir-149-prec	-0.00916
208808_s_at	HMGB2	mir-151-prec	-0.014
208808_s_at	HMGB2	mir-155-prec	0.0252
208808_s_at	HMGB2	mir-16-1	0.0237
208808_s_at	HMGB2	mir-217-prec	0.0178
208808_s_at	HMGB2	mir-223-prec	0.0414
208808_s_at	HMGB2	mir-329-1	-0.00705
208808_s_at	HMGB2	mir-330	-0.027
208808_s_at	HMGB2	mir-365-1	-0.0578
208808_s_at	HMGB2	mir-368	0.026
208808_s_at	HMGB2	mir-375	0.00996
208808_s_at	HMGB2	mir-383	-0.037
208808_s_at	HMGB2	mir-448	-0.0461
208808_s_at	HMGB2	mir-450-1	-0.0288
208808_s_at	HMGB2	mir-486	0.0161
208808_s_at	HMGB2	mir-496	0.0373
208808_s_at	HMGB2	mir-503	0.0141
208808_s_at	HMGB2	mir-511-1	-0.00916
208808_s_at	HMGB2	mir-516-1	0.067
208808_s_at	HMGB2	mir-516-45p	-0.075
208808_s_at	HMGB2	mir-525*	-0.11
200782_at	ANXA5	let-7a-2-prec	0.323
200782_at	ANXA5	mir-007-1-prec	-0.0206
200782_at	ANXA5	mir-009-2	0.00687
200782_at	ANXA5	mir-015b-prec	-0.0282
200782_at	ANXA5	mir-017-prec	-0.0716
200782_at	ANXA5	mir-019b-2-prec	-0.00296
200782_at	ANXA5	mir-022-prec	0.0618
200782_at	ANXA5	mir-030d-prec	0.322
200782_at	ANXA5	mir-095-prec-4	-0.00123
200782_at	ANXA5	mir-098-prec-X	0.00542
200782_at	ANXA5	mir-128a-prec	-0.0161
200782_at	ANXA5	mir-128b-prec	-0.0885
200782_at	ANXA5	mir-134-prec	0.0467
200782_at	ANXA5	mir-135a-2	0.105
200782_at	ANXA5	mir-140	0.0523
200782_at	ANXA5	mir-146-prec	0.0146
200782_at	ANXA5	mir-147-prec	0.00815
200782_at	ANXA5	mir-148b	-0.0328
200782_at	ANXA5	mir-150-prec	-0.0416
200782_at	ANXA5	mir-181a-prec	0.0296
200782_at	ANXA5	mir-182-prec	-0.00305
200782_at	ANXA5	mir-186-prec	0.00279
200782_at	ANXA5	mir-191-prec	-0.117
200782_at	ANXA5	mir-205-prec	-0.0176
200782_at	ANXA5	mir-210-prec	0.0152
200782_at	ANXA5	mir-211-prec	0.0128
200782_at	ANXA5	mir-219-prec	0.0377
200782_at	ANXA5	mir-21	0.0233
200782_at	ANXA5	mir-220-prec	0.00907
200782_at	ANXA5	mir-224-prec	-0.0579
200782_at	ANXA5	miR-302b*	0.0636
200782_at	ANXA5	miR-324-5p	0.234
200782_at	ANXA5	mir-329-2	0.00477
200782_at	ANXA5	mir-337	0.0121
200782_at	ANXA5	mir-340	0.0817
200782_at	ANXA5	mir-345	0.00122
200782_at	ANXA5	mir-34a	-0.0824
200782_at	ANXA5	mir-34c	0.00902
200782_at	ANXA5	mir-375	-0.00999
200782_at	ANXA5	mir-376b	-0.0527
200782_at	ANXA5	mir-448	0.0436
200782_at	ANXA5	mir-450-1	0.00997
200782_at	ANXA5	mir-453	0.125
200782_at	ANXA5	mir-486	0.0222
200782_at	ANXA5	mir-491	-0.0721
200782_at	ANXA5	mir-500	-0.0042
200782_at	ANXA5	mir-504	0.009
200782_at	ANXA5	mir-513-2	-0.00903
200782_at	ANXA5	mir-515-23p	0.0484
200782_at	ANXA5	mir-516-2	-0.0126
200782_at	ANXA5	mir-516-35p	-0.0349
200782_at	ANXA5	mir-516-43p	-0.00219
200782_at	ANXA5	mir-517b*	-0.0767
200782_at	ANXA5	mir-520e	0.00419
202596_at	ENSA	let-7a-2-prec	-0.0734
202596_at	ENSA	mir-026a-prec	0.0403
202596_at	ENSA	mir-130b	0.0162
202596_at	ENSA	mir-138-2-prec	-0.0195
202596_at	ENSA	mir-146b	-0.0184
202596_at	ENSA	mir-147-prec	-0.00777
202596_at	ENSA	mir-148b	0.0177
202596_at	ENSA	mir-153-1-prec2	-0.0135
202596_at	ENSA	mir-182-prec	0.0199
202596_at	ENSA	mir-190-prec	0.00643
202596_at	ENSA	mir-193b	0.00279
202596_at	ENSA	mir-199b-prec	-0.0632
202596_at	ENSA	mir-202	-0.0205
202596_at	ENSA	mir-205-prec	0.0148
202596_at	ENSA	mir-216-prec	-0.000148
202596_at	ENSA	mir-218-1-prec	0.037
202596_at	ENSA	mir-222-prec	-0.0761
202596_at	ENSA	mir-301	0.0111
202596_at	ENSA	mir-302d	0.00319
202596_at	ENSA	mir-320	0.063
202596_at	ENSA	mir-361	0.000754
202596_at	ENSA	mir-362	0.00663
202596_at	ENSA	mir-367	0.00272
202596_at	ENSA	mir-381	0.00284
202596_at	ENSA	mir-424	0.0078
202596_at	ENSA	mir-450-1	0.0162
202596_at	ENSA	mir-450-2	0.016
202596_at	ENSA	mir-496	0.0121
202596_at	ENSA	mir-503	0.0629
202596_at	ENSA	mir-505	-0.0438
202596_at	ENSA	mir-516-1	0.0315
202596_at	ENSA	mir-516-45p	0.00493
202596_at	ENSA	mir-519e*	-0.0116
202596_at	ENSA	mir-525*	-0.0163
202596_at	ENSA	mir_320_Hcd306_right	0.0238
201471_s_at	SQSTM1	mir-021-prec-17	0.00793
201471_s_at	SQSTM1	mir-124a-2-prec	-0.00563
201471_s_at	SQSTM1	mir-128b-prec	-0.161
201471_s_at	SQSTM1	mir-142-prec	-0.0656
201471_s_at	SQSTM1	mir-155-prec	-0.00157
201471_s_at	SQSTM1	mir-219-1	0.0187
201471_s_at	SQSTM1	mir-223-prec	-0.0335
201471_s_at	SQSTM1	mir-302b	-0.039
201471_s_at	SQSTM1	mir-362	0.0217
201471_s_at	SQSTM1	mir-367	-0.0477
201471_s_at	SQSTM1	mir-496	-0.03
201471_s_at	SQSTM1	mir-515-13p	-0.00524
201403_s_at	MGST3	mir-010a-prec	0.0366
201403_s_at	MGST3	mir-027b-prec	0.179
201403_s_at	MGST3	mir-092-prec-13=092-1	-0.0276
201403_s_at	MGST3	mir-103-prec-5=103-1	-0.0718
201403_s_at	MGST3	mir-127-prec	-0.0331
201403_s_at	MGST3	mir-132-prec	0.00316
201403_s_at	MGST3	mir-183-prec	-0.00599
201403_s_at	MGST3	mir-190-prec	0.00967
201403_s_at	MGST3	mir-21	0.0387
201403_s_at	MGST3	mir-337	-0.0489
201403_s_at	MGST3	mir-362	0.0241
201403_s_at	MGST3	mir-370	-0.097
201403_s_at	MGST3	mir-412	-0.0473
201403_s_at	MGST3	mir-516-1	-0.00582
201403_s_at	MGST3	mir-525*	0.0319
38710_at	OTUB1	mir-009-3	-0.000886
38710_at	OTUB1	mir-024-2-prec	0.00176
38710_at	OTUB1	mir-027a-prec	0.0316
38710_at	OTUB1	mir-107	0.0403
38710_at	OTUB1	mir-132-prec	0.00433
38710_at	OTUB1	mir-135a-2	0.00275
38710_at	OTUB1	mir-137-prec	0.00987
38710_at	OTUB1	mir-140	-0.012
38710_at	OTUB1	mir-145-prec	-0.00953
38710_at	OTUB1	mir-183-prec	0.0328
38710_at	OTUB1	mir-192-2/3	0.00441
38710_at	OTUB1	mir-199a-1-prec	-0.003
38710_at	OTUB1	mir-205-prec	0.0688
38710_at	OTUB1	mir-296	-0.0464
38710_at	OTUB1	mir-30c-2	0.0259
38710_at	OTUB1	miR-324-5p	0.102
38710_at	OTUB1	mir-330	-0.00604
38710_at	OTUB1	mir-368	0.00785
38710_at	OTUB1	mir-379	0.00154
38710_at	OTUB1	mir-503	0.00352
209154_at	TAX1BP3	mir-001b-2-prec	0.00131
209154_at	TAX1BP3	mir-010a-prec	0.0117
209154_at	TAX1BP3	mir-016a-chr13	-0.0103
209154_at	TAX1BP3	mir-029a-2	0.0554
209154_at	TAX1BP3	mir-032-prec	-0.272
209154_at	TAX1BP3	mir-098-prec-X	-0.00615
209154_at	TAX1BP3	mir-124a-3-prec	-0.000748
209154_at	TAX1BP3	mir-130a-prec	0.0735
209154_at	TAX1BP3	mir-132-prec	0.0975
209154_at	TAX1BP3	mir-137-prec	0.0126
209154_at	TAX1BP3	mir-148-prec	-0.0604
209154_at	TAX1BP3	mir-186-prec	-0.051
209154_at	TAX1BP3	mir-196-1-prec	0.0823
209154_at	TAX1BP3	mir-199a-1-prec	0.00707
209154_at	TAX1BP3	mir-202-prec	0.00966
209154_at	TAX1BP3	mir-220-prec	0.0431
209154_at	TAX1BP3	mir-222-prec	0.00892
209154_at	TAX1BP3	mir-223-prec	-0.0628
209154_at	TAX1BP3	mir-296	-0.152
209154_at	TAX1BP3	mir-381	0.0204
209154_at	TAX1BP3	mir-410	0.144
209154_at	TAX1BP3	mir-412	-0.095
209154_at	TAX1BP3	mir-450-2	0.0505
209154_at	TAX1BP3	mir-455	0.0175
209154_at	TAX1BP3	mir-495	0.0337
209154_at	TAX1BP3	mir-515-23p	0.0125
209154_at	TAX1BP3	mir-517b*	-0.0151
200096_s_at	ATP6V0E1	mir-020-prec	-0.0262
200096_s_at	ATP6V0E1	mir-026b-prec	-0.0495
200096_s_at	ATP6V0E1	mir-093-prec-7.1=093-1	-0.115
200096_s_at	ATP6V0E1	mir-123-prec	-0.0628
200096_s_at	ATP6V0E1	mir-125b-2-prec	0.0228
200096_s_at	ATP6V0E1	mir-128b-prec	-0.061
200096_s_at	ATP6V0E1	mir-188-prec	0.00629
200096_s_at	ATP6V0E1	mir-200c	-0.00404
200096_s_at	ATP6V0E1	mir-202	0.000975
200096_s_at	ATP6V0E1	mir-223-prec	-0.006
200096_s_at	ATP6V0E1	mir-340	0.0708
200096_s_at	ATP6V0E1	mir-496	-0.0234
200096_s_at	ATP6V0E1	mir-511-1	0.0128
200096_s_at	ATP6V0E1	mir-516-45p	0.00516
208626_s_at	VAT1	let-7i	0.0225
208626_s_at	VAT1	mir-030a-prec	0.172
208626_s_at	VAT1	mir-030d-prec	0.0505
208626_s_at	VAT1	mir-102-prec-1	0.0667
208626_s_at	VAT1	mir-146b	0.0148
208626_s_at	VAT1	mir-147-prec	0.0325
208626_s_at	VAT1	mir-16-2	-0.0436
208626_s_at	VAT1	mir-182-prec	-0.0101
208626_s_at	VAT1	mir-183-prec	-0.0471
208626_s_at	VAT1	mir-190-prec	-0.0181
208626_s_at	VAT1	mir-200c	-0.00524
208626_s_at	VAT1	mir-210-prec	-0.00339
208626_s_at	VAT1	mir-211-prec	0.00173
208626_s_at	VAT1	mir-224-prec	-0.016
208626_s_at	VAT1	mir-362	0.0315
208626_s_at	VAT1	mir-365-2	0.00119
208626_s_at	VAT1	mir-501	0.0263
208626_s_at	VAT1	mir-503	-0.021
208626_s_at	VAT1	mir-515-13p	-0.0242
208626_s_at	VAT1	mir-515-23p	-0.00762
208626_s_at	VAT1	mir-516-1	-0.00448
202252_at	RAB13	let-7f-1-prec	-0.022
202252_at	RAB13	let-7g-prec	-0.0498
202252_at	RAB13	mir-001b-1-prec1	0.00243
202252_at	RAB13	mir-010b-prec	0.0444
202252_at	RAB13	mir-028-prec	0.0571
202252_at	RAB13	mir-032-prec	-0.127
202252_at	RAB13	mir-099-prec-21	0.00916
202252_at	RAB13	mir-099b-prec-19	0.0492
202252_at	RAB13	mir-100-1/2-prec	0.0282
202252_at	RAB13	mir-105-prec-X.1=105-1	-0.0142
202252_at	RAB13	mir-106a	-0.0239
202252_at	RAB13	mir-132-prec	0.0322
202252_at	RAB13	mir-134-prec	0.0533
202252_at	RAB13	mir-145-prec	0.0141
202252_at	RAB13	mir-146b	0.016
202252_at	RAB13	mir-153-1-prec1	-0.0302
202252_at	RAB13	mir-181d	-0.0206
202252_at	RAB13	mir-196-2-prec	0.134
202252_at	RAB13	mir-197-prec	0.0157
202252_at	RAB13	mir-204-prec	-0.0749
202252_at	RAB13	mir-205-prec	-0.0655
202252_at	RAB13	mir-223-prec	-0.0489
202252_at	RAB13	mir-224-prec	-0.02
202252_at	RAB13	mir-34b	0.00556
202252_at	RAB13	mir-362	0.01
202252_at	RAB13	mir-450-2	0.0368
202252_at	RAB13	mir-511-1	0.0633
202252_at	RAB13	mir-513-2	0.125
202252_at	RAB13	mir-515-23p	-0.0213
202252_at	RAB13	mir-516-45p	0.00802
202252_at	RAB13	mir-517b*	-0.0441
202252_at	RAB13	mir-525*	0.0683
202252_at	RAB13	mir_320_Hcd306_left	-0.0685
203729_at	EMP3	let-7f-1-prec	-0.000319
203729_at	EMP3	mir-022-prec	0.119
203729_at	EMP3	mir-1-1	-0.138
203729_at	EMP3	mir-102-prec-1	0.0702
203729_at	EMP3	mir-125b-2-prec	0.0771
203729_at	EMP3	mir-138-1-prec	0.0536
203729_at	EMP3	mir-140	0.0913
203729_at	EMP3	mir-146-prec	0.0136
203729_at	EMP3	mir-148a	-0.0102
203729_at	EMP3	mir-149-prec	0.271
203729_at	EMP3	mir-152-prec	0.168
203729_at	EMP3	mir-153-1-prec2	0.0114
203729_at	EMP3	mir-183-prec	-0.00894
203729_at	EMP3	mir-188-prec	0.000145
203729_at	EMP3	mir-194-prec	-0.328
203729_at	EMP3	mir-195-prec	-0.0262
203729_at	EMP3	mir-200b	-0.00408
203729_at	EMP3	mir-202	0.0526
203729_at	EMP3	mir-205-prec	-0.227
203729_at	EMP3	mir-217-prec	-0.0238
203729_at	EMP3	mir-375	-0.0967
203729_at	EMP3	mir-377	-0.201
203729_at	EMP3	mir-515-23p	-0.196
203729_at	EMP3	mir-516-1	-0.128
203729_at	EMP3	mir_147_right	-0.01
202870_s_at	CDC20	mir-001b-2-prec	0.000992
202870_s_at	CDC20	mir-010b-prec	0.0501
202870_s_at	CDC20	mir-018-prec	0.0138
202870_s_at	CDC20	mir-030d-prec	-0.0857
202870_s_at	CDC20	mir-092-prec-13=092-1	-0.0478
202870_s_at	CDC20	mir-101-prec-9	0.0474
202870_s_at	CDC20	mir-122a-prec	-0.236
202870_s_at	CDC20	mir-130a-prec	0.0255
202870_s_at	CDC20	mir-130b	0.00939
202870_s_at	CDC20	mir-135-1-prec	-0.0763
202870_s_at	CDC20	mir-136-prec	-0.207
202870_s_at	CDC20	mir-137-prec	0.0228
202870_s_at	CDC20	mir-143-prec	-0.0117
202870_s_at	CDC20	mir-148b	0.00868
202870_s_at	CDC20	mir-155-prec	0.0162
202870_s_at	CDC20	mir-181c-prec	-0.000237
202870_s_at	CDC20	mir-187-prec	0.0286
202870_s_at	CDC20	mir-196-2-prec	0.0561
202870_s_at	CDC20	mir-205-prec	-0.0141
202870_s_at	CDC20	mir-223-prec	0.0126
202870_s_at	CDC20	mir-224-prec	0.00204
202870_s_at	CDC20	mir-296	-0.0725
202870_s_at	CDC20	mir-29b-1	-0.0231
202870_s_at	CDC20	miR-324-5p	0.0352
202870_s_at	CDC20	mir-329-1	0.0236
202870_s_at	CDC20	mir-378	-0.0306
202870_s_at	CDC20	mir-381	-0.026
202870_s_at	CDC20	mir-450-2	0.0167
202870_s_at	CDC20	mir-484	-0.136
202870_s_at	CDC20	mir-496	0.00486
202870_s_at	CDC20	mir-500	-0.0532
202870_s_at	CDC20	mir-501	-0.0329
202870_s_at	CDC20	mir-502	-0.0491
202870_s_at	CDC20	mir-513-2	0.0626
202870_s_at	CDC20	mir-515-13p	0.00696
202870_s_at	CDC20	mir-515-23p	0.0187
202870_s_at	CDC20	mir-516-43p	0.037
202870_s_at	CDC20	mir_147_right	-0.0119
202870_s_at	CDC20	mir_320_Hcd306_left	0.441
200601_at	ACTN4	let-7a-2-prec	0.0543
200601_at	ACTN4	let-7i	0.1
200601_at	ACTN4	mir-009-3	-0.0346
200601_at	ACTN4	mir-016a-chr13	-0.117
200601_at	ACTN4	mir-018-prec	-0.104
200601_at	ACTN4	mir-027a-prec	0.133
200601_at	ACTN4	mir-027b-prec	0.0215
200601_at	ACTN4	mir-032-prec	-0.00161
200601_at	ACTN4	mir-098-prec-X	-0.000636
200601_at	ACTN4	mir-132-prec	0.0448
200601_at	ACTN4	mir-135a-2	0.0276
200601_at	ACTN4	mir-141-prec	0.0939
200601_at	ACTN4	mir-181c-prec	-0.0168
200601_at	ACTN4	mir-187-prec	0.00533
200601_at	ACTN4	mir-192-2/3	0.0141
200601_at	ACTN4	mir-194-prec	0.0401
[truncated: 28,097 more rows]
