# Supplementary material for: A Least Angle Regression Model for the Prediction of Canonical and Non-Canonical miRNA-mRNA Interactions
Source: PLoS One. 2012 Jul 17;7(7):e40634. doi: 10.1371/journal.pone.0040634 (PMC3398908; doi:10.1371/journal.pone.0040634)
Supplement: File S2 — Direct target gene models. miRNA predictors and coefficients for genes with a significant DTM in tabular format (csv). Coefficients were estimated from the centered and scaled miRNA expression data. (CSV) [file pone.0040634.s004.csv]

mRNA/Affy probeset	geneSymbol	miR predictor	coefficient
200781_s_at	RPS15A	mir-029a-2	-0.169
200781_s_at	RPS15A	mir-029c-prec	-0.41
200781_s_at	RPS15A	mir-29b-1	0.446
200781_s_at	RPS15A	mir-29b-2=102prec7.1=7.2	0.134
217733_s_at	TMSB10	mir-027b-prec	0.138
217733_s_at	TMSB10	mir-148-prec	-0.0813
217733_s_at	TMSB10	mir-148a	-0.0431
217733_s_at	TMSB10	mir-148b	-0.0386
217733_s_at	TMSB10	mir-485-3p	-0.0217
200834_s_at	RPS21	mir-024-1-prec	-0.0457
200834_s_at	RPS21	mir-024-2-prec	-0.0331
200834_s_at	RPS21	mir-371	-0.106
200834_s_at	RPS21	mir-493	-0.0128
201251_at	PKM2	mir-122a-prec	-0.481
201251_at	PKM2	mir-199a-1-prec	-0.0151
201251_at	PKM2	mir-326	0.326
201251_at	PKM2	mir-330	-0.0596
201251_at	PKM2	mir-484	-0.122
201426_s_at	VIM	mir-021-prec-17	0.287
201426_s_at	VIM	mir-122a-prec	0.0623
201426_s_at	VIM	mir-124a-2-prec	0.351
201426_s_at	VIM	mir-138-1-prec	0.519
201426_s_at	VIM	mir-138-2-prec	-0.182
201426_s_at	VIM	mir_320_Hcd306_right	-0.0952
200872_at	S100A10	mir-21	0.417
200872_at	S100A10	mir-338	0.0649
200872_at	S100A10	mir-500	-0.0437
200886_s_at	PGAM1	mir-032-prec	-0.0939
213101_s_at	ACTR3	mir-200c	-0.00842
213101_s_at	ACTR3	mir-425	-0.0678
200057_s_at	NONO	mir-034prec	-0.175
217963_s_at	NGFRAP1	mir-019b-1-prec	-0.315
217963_s_at	NGFRAP1	mir-019b-2-prec	-0.0827
217963_s_at	NGFRAP1	mir-027a-prec	-0.211
217963_s_at	NGFRAP1	mir-027b-prec	0.111
217963_s_at	NGFRAP1	mir-128a-prec	0.394
217963_s_at	NGFRAP1	mir-130a-prec	0.405
217963_s_at	NGFRAP1	mir-130b	-0.376
217963_s_at	NGFRAP1	mir-301	0.0242
217963_s_at	NGFRAP1	mir-518a-2*	-0.132
211509_s_at	RTN4	mir-015a-2-prec	-0.086
211509_s_at	RTN4	mir-031-prec	0.00908
211509_s_at	RTN4	mir-130a-prec	0.0285
211509_s_at	RTN4	mir-148a	-0.0431
211509_s_at	RTN4	mir-148b	-0.25
211509_s_at	RTN4	mir-16-2	-0.191
211509_s_at	RTN4	mir-218-2-prec	-0.026
211509_s_at	RTN4	mir-410	0.0652
211509_s_at	RTN4	mir-455	0.0746
211509_s_at	RTN4	mir-495	0.0211
201012_at	ANXA1	mir-021-prec-17	0.165
201012_at	ANXA1	mir-196b	-0.163
201012_at	ANXA1	mir-206-prec	0.286
201012_at	ANXA1	mir-221-prec	0.141
201012_at	ANXA1	mir-222-prec	0.188
208718_at	DDX17	mir-001b-1-prec1	0.00579
208718_at	DDX17	mir-001b-2-prec	0.0825
208718_at	DDX17	mir-009-2	0.0339
208718_at	DDX17	mir-009-3	-0.0349
208718_at	DDX17	mir-026a-prec	0.118
208718_at	DDX17	mir-026b-prec	-0.0258
208718_at	DDX17	mir-034-prec	-0.0389
208718_at	DDX17	mir-1-1	-0.0668
208718_at	DDX17	mir-1-2	-0.0289
208718_at	DDX17	mir-217-prec	-0.0277
208718_at	DDX17	mir-26a-2	0.0299
208718_at	DDX17	mir-34a	-0.112
208718_at	DDX17	mir-34c	-0.0741
208718_at	DDX17	mir-449	0.0553
208718_at	DDX17	mir-505	-0.0368
214039_s_at	LAPTM4B	mir-027b-prec	0.246
214039_s_at	LAPTM4B	mir-128a-prec	-0.131
214039_s_at	LAPTM4B	mir-128b-prec	-0.0218
200673_at	LAPTM4A	mir-093-prec-7.1=093-1	-0.523
200673_at	LAPTM4A	mir-107	-0.104
200673_at	LAPTM4A	mir-219-1	0.105
200673_at	LAPTM4A	mir-219-prec	0.0292
200673_at	LAPTM4A	mir-224-prec	-0.00737
200673_at	LAPTM4A	mir-320	0.108
200673_at	LAPTM4A	mir-494	-0.036
200673_at	LAPTM4A	mir-519d	-0.209
200673_at	LAPTM4A	mir_320_Hcd306_left	-0.0633
201273_s_at	SRP9	mir-142-prec	0.0455
201273_s_at	SRP9	mir-196a-2	0.0463
201273_s_at	SRP9	mir-494	-0.0791
217774_s_at	TRMT112	mir-200a-prec	0.0314
217774_s_at	TRMT112	mir-374	0.185
200668_s_at	UBE2D3	mir-007-2-prec	0.0718
200668_s_at	UBE2D3	mir-030d-prec	-0.127
200668_s_at	UBE2D3	mir-101-prec-9	0.0455
204992_s_at	PFN2	mir-093-prec-7.1=093-1	-0.47
204992_s_at	PFN2	mir-105-2	0.104
204992_s_at	PFN2	mir-105-prec-X.1=105-1	-0.0614
204992_s_at	PFN2	mir-106b	-0.224
204992_s_at	PFN2	mir-223-prec	-0.004
204992_s_at	PFN2	mir-301	0.0481
204992_s_at	PFN2	mir-372	-0.0582
201136_at	PLP2	mir-007-1-prec	0.0914
201136_at	PLP2	mir-007-2-prec	-0.0352
201136_at	PLP2	mir-124a-1-prec1	-0.488
201136_at	PLP2	mir-124a-2-prec	-0.0726
201136_at	PLP2	mir-124a-3-prec	0.25
201136_at	PLP2	mir-150-prec	0.145
201136_at	PLP2	mir-151-prec	0.0343
201136_at	PLP2	mir-220-prec	0.116
201136_at	PLP2	mir-378	-0.0939
218357_s_at	TIMM8B	mir-029a-2	-0.278
218357_s_at	TIMM8B	mir-29b-2=102prec7.1=7.2	0.183
200618_at	LASP1	mir-001b-2-prec	0.0741
200618_at	LASP1	mir-009-1	-0.0182
200618_at	LASP1	mir-009-2	-0.0541
200618_at	LASP1	mir-009-3	-0.0282
200618_at	LASP1	mir-027a-prec	0.0436
200618_at	LASP1	mir-093-prec-7.1=093-1	-0.235
200618_at	LASP1	mir-128b-prec	-0.0179
200618_at	LASP1	mir-182-prec	0.0403
200618_at	LASP1	mir-218-1-prec	0.031
200653_s_at	CALM1	let-7a-1-prec	0.0488
200653_s_at	CALM1	let-7e-prec	-0.018
200653_s_at	CALM1	mir-019a-prec	-0.015
200653_s_at	CALM1	mir-019b-1-prec	-0.0227
200653_s_at	CALM1	mir-098-prec-X	-0.0111
200653_s_at	CALM1	mir-129-2	-0.079
200653_s_at	CALM1	mir-143-prec	-0.0473
200653_s_at	CALM1	mir-193-prec	-0.0895
200653_s_at	CALM1	mir-196a-2	0.109
200653_s_at	CALM1	mir-218-2-prec	-0.0371
200653_s_at	CALM1	mir-340	0.244
200653_s_at	CALM1	mir-424	0.105
200653_s_at	CALM1	mir-497	-0.0463
221269_s_at	SH3BGRL3	mir-001b-2-prec	0.00632
221269_s_at	SH3BGRL3	mir-028-prec	0.112
221269_s_at	SH3BGRL3	mir-033-prec	0.0845
221269_s_at	SH3BGRL3	mir-122a-prec	-0.347
221269_s_at	SH3BGRL3	mir-205-prec	-0.109
221269_s_at	SH3BGRL3	mir-206-prec	0.373
221269_s_at	SH3BGRL3	mir-342	-0.0742
200609_s_at	WDR1	mir-001b-1-prec1	0.0639
200609_s_at	WDR1	mir-001b-2-prec	-0.0999
200609_s_at	WDR1	mir-010a-prec	0.0627
200609_s_at	WDR1	mir-019a-prec	-0.0266
200609_s_at	WDR1	mir-019b-2-prec	0.00183
200609_s_at	WDR1	mir-030a-prec	-0.336
200609_s_at	WDR1	mir-030b-prec	-1.31
200609_s_at	WDR1	mir-030c-prec	0.61
200609_s_at	WDR1	mir-030d-prec	0.122
200609_s_at	WDR1	mir-1-1	-0.0452
200609_s_at	WDR1	mir-1-2	-0.0765
200609_s_at	WDR1	mir-125a-prec	-0.12
200609_s_at	WDR1	mir-130a-prec	0.13
200609_s_at	WDR1	mir-130b	-0.239
200609_s_at	WDR1	mir-141-prec	0.333
200609_s_at	WDR1	mir-200a-prec	-0.144
200609_s_at	WDR1	mir-216-prec	-0.0388
200609_s_at	WDR1	mir-218-1-prec	0.159
200609_s_at	WDR1	mir-218-2-prec	0.142
200609_s_at	WDR1	mir-301	0.012
200609_s_at	WDR1	mir-30c-1	0.139
200609_s_at	WDR1	mir-30c-2	0.456
200609_s_at	WDR1	mir-30e	0.156
200609_s_at	WDR1	mir-320	0.27
200609_s_at	WDR1	mir-486	0.0115
200609_s_at	WDR1	mir-494	0.11
200609_s_at	WDR1	mir-505	0.0345
200609_s_at	WDR1	mir-521-2	-0.00166
200609_s_at	WDR1	mir_320_Hcd306_left	-0.383
200609_s_at	WDR1	mir_320_Hcd306_right	-0.409
200782_at	ANXA5	mir-027b-prec	0.242
200782_at	ANXA5	mir-029a-2	0.117
200782_at	ANXA5	mir-034prec	-0.0519
200782_at	ANXA5	mir-124a-3-prec	-0.0985
200782_at	ANXA5	mir-214-prec	0.0243
200782_at	ANXA5	mir-34c	0.0249
200782_at	ANXA5	mir-491	-0.0689
201471_s_at	SQSTM1	mir-106b	-0.152
200096_s_at	ATP6V0E1	mir-020-prec	-0.227
200096_s_at	ATP6V0E1	mir-124a-3-prec	-0.0173
200096_s_at	ATP6V0E1	mir-135-2-prec	-0.0315
208626_s_at	VAT1	mir-030a-prec	0.1
208626_s_at	VAT1	mir-030d-prec	0.173
208626_s_at	VAT1	mir-146-prec	0.0481
208626_s_at	VAT1	mir-146b	0.00304
208626_s_at	VAT1	mir-16-1	-0.0778
208626_s_at	VAT1	mir-16-2	-0.0338
208626_s_at	VAT1	mir-182-prec	-0.0588
208626_s_at	VAT1	mir-377	-0.0256
202252_at	RAB13	mir-019b-1-prec	-0.0235
202252_at	RAB13	mir-019b-2-prec	-0.266
202252_at	RAB13	mir-204-prec	-0.196
202252_at	RAB13	mir-328	-0.148
200601_at	ACTN4	mir-142-prec	-0.0676
200601_at	ACTN4	mir-153-1-prec2	0.0277
200601_at	ACTN4	mir-324	-0.174
200601_at	ACTN4	mir-374	-0.0785
201954_at	ARPC1B	mir-124a-2-prec	-0.102
201954_at	ARPC1B	mir-211-prec	0.107
201954_at	ARPC1B	mir-213-prec	-0.0419
201954_at	ARPC1B	mir-494	0.0954
203411_s_at	LMNA	mir-009-2	-0.00698
203411_s_at	LMNA	mir-129-prec	-0.182
203411_s_at	LMNA	mir-205-prec	0.022
203411_s_at	LMNA	mir-211-prec	0.0286
203411_s_at	LMNA	mir-34a	-0.0546
203411_s_at	LMNA	mir-34c	0.083
203411_s_at	LMNA	mir-484	-0.256
203411_s_at	LMNA	mir-498	-0.0265
211986_at	AHNAK	mir-106-prec-X	-0.0642
211986_at	AHNAK	mir-106b	-0.087
200757_s_at	CALU	let-7a-1-prec	-0.0485
200757_s_at	CALU	let-7a-2-prec	-0.0955
200757_s_at	CALU	let-7f-1-prec	0.0693
200757_s_at	CALU	let-7i	0.254
200757_s_at	CALU	mir-007-2-prec	-0.225
200757_s_at	CALU	mir-007-3-prec	-0.499
200757_s_at	CALU	mir-009-1	-0.11
200757_s_at	CALU	mir-009-3	0.156
200757_s_at	CALU	mir-015a-2-prec	0.191
200757_s_at	CALU	mir-015b-prec	-0.082
200757_s_at	CALU	mir-027a-prec	-0.238
200757_s_at	CALU	mir-030c-prec	-0.181
200757_s_at	CALU	mir-030d-prec	0.467
200757_s_at	CALU	mir-098-prec-X	-0.134
200757_s_at	CALU	mir-102-prec-1	-0.125
200757_s_at	CALU	mir-103-2-prec	-0.18
200757_s_at	CALU	mir-103-prec-5=103-1	0.465
200757_s_at	CALU	mir-107	-0.689
200757_s_at	CALU	mir-124a-2-prec	0.03
200757_s_at	CALU	mir-124a-3-prec	-0.0834
200757_s_at	CALU	mir-132-prec	-0.065
200757_s_at	CALU	mir-140	-0.161
200757_s_at	CALU	mir-150-prec	-0.00412
200757_s_at	CALU	mir-15a	-0.41
200757_s_at	CALU	mir-16-1	0.166
200757_s_at	CALU	mir-16-2	-0.216
200757_s_at	CALU	mir-181b-2	0.0344
200757_s_at	CALU	mir-181b-prec	-0.00477
200757_s_at	CALU	mir-193b	0.059
200757_s_at	CALU	mir-200b	0.033
200757_s_at	CALU	mir-200c	-0.123
200757_s_at	CALU	mir-202*	0.597
200757_s_at	CALU	mir-205-prec	-0.282
200757_s_at	CALU	mir-212-prec	0.0187
200757_s_at	CALU	mir-218-2-prec	-0.151
200757_s_at	CALU	mir-29b-2=102prec7.1=7.2	-0.0577
200757_s_at	CALU	mir-30c-1	0.0347
200757_s_at	CALU	mir-30c-2	-0.341
200757_s_at	CALU	mir-335	-0.0612
200757_s_at	CALU	mir-371	-0.386
200757_s_at	CALU	mir-374	-0.252
200757_s_at	CALU	mir-424	-0.586
200757_s_at	CALU	mir-429	-0.0178
200757_s_at	CALU	mir-497	-0.768
200757_s_at	CALU	mir-518a-2*	0.0458
208636_at	ACTN1	mir-019b-2-prec	-0.304
208636_at	ACTN1	mir-129-2	-0.128
208636_at	ACTN1	mir-129-prec	-0.0553
208636_at	ACTN1	mir-218-1-prec	0.00138
208636_at	ACTN1	mir-218-2-prec	0.0124
208636_at	ACTN1	mir-220-prec	0.117
208636_at	ACTN1	mir-455	0.0726
201555_at	MCM3	mir-093-prec-7.1=093-1	0.0948
201555_at	MCM3	mir-106b	0.0148
201555_at	MCM3	mir-302a	-0.00511
200644_at	MARCKSL1	mir-024-1-prec	-0.108
200644_at	MARCKSL1	mir-030d-prec	0.0861
200644_at	MARCKSL1	mir-129-2	-0.0523
200644_at	MARCKSL1	mir-129-prec	-0.362
200644_at	MARCKSL1	mir-149-prec	-0.0396
200644_at	MARCKSL1	mir-193b	-0.0351
200644_at	MARCKSL1	mir-34c	-0.137
200644_at	MARCKSL1	mir-382	-0.0386
200644_at	MARCKSL1	mir-449	-0.0171
201336_at	VAMP3	mir-009-2	0.00538
201336_at	VAMP3	mir-019b-2-prec	-0.252
201336_at	VAMP3	mir-030d-prec	0.0502
201336_at	VAMP3	mir-124a-3-prec	-0.0634
201336_at	VAMP3	mir-133a-1	-0.0563
201336_at	VAMP3	mir-133b	-0.21
201336_at	VAMP3	mir-202*	-0.0432
201336_at	VAMP3	mir-338	-0.0395
200788_s_at	PEA15	mir-001b-2-prec	-0.0438
200788_s_at	PEA15	mir-019b-2-prec	-0.269
200788_s_at	PEA15	mir-024-2-prec	0.114
200788_s_at	PEA15	mir-034-prec	0.0983
200788_s_at	PEA15	mir-124a-1-prec1	-0.0794
200788_s_at	PEA15	mir-124a-2-prec	0.101
200788_s_at	PEA15	mir-132-prec	0.0572
200788_s_at	PEA15	mir-155-prec	0.042
200788_s_at	PEA15	mir-206-prec	0.109
200788_s_at	PEA15	mir-339	0.0443
200788_s_at	PEA15	mir-34b	-0.0514
200788_s_at	PEA15	mir-34c	0.049
200788_s_at	PEA15	mir-491	-0.0783
200788_s_at	PEA15	mir-493	0.0274
200948_at	MLF2	mir-033-prec	-0.0223
200948_at	MLF2	mir-125a-prec	0.0431
201999_s_at	DYNLT1	mir-027a-prec	0.00829
201999_s_at	DYNLT1	mir-027b-prec	0.113
201999_s_at	DYNLT1	mir-103-2-prec	-0.0345
201999_s_at	DYNLT1	mir-124a-2-prec	-0.0893
201999_s_at	DYNLT1	mir-124a-3-prec	-0.0702
201999_s_at	DYNLT1	mir-142-prec	-0.0501
201999_s_at	DYNLT1	mir-215-prec	0.00452
201999_s_at	DYNLT1	mir-29b-1	-0.112
200958_s_at	SDCBP	mir-001b-1-prec1	-0.00803
200958_s_at	SDCBP	mir-1-1	-0.0492
200958_s_at	SDCBP	mir-1-2	-0.0116
200958_s_at	SDCBP	mir-107	-0.0407
200958_s_at	SDCBP	mir-132-prec	0.0469
200958_s_at	SDCBP	mir-134-prec	0.0728
200958_s_at	SDCBP	mir-135-2-prec	-0.245
200958_s_at	SDCBP	mir-135a-1	-0.419
200958_s_at	SDCBP	mir-135a-2	0.0696
200958_s_at	SDCBP	mir-135b	0.056
200958_s_at	SDCBP	mir-146-prec	0.132
200958_s_at	SDCBP	mir-212-prec	0.0559
200958_s_at	SDCBP	mir-216-prec	-0.0607
221676_s_at	CORO1C	mir-001b-1-prec1	0.00608
221676_s_at	CORO1C	mir-026b-prec	-0.115
221676_s_at	CORO1C	mir-096-prec-7	-0.0161
221676_s_at	CORO1C	mir-125a-prec	0.0328
221676_s_at	CORO1C	mir-125b-1	0.0291
221676_s_at	CORO1C	mir-128b-prec	-0.132
221676_s_at	CORO1C	mir-133b	-0.262
221676_s_at	CORO1C	mir-200c	-0.000161
221676_s_at	CORO1C	mir-203-prec	-0.0157
221676_s_at	CORO1C	mir-219-1	0.111
221676_s_at	CORO1C	mir-219-prec	0.0291
221676_s_at	CORO1C	mir-224-prec	-0.0133
221676_s_at	CORO1C	mir-34c	0.00714
200020_at	TARDBP	mir-027b-prec	-0.0121
200020_at	TARDBP	mir-130a-prec	-0.0198
200020_at	TARDBP	mir-130b	0.115
200020_at	TARDBP	mir-137-prec	0.0173
200020_at	TARDBP	mir-143-prec	0.00774
200020_at	TARDBP	mir-181c-prec	-0.052
200020_at	TARDBP	mir-200a-prec	-0.0168
200020_at	TARDBP	mir-299	0.0345
200020_at	TARDBP	mir-302a	-0.0635
200020_at	TARDBP	miR-302b*	0.0221
200020_at	TARDBP	mir-302d	-0.0917
200020_at	TARDBP	mir-329-1	0.00803
200020_at	TARDBP	mir-372	-0.00117
200020_at	TARDBP	mir-373	-0.017
200020_at	TARDBP	mir-429	0.128
201234_at	ILK	mir-128a-prec	-0.111
201234_at	ILK	mir-128b-prec	-0.0427
201234_at	ILK	mir-150-prec	-0.0709
212097_at	CAV1	mir-124a-1-prec1	-0.544
212097_at	CAV1	mir-199a-1-prec	-0.00222
212097_at	CAV1	mir-203-prec	-0.0924
212097_at	CAV1	mir-409-3p	0.215
200015_s_at	SEPT2	mir-093-prec-7.1=093-1	-0.142
200015_s_at	SEPT2	mir-140	0.00319
200704_at	LITAF	mir-020-prec	-0.0172
200704_at	LITAF	mir-027b-prec	0.0563
200704_at	LITAF	mir-106b	-0.194
200704_at	LITAF	mir-128b-prec	-0.222
200704_at	LITAF	mir-182-prec	-8.55e-05
200704_at	LITAF	mir-513-2	0.034
200600_at	MSN	mir-027b-prec	-0.0348
200600_at	MSN	mir-133a-1	0.0341
200600_at	MSN	mir-192-2/3	-0.149
200600_at	MSN	mir-192	-0.0547
200600_at	MSN	mir-200c	-0.123
200600_at	MSN	mir-217-prec	-0.11
200600_at	MSN	mir-221-prec	0.123
200600_at	MSN	mir-429	0.0119
200600_at	MSN	mir-489	0.00875
202949_s_at	FHL2	mir-007-1-prec	-0.0439
202949_s_at	FHL2	mir-007-3-prec	0.0943
202949_s_at	FHL2	mir-025-prec	-0.576
202949_s_at	FHL2	mir-031-prec	0.0492
202949_s_at	FHL2	mir-092-prec-13=092-1	-0.0889
202949_s_at	FHL2	mir-147-prec	0.119
202949_s_at	FHL2	mir-224-prec	-0.0906
202949_s_at	FHL2	mir-340	-0.26
202949_s_at	FHL2	mir-363	0.0903
202949_s_at	FHL2	mir-367	-0.129
202949_s_at	FHL2	mir-424	-0.135
202949_s_at	FHL2	mir-497	-0.455
202949_s_at	FHL2	mir_147_left	-0.368
202949_s_at	FHL2	mir_147_right	-0.0278
200931_s_at	VCL	mir-007-1-prec	-0.0866
200931_s_at	VCL	mir-007-2-prec	-0.0329
200931_s_at	VCL	mir-009-3	-0.122
200931_s_at	VCL	mir-032-prec	-0.0171
200931_s_at	VCL	mir-034-prec	0.0512
200931_s_at	VCL	mir-034prec	0.00049
200931_s_at	VCL	mir-093-prec-7.1=093-1	-0.354
200931_s_at	VCL	mir-102-prec-1	-0.014
200931_s_at	VCL	mir-107	-0.0236
200931_s_at	VCL	mir-153-1-prec1	0.0109
200931_s_at	VCL	mir-182-prec	0.125
200931_s_at	VCL	mir-195-prec	-0.18
200931_s_at	VCL	mir-29b-1	-0.103
200931_s_at	VCL	mir-34a	-0.208
200931_s_at	VCL	mir-34c	0.0983
200931_s_at	VCL	mir-410	-0.0129
200931_s_at	VCL	mir-495	0.0237
200931_s_at	VCL	mir-519d	0.0138
218368_s_at	TNFRSF12A	mir-019a-prec	0.195
218368_s_at	TNFRSF12A	mir-019b-1-prec	-0.112
218368_s_at	TNFRSF12A	mir-019b-2-prec	-0.38
218368_s_at	TNFRSF12A	mir-105-2	0.0693
218368_s_at	TNFRSF12A	mir-105-prec-X.1=105-1	-0.0996
218368_s_at	TNFRSF12A	mir-346	-0.434
218250_s_at	CNOT7	mir-017-prec	0.0145
218250_s_at	CNOT7	mir-019a-prec	-0.0184
218250_s_at	CNOT7	mir-019b-1-prec	-0.0356
218250_s_at	CNOT7	mir-027b-prec	-0.0159
218250_s_at	CNOT7	mir-130a-prec	0.0229
218250_s_at	CNOT7	mir_320_Hcd306_left	0.0158
218250_s_at	CNOT7	mir_320_Hcd306_right	0.308
200661_at	CTSA	mir-093-prec-7.1=093-1	-0.135
200661_at	CTSA	mir-142-prec	-0.0516
200661_at	CTSA	mir-148-prec	0.0144
200661_at	CTSA	mir-148b	-0.075
200661_at	CTSA	mir-152-prec	0.253
200661_at	CTSA	mir-302a	0.0252
200661_at	CTSA	mir-302b	0.116
200661_at	CTSA	mir-302c	-0.00439
200661_at	CTSA	mir-373	-0.161
200661_at	CTSA	mir-504	-0.0999
200661_at	CTSA	mir-519d	-0.0853
200661_at	CTSA	mir-520e	-0.0297
208684_at	COPA	mir-017-prec	0.0053
208684_at	COPA	mir-106a	-0.0612
208684_at	COPA	mir-134-prec	0.0219
208684_at	COPA	mir-200c	-0.04
208684_at	COPA	mir-373	-0.219
212294_at	GNG12	mir-021-prec-17	-0.0123
212294_at	GNG12	mir-028-prec	0.0601
212294_at	GNG12	mir-029a-2	0.11
212294_at	GNG12	mir-101-prec-9	-0.0651
212294_at	GNG12	mir-105-2	0.108
212294_at	GNG12	mir-128b-prec	-0.272
212294_at	GNG12	mir-183-prec	-0.0355
212294_at	GNG12	mir-185-prec	-0.131
212294_at	GNG12	mir-186-prec	0.0114
212294_at	GNG12	mir-302c	0.0364
212294_at	GNG12	mir-340	0.0356
212294_at	GNG12	mir-377	0.00132
212294_at	GNG12	mir-495	0.0432
212294_at	GNG12	mir-520e	-0.0242
208782_at	FSTL1	mir-009-1	-0.0843
208782_at	FSTL1	mir-022-prec	0.2
208782_at	FSTL1	mir-029a-2	0.559
208782_at	FSTL1	mir-032-prec	-0.496
208782_at	FSTL1	mir-092-prec-13=092-1	-0.0767
208782_at	FSTL1	mir-102-prec-1	-0.787
208782_at	FSTL1	mir-124a-2-prec	0.0981
208782_at	FSTL1	mir-124a-3-prec	-0.0438
208782_at	FSTL1	mir-137-prec	0.0954
208782_at	FSTL1	mir-200c	-0.0272
208782_at	FSTL1	mir-29b-2=102prec7.1=7.2	-0.235
208782_at	FSTL1	mir-429	-0.29
209118_s_at	TUBA1A	mir-16-2	-0.0314
209118_s_at	TUBA1A	mir-194-1	-0.573
209118_s_at	TUBA1A	mir-194-2	-0.0404
209118_s_at	TUBA1A	mir-222-prec	0.0538
209118_s_at	TUBA1A	mir-383	0.302
201375_s_at	PPP2CB	mir-132-prec	0.109
201375_s_at	PPP2CB	mir-133a-1	-0.141
201375_s_at	PPP2CB	mir-133b	-0.0296
201375_s_at	PPP2CB	mir-155-prec	0.0308
201375_s_at	PPP2CB	mir-183-prec	0.088
201375_s_at	PPP2CB	mir-192-2/3	-0.0471
201375_s_at	PPP2CB	mir-212-prec	-0.0795
201375_s_at	PPP2CB	mir-214-prec	0.223
212043_at	TGOLN2	mir-009-1	0.0164
212043_at	TGOLN2	mir-093-prec-7.1=093-1	-0.177
212043_at	TGOLN2	mir-106-prec-X	-0.0499
212043_at	TGOLN2	mir-128b-prec	-0.0178
212043_at	TGOLN2	mir-195-prec	-0.0372
212043_at	TGOLN2	mir-204-prec	0.00791
212043_at	TGOLN2	mir-338	-0.014
212043_at	TGOLN2	mir-519d	-0.13
212043_at	TGOLN2	mir_320_Hcd306_right	-0.0232
222154_s_at	SPATS2L	mir-107-prec-10	0.0148
222154_s_at	SPATS2L	mir-182-prec	-0.00766
222154_s_at	SPATS2L	mir-200a-prec	0.102
222154_s_at	SPATS2L	mir-222-prec	0.271
222154_s_at	SPATS2L	mir-425	-0.313
222154_s_at	SPATS2L	mir-429	-0.0636
222154_s_at	SPATS2L	mir-449	0.0333
222154_s_at	SPATS2L	mir-489	-0.0534
222154_s_at	SPATS2L	mir-518a-2*	-0.016
220147_s_at	FAM60A	mir-015a-2-prec	0.12
220147_s_at	FAM60A	mir-016b-chr3	-0.579
220147_s_at	FAM60A	mir-017-prec	-0.0724
220147_s_at	FAM60A	mir-031-prec	0.052
220147_s_at	FAM60A	mir-101-1/2-prec	-0.00614
220147_s_at	FAM60A	mir-101-prec-9	0.003
220147_s_at	FAM60A	mir-106a	0.199
220147_s_at	FAM60A	mir-107-prec-10	0.0255
220147_s_at	FAM60A	mir-107	0.0659
220147_s_at	FAM60A	mir-143-prec	0.0119
220147_s_at	FAM60A	mir-16-2	0.0249
220147_s_at	FAM60A	mir-182-prec	-0.0321
220147_s_at	FAM60A	mir-195-prec	0.311
220147_s_at	FAM60A	mir-200b	0.0584
220147_s_at	FAM60A	mir-200c	0.0159
220147_s_at	FAM60A	mir-20b	0.00823
220147_s_at	FAM60A	mir-217-prec	-0.0227
220147_s_at	FAM60A	mir-223-prec	0.0315
220147_s_at	FAM60A	mir-365-1	-0.0289
220147_s_at	FAM60A	mir-424	0.545
220147_s_at	FAM60A	mir-429	0.443
220147_s_at	FAM60A	mir-485-3p	0.0702
220147_s_at	FAM60A	mir-487	-0.0339
220147_s_at	FAM60A	mir-497	-0.0644
220147_s_at	FAM60A	mir-499	0.305
220147_s_at	FAM60A	mir-519d	-0.764
212063_at	CD44	mir-105-2	0.207
212063_at	CD44	mir-302b	-0.0677
212063_at	CD44	miR-373*	-0.307
212063_at	CD44	mir-381	0.0437
201243_s_at	ATP1B1	mir-135a-1	-0.0762
201243_s_at	ATP1B1	mir-141-prec	0.14
201243_s_at	ATP1B1	mir-142-prec	-0.138
201243_s_at	ATP1B1	mir-221-prec	0.0473
201209_at	HDAC1	mir-034-prec	-0.0383
201209_at	HDAC1	mir-034prec	0.151
201209_at	HDAC1	mir-34a	-0.266
201209_at	HDAC1	mir-34c	-0.0613
201209_at	HDAC1	mir-362	-0.0189
201209_at	HDAC1	mir-371	-0.38
201209_at	HDAC1	mir-410	0.0989
201952_at	ALCAM	mir-018-prec	-0.189
201952_at	ALCAM	mir-148-prec	-0.0746
201952_at	ALCAM	mir-34a	-0.148
201952_at	ALCAM	mir-34c	0.102
201952_at	ALCAM	mir-495	0.072
218237_s_at	SLC38A1	mir-026b-prec	-0.306
218237_s_at	SLC38A1	mir-030d-prec	-0.165
218237_s_at	SLC38A1	mir-093-prec-7.1=093-1	0.451
218237_s_at	SLC38A1	mir-138-2-prec	0.159
218237_s_at	SLC38A1	mir-146-prec	-0.156
218237_s_at	SLC38A1	mir-153-1-prec1	-0.0325
218237_s_at	SLC38A1	mir-153-1-prec2	0.0773
218237_s_at	SLC38A1	mir-302c	0.0888
218237_s_at	SLC38A1	mir-30e	0.00557
218237_s_at	SLC38A1	mir-372	0.0215
218237_s_at	SLC38A1	miR-373*	-0.0363
218237_s_at	SLC38A1	mir-378	0.00106
218237_s_at	SLC38A1	mir-381	-0.0234
218237_s_at	SLC38A1	mir-422a	-0.078
218237_s_at	SLC38A1	mir-520e	0.00652
210986_s_at	TPM1	mir-029a-2	0.905
210986_s_at	TPM1	mir-096-prec-7	-0.191
210986_s_at	TPM1	mir-102-prec-1	-0.634
210986_s_at	TPM1	mir-103-prec-5=103-1	0.0243
210986_s_at	TPM1	mir-183-prec	0.187
210986_s_at	TPM1	mir-29b-1	-0.164
210986_s_at	TPM1	mir-29b-2=102prec7.1=7.2	-0.266
210986_s_at	TPM1	mir-409-3p	0.226
201760_s_at	WSB2	mir-093-prec-7.1=093-1	-0.188
201795_at	LBR	let-7a-1-prec	-0.115
201795_at	LBR	let-7a-3-prec	-0.00425
201795_at	LBR	let-7e-prec	-0.37
201795_at	LBR	let-7g-prec	0.111
201795_at	LBR	mir-024-2-prec	-0.137
201795_at	LBR	mir-098-prec-X	0.00962
201795_at	LBR	mir-148b	-0.126
201795_at	LBR	mir-181b-prec	-0.0459
201795_at	LBR	mir-224-prec	0.0631
201795_at	LBR	mir-340	-0.0546
201795_at	LBR	mir-429	0.128
201795_at	LBR	mir-495	0.0281
208923_at	CYFIP1	mir-015a-2-prec	-0.106
208923_at	CYFIP1	mir-015b-prec	0.343
208923_at	CYFIP1	mir-022-prec	0.025
208923_at	CYFIP1	mir-103-prec-5=103-1	-0.216
208923_at	CYFIP1	mir-107-prec-10	0.485
208923_at	CYFIP1	mir-15a	-0.528
208923_at	CYFIP1	mir-185-prec	-0.0992
208923_at	CYFIP1	mir-424	0.00738
208923_at	CYFIP1	mir-494	0.127
208923_at	CYFIP1	mir-497	-0.44
215000_s_at	FEZ2	mir-200b	-0.0249
215000_s_at	FEZ2	mir-429	-0.0222
211926_s_at	MYH9	mir-009-3	-0.1
211926_s_at	MYH9	mir-025-prec	-0.271
211926_s_at	MYH9	mir-032-prec	-0.0563
211926_s_at	MYH9	mir-034-prec	0.0401
211926_s_at	MYH9	mir-092-prec-13=092-1	-0.0747
211926_s_at	MYH9	mir-107-prec-10	-0.153
211926_s_at	MYH9	mir-133a-1	0.00789
211926_s_at	MYH9	mir-133b	-0.0544
211926_s_at	MYH9	mir-199a-1-prec	0.0798
211926_s_at	MYH9	mir-199a-2-prec	-0.0296
211926_s_at	MYH9	mir-34a	-0.0126
211926_s_at	MYH9	mir-34c	0.0318
211926_s_at	MYH9	mir-361	-0.0778
211926_s_at	MYH9	mir-365-1	0.0187
211926_s_at	MYH9	mir-376a	0.046
211926_s_at	MYH9	mir-376b	-0.127
211926_s_at	MYH9	mir-381	-0.0199
211926_s_at	MYH9	mir-433	-0.0331
211926_s_at	MYH9	mir-449	-0.00704
208690_s_at	PDLIM1	mir-128a-prec	0.00504
208690_s_at	PDLIM1	mir-128b-prec	-0.168
208690_s_at	PDLIM1	mir-138-1-prec	0.123
208690_s_at	PDLIM1	mir-138-2-prec	0.114
208690_s_at	PDLIM1	mir-141-prec	0.207
208690_s_at	PDLIM1	mir-146-prec	-0.0637
208690_s_at	PDLIM1	mir-200a-prec	0.0419
208690_s_at	PDLIM1	mir-320	0.326
208690_s_at	PDLIM1	mir-370	0.0594
208690_s_at	PDLIM1	mir_320_Hcd306_left	0.0949
213531_s_at	RAB3GAP1	mir-216-prec	-0.0172
213531_s_at	RAB3GAP1	mir-302b	-0.164
213531_s_at	RAB3GAP1	mir-361	-0.0968
213531_s_at	RAB3GAP1	mir-381	-0.0163
201499_s_at	USP7	mir-220-prec	-0.0702
201499_s_at	USP7	mir-329-1	0.00359
201499_s_at	USP7	mir-503	0.132
218132_s_at	TSEN34	mir-010b-prec	0.0657
218132_s_at	TSEN34	mir-302a	0.013
218132_s_at	TSEN34	mir-302d	-0.145
218132_s_at	TSEN34	mir-520e	0.0666
213041_s_at	ATP5D	mir-028-prec	-0.0578
213041_s_at	ATP5D	miR-324-5p	0.301
213041_s_at	ATP5D	mir_320_Hcd306_left	0.0295
205417_s_at	DAG1	mir-032-prec	-0.157
208898_at	ATP6V1D	mir-093-prec-7.1=093-1	-0.205
204141_at	TUBB2A	mir-029a-2	0.0776
204141_at	TUBB2A	mir-200b	-0.0517
204141_at	TUBB2A	mir-200c	-0.0896
204141_at	TUBB2A	mir-429	-0.436
204141_at	TUBB2A	mir-513-2	0.0624
212265_at	QKI	mir-009-1	0.0286
212265_at	QKI	mir-1-1	-0.0561
212265_at	QKI	mir-125b-2-prec	0.00517
212265_at	QKI	mir-130a-prec	0.0607
212265_at	QKI	mir-137-prec	0.00477
212265_at	QKI	mir-141-prec	-0.0864
212265_at	QKI	mir-155-prec	0.0296
212265_at	QKI	mir-200b	-0.00277
212265_at	QKI	mir-200c	-0.0228
212265_at	QKI	mir-205-prec	-0.0536
212265_at	QKI	mir-217-prec	-0.0971
212265_at	QKI	mir-29b-1	-0.0169
212265_at	QKI	mir-340	0.0544
212265_at	QKI	mir-375	-0.0598
212265_at	QKI	mir-424	0.0768
212265_at	QKI	mir-503	0.0475
212724_at	RND3	mir-093-prec-7.1=093-1	-0.656
202141_s_at	COPS8	mir-146-prec	0.00223
202141_s_at	COPS8	mir-200c	-0.0806
202141_s_at	COPS8	mir-223-prec	-0.045
202141_s_at	COPS8	mir-429	-0.186
202141_s_at	COPS8	mir-515-13p	-0.0554
212285_s_at	AGRN	mir-027b-prec	0.252
212285_s_at	AGRN	mir-031-prec	0.0215
212285_s_at	AGRN	mir-128a-prec	0.00748
212285_s_at	AGRN	mir-224-prec	-0.0112
212285_s_at	AGRN	mir-491	-0.0996
212285_s_at	AGRN	mir-502	-0.147
204306_s_at	CD151	mir-022-prec	0.0756
204306_s_at	CD151	mir-034-prec	0.0133
204306_s_at	CD151	mir-124a-1-prec1	-0.0987
204306_s_at	CD151	mir-128b-prec	-0.0716
204306_s_at	CD151	mir-148-prec	-0.0405
204306_s_at	CD151	mir-148b	-0.0427
200815_s_at	PAFAH1B1	mir-001b-1-prec1	0.00963
200815_s_at	PAFAH1B1	mir-016a-chr13	-0.0105
200815_s_at	PAFAH1B1	mir-093-prec-7.1=093-1	-0.118
200815_s_at	PAFAH1B1	mir-124a-2-prec	-0.0407
200815_s_at	PAFAH1B1	mir-130a-prec	0.0584
200815_s_at	PAFAH1B1	mir-16-2	-0.0791
200815_s_at	PAFAH1B1	mir-381	0.0188
200815_s_at	PAFAH1B1	mir-505	-0.041
208912_s_at	CNP	mir-007-2-prec	-0.0255
208912_s_at	CNP	mir-007-3-prec	0.00406
208912_s_at	CNP	mir-009-1	0.0066
208912_s_at	CNP	mir-009-2	0.0139
208912_s_at	CNP	mir-009-3	-0.0154
208912_s_at	CNP	mir-031-prec	-0.00422
208912_s_at	CNP	mir-133a-1	-0.0062
208912_s_at	CNP	mir-141-prec	-0.0165
208912_s_at	CNP	mir-204-prec	0.00389
208912_s_at	CNP	mir-205-prec	0.0112
208912_s_at	CNP	mir-211-prec	0.106
209623_at	MCCC2	mir-194-1	0.0826
209623_at	MCCC2	mir-194-prec	0.185
207738_s_at	NCKAP1	mir-142-prec	-0.0973
207738_s_at	NCKAP1	mir-182-prec	0.00509
207738_s_at	NCKAP1	mir-216-prec	-0.00629
202119_s_at	CPNE3	mir-096-prec-7	-0.0813
202119_s_at	CPNE3	mir-124a-2-prec	-0.214
202119_s_at	CPNE3	mir-133a-1	0.00508
202119_s_at	CPNE3	mir-183-prec	0.0739
212372_at	MYH10	mir-026a-prec	0.0903
212372_at	MYH10	mir-030a-prec	0.254
212372_at	MYH10	mir-128b-prec	0.0995
212372_at	MYH10	mir-141-prec	-0.0803
212372_at	MYH10	mir-181d	-0.00337
212372_at	MYH10	mir-190-prec	-0.107
212372_at	MYH10	mir-200a-prec	-0.0321
212372_at	MYH10	mir-26a-1	0.363
212372_at	MYH10	mir-381	0.0562
201876_at	PON2	mir-027b-prec	0.184
201876_at	PON2	mir-030b-prec	0.388
201876_at	PON2	mir-106-prec-X	-0.0923
201876_at	PON2	mir-106a	-0.139
201876_at	PON2	mir-106b	-0.0417
201876_at	PON2	mir-128b-prec	-0.143
201876_at	PON2	mir-140	-0.0506
201876_at	PON2	mir-302c	-0.0387
201876_at	PON2	mir-302d	0.109
201876_at	PON2	mir-372	-0.0597
201876_at	PON2	mir-376a	0.0606
201876_at	PON2	mir-376b	0.0624
201876_at	PON2	mir-410	0.159
212566_at	MAP4	mir-103-2-prec	-0.154
212566_at	MAP4	mir-135-1-prec	-0.0648
212566_at	MAP4	mir-135-2-prec	-0.0672
212566_at	MAP4	mir-135a-2	-0.00528
212566_at	MAP4	mir-381	-0.0141
217892_s_at	LIMA1	mir-093-prec-7.1=093-1	-0.109
209094_at	DDAH1	mir-128b-prec	-0.0944
209094_at	DDAH1	mir-148b	-0.286
209094_at	DDAH1	mir-182-prec	0.0788
209094_at	DDAH1	mir-219-prec	0.0871
201560_at	CLIC4	mir-022-prec	0.0999
201560_at	CLIC4	mir-200b	-0.0488
201560_at	CLIC4	mir-217-prec	-0.0121
201560_at	CLIC4	mir-429	-0.125
212377_s_at	NOTCH2	mir-015b-prec	0.0297
212377_s_at	NOTCH2	mir-018-prec	-0.171
212377_s_at	NOTCH2	mir-029a-2	0.00444
212377_s_at	NOTCH2	mir-034-prec	0.0015
212377_s_at	NOTCH2	mir-146b	0.000505
212377_s_at	NOTCH2	mir-16-1	0.0408
212377_s_at	NOTCH2	mir-181a-prec	0.0345
212377_s_at	NOTCH2	mir-205-prec	-0.00889
212377_s_at	NOTCH2	mir-211-prec	0.0108
212377_s_at	NOTCH2	mir-375	-0.088
200808_s_at	ZYX	mir-015a-2-prec	-0.139
200808_s_at	ZYX	mir-103-2-prec	-0.064
200808_s_at	ZYX	mir-107	-0.241
200808_s_at	ZYX	mir-324	-0.127
200808_s_at	ZYX	mir-500	-0.059
200771_at	LAMC1	mir-022-prec	0.0502
200771_at	LAMC1	mir-024-1-prec	0.287
200771_at	LAMC1	mir-122a-prec	-0.115
200771_at	LAMC1	mir-124a-3-prec	-0.0166
200771_at	LAMC1	mir-140	0.00812
200771_at	LAMC1	mir-153-1-prec1	-0.115
200771_at	LAMC1	mir-153-1-prec2	-0.152
200771_at	LAMC1	mir-181a-prec	0.0094
200771_at	LAMC1	mir-193-prec	0.0153
200771_at	LAMC1	mir-193b	0.0183
200771_at	LAMC1	mir-195-prec	-0.204
200771_at	LAMC1	mir-200a-prec	0.0336
200771_at	LAMC1	mir-203-prec	-0.0784
200771_at	LAMC1	mir-29b-2=102prec7.1=7.2	-0.0884
200771_at	LAMC1	mir-377	0.229
200771_at	LAMC1	mir-424	0.0435
200771_at	LAMC1	mir-433	-0.314
200771_at	LAMC1	mir-497	-0.0253
201307_at	SEPT11	mir-027b-prec	0.00957
201307_at	SEPT11	mir-124a-1-prec1	-0.00518
201307_at	SEPT11	mir-124a-3-prec	-0.0401
201307_at	SEPT11	mir-125a-prec	0.0884
201307_at	SEPT11	mir-125b-1	0.00929
201307_at	SEPT11	mir-138-1-prec	0.00818
201307_at	SEPT11	mir-155-prec	0.00602
201307_at	SEPT11	mir-495	0.00461
201307_at	SEPT11	mir-497	-0.00908
201368_at	ZFP36L2	mir-138-1-prec	-0.00981
201368_at	ZFP36L2	mir-21	-0.187
201368_at	ZFP36L2	mir-26a-1	0.00857
203445_s_at	CTDSP2	mir-007-2-prec	0.055
203445_s_at	CTDSP2	mir-009-1	0.00901
203445_s_at	CTDSP2	mir-009-2	-0.0293
203445_s_at	CTDSP2	mir-009-3	-0.0216
203445_s_at	CTDSP2	mir-016a-chr13	-0.343
203445_s_at	CTDSP2	mir-026a-prec	0.0758
203445_s_at	CTDSP2	mir-026b-prec	-0.0253
203445_s_at	CTDSP2	mir-027a-prec	0.036
203445_s_at	CTDSP2	mir-027b-prec	-0.0308
203445_s_at	CTDSP2	mir-029a-2	0.012
203445_s_at	CTDSP2	mir-034-prec	-0.0481
203445_s_at	CTDSP2	mir-034prec	-0.0625
203445_s_at	CTDSP2	mir-096-prec-7	-0.0357
203445_s_at	CTDSP2	mir-124a-1-prec1	-0.297
203445_s_at	CTDSP2	mir-124a-2-prec	-0.11
203445_s_at	CTDSP2	mir-124a-3-prec	0.0813
203445_s_at	CTDSP2	mir-125a-prec	-0.0397
203445_s_at	CTDSP2	mir-125b-2-prec	0.119
203445_s_at	CTDSP2	mir-135-1-prec	0.0802
203445_s_at	CTDSP2	mir-135-2-prec	0.156
203445_s_at	CTDSP2	mir-137-prec	0.0411
203445_s_at	CTDSP2	mir-15a	0.032
203445_s_at	CTDSP2	mir-16-1	0.27
203445_s_at	CTDSP2	mir-182-prec	0.0266
203445_s_at	CTDSP2	mir-191-prec	-0.0234
203445_s_at	CTDSP2	mir-195-prec	-0.0146
203445_s_at	CTDSP2	mir-196-1-prec	0.0273
203445_s_at	CTDSP2	mir-196-2-prec	0.0156
203445_s_at	CTDSP2	mir-196a-2	0.0172
203445_s_at	CTDSP2	mir-196b	-0.021
203445_s_at	CTDSP2	mir-214-prec	0.0579
203445_s_at	CTDSP2	mir-218-1-prec	0.0396
203445_s_at	CTDSP2	mir-26a-1	0.183
203445_s_at	CTDSP2	mir-26a-2	0.0409
203445_s_at	CTDSP2	mir-29b-1	0.0153
203445_s_at	CTDSP2	mir-34a	0.018
203445_s_at	CTDSP2	mir-34c	0.0517
203445_s_at	CTDSP2	mir-424	0.109
203445_s_at	CTDSP2	mir-449	0.0556
203445_s_at	CTDSP2	mir-497	0.0486
203445_s_at	CTDSP2	mir-504	0.0039
221516_s_at	SMCR7L	let-7a-1-prec	-0.203
221516_s_at	SMCR7L	let-7d-prec	0.0179
221516_s_at	SMCR7L	let-7g-prec	0.104
221516_s_at	SMCR7L	let-7i	-0.0709
221516_s_at	SMCR7L	mir-010b-prec	-0.00314
221516_s_at	SMCR7L	mir-098-prec-X	-0.0261
221516_s_at	SMCR7L	mir-128b-prec	-0.0423
221516_s_at	SMCR7L	mir-196a-1	-0.052
221516_s_at	SMCR7L	mir-200c	-0.0646
221516_s_at	SMCR7L	mir-382	-0.0177
221516_s_at	SMCR7L	mir-495	-0.0189
212120_at	RHOQ	mir-125b-2-prec	0.0926
212120_at	RHOQ	mir-134-prec	0.000159
212120_at	RHOQ	mir-182-prec	-0.0557
212120_at	RHOQ	mir-218-1-prec	-0.000339
212120_at	RHOQ	mir-219-1	0.11
221641_s_at	ACOT9	mir-028-prec	0.0231
221641_s_at	ACOT9	mir-093-prec-7.1=093-1	-0.149
221641_s_at	ACOT9	mir-216-prec	-0.0152
221641_s_at	ACOT9	mir-320	0.0207
221641_s_at	ACOT9	mir_147_left	-0.0147
203786_s_at	TPD52L1	mir-200c	0.132
203786_s_at	TPD52L1	mir-221-prec	-0.0522
200793_s_at	ACO2	mir-183-prec	-0.0404
200793_s_at	ACO2	mir-212-prec	-0.0367
200793_s_at	ACO2	mir-371	0.0613
200793_s_at	ACO2	mir-378	0.0356
200793_s_at	ACO2	mir-483	-0.013
200793_s_at	ACO2	mir-501	0.051
200793_s_at	ACO2	mir-502	0.0696
201462_at	SCRN1	mir-21	0.245
201462_at	SCRN1	mir-371	-0.422
212341_at	YIPF6	mir-124a-1-prec1	-0.306
212341_at	YIPF6	mir-218-1-prec	0.0106
212341_at	YIPF6	mir-218-2-prec	0.0265
212341_at	YIPF6	mir-455	0.0218
210764_s_at	CYR61	mir-022-prec	0.273
210764_s_at	CYR61	mir-220-prec	0.0223
210764_s_at	CYR61	mir-222-prec	0.143
210764_s_at	CYR61	mir-365-1	0.0594
203262_s_at	FAM50A	mir-027b-prec	0.0265
200665_s_at	SPARC	mir-029a-2	0.265
200665_s_at	SPARC	mir-150-prec	-0.185
200665_s_at	SPARC	mir-203-prec	-0.196
200665_s_at	SPARC	mir-204-prec	0.0284
200665_s_at	SPARC	mir-211-prec	0.17
200665_s_at	SPARC	mir-495	0.13
200665_s_at	SPARC	mir-515-13p	-0.128
200665_s_at	SPARC	mir-515-23p	-0.0424
212333_at	FAM98A	mir-026a-prec	-0.0209
212333_at	FAM98A	mir-026b-prec	-0.155
212333_at	FAM98A	mir-027b-prec	0.00568
212333_at	FAM98A	mir-137-prec	0.00456
212333_at	FAM98A	mir-192	-0.067
212333_at	FAM98A	mir-26a-2	-0.0235
212333_at	FAM98A	mir-325	-0.0129
212333_at	FAM98A	mir-377	0.129
200643_at	HDLBP	let-7a-2-prec	0.0234
200643_at	HDLBP	let-7d-v2-prec	0.0254
200643_at	HDLBP	mir-019a-prec	-0.0145
200643_at	HDLBP	mir-025-prec	-0.0309
200643_at	HDLBP	mir-028-prec	0.0319
200643_at	HDLBP	mir-032-prec	-0.054
200643_at	HDLBP	mir-098-prec-X	-0.0279
200643_at	HDLBP	mir-153-1-prec2	-0.00917
200643_at	HDLBP	mir-199a-2-prec	0.0257
200643_at	HDLBP	mir-210-prec	0.0584
200643_at	HDLBP	mir-214-prec	0.0339
200643_at	HDLBP	mir-363	-0.0511
200643_at	HDLBP	mir-452	-0.0107
202011_at	TJP1	mir-105-2	0.0741
202011_at	TJP1	mir-105-prec-X.1=105-1	-0.105
202011_at	TJP1	mir-124a-3-prec	-0.0658
202011_at	TJP1	mir-137-prec	0.00453
202011_at	TJP1	mir-153-1-prec1	-0.0472
202011_at	TJP1	mir-185-prec	-0.0235
202011_at	TJP1	mir-200a-prec	0.0646
202011_at	TJP1	mir-412	-0.237
202011_at	TJP1	mir-455	0.065
201063_at	RCN1	let-7a-1-prec	0.0651
201063_at	RCN1	let-7a-2-prec	0.198
201063_at	RCN1	mir-007-2-prec	0.084
201063_at	RCN1	mir-026a-prec	-0.173
201063_at	RCN1	mir-026b-prec	-0.206
201063_at	RCN1	mir-142-prec	-0.0652
201063_at	RCN1	mir-495	0.044
200998_s_at	CKAP4	mir-007-1-prec	-0.12
200998_s_at	CKAP4	mir-027b-prec	0.0766
200998_s_at	CKAP4	mir-031-prec	0.0341
200998_s_at	CKAP4	mir-153-1-prec1	-0.166
200998_s_at	CKAP4	mir-153-1-prec2	-0.00825
202052_s_at	RAI14	mir-095-prec-4	-0.0128
202052_s_at	RAI14	mir-103-2-prec	-0.173
202052_s_at	RAI14	mir-128b-prec	-0.0732
202052_s_at	RAI14	mir-153-1-prec1	-0.019
204214_s_at	RAB32	mir-007-1-prec	-0.229
209011_at	TRIO	mir-025-prec	-0.198
209011_at	TRIO	mir-032-prec	-0.0176
209011_at	TRIO	mir-092-prec-13=092-1	-0.0157
209011_at	TRIO	mir-129-prec	-0.0231
209011_at	TRIO	mir-153-1-prec1	-0.0422
209011_at	TRIO	mir-200b	-0.000487
209011_at	TRIO	mir-200c	-0.00647
209011_at	TRIO	mir-205-prec	-0.0148
209011_at	TRIO	mir-367	-0.0133
209011_at	TRIO	mir-375	-0.0107
200636_s_at	PTPRF	mir-028-prec	0.154
200636_s_at	PTPRF	mir-135-1-prec	0.06
200636_s_at	PTPRF	mir-135-2-prec	-0.364
200636_s_at	PTPRF	mir-135a-1	0.196
200636_s_at	PTPRF	mir-135a-2	-0.0875
200636_s_at	PTPRF	mir-328	0.0392
200636_s_at	PTPRF	mir-431	-0.381
217980_s_at	MRPL16	mir-105-2	-0.0339
217980_s_at	MRPL16	mir-135-2-prec	0.098
217980_s_at	MRPL16	mir-135b	-0.0039
202998_s_at	LOXL2	mir-026b-prec	-1.07
202998_s_at	LOXL2	mir-029a-2	0.541
202998_s_at	LOXL2	mir-26a-2	0.157
202998_s_at	LOXL2	mir-29b-2=102prec7.1=7.2	-0.727
202998_s_at	LOXL2	mir-425	-0.13
44702_at	SYDE1	mir-016a-chr13	-0.038
44702_at	SYDE1	mir-027b-prec	0.0201
44702_at	SYDE1	mir-128b-prec	-0.11
44702_at	SYDE1	mir-16-2	-0.0144
44702_at	SYDE1	mir-200b	-0.0229
44702_at	SYDE1	mir-200c	-0.0176
44702_at	SYDE1	miR-373*	-0.0345
44702_at	SYDE1	mir-429	-0.234
217945_at	BTBD1	mir-211-prec	0.0638
217945_at	BTBD1	mir-381	0.0137
202686_s_at	AXL	mir-025-prec	-0.828
202686_s_at	AXL	mir-034-prec	0.25
202686_s_at	AXL	mir-034prec	-0.0672
202686_s_at	AXL	miR-324-5p	-0.305
202686_s_at	AXL	mir-34c	0.246
202686_s_at	AXL	mir-449	-0.019
202381_at	ADAM9	mir-093-prec-7.1=093-1	-0.383
202381_at	ADAM9	mir-125a-prec	0.0224
202381_at	ADAM9	mir-302d	-0.0351
45297_at	EHD2	mir-029a-2	0.221
45297_at	EHD2	mir-184-prec	0.00618
45297_at	EHD2	mir-210-prec	0.157
45297_at	EHD2	mir-29b-2=102prec7.1=7.2	-0.24
45297_at	EHD2	mir-423	0.03
201675_at	AKAP1	mir-019b-2-prec	0.0663
212365_at	MYO1B	mir-009-2	0.014
212365_at	MYO1B	mir-009-3	-0.0609
212365_at	MYO1B	mir-025-prec	-0.188
212365_at	MYO1B	mir-032-prec	-0.0535
212365_at	MYO1B	mir-137-prec	0.00351
212365_at	MYO1B	mir-155-prec	0.0104
212365_at	MYO1B	mir-183-prec	0.0135
212365_at	MYO1B	mir-223-prec	-0.0313
212365_at	MYO1B	mir-367	-0.039
212365_at	MYO1B	mir-486	-0.00636
210845_s_at	PLAUR	mir-093-prec-7.1=093-1	-0.431
210845_s_at	PLAUR	mir-221-prec	0.0864
210845_s_at	PLAUR	mir-340	-0.0517
210845_s_at	PLAUR	mir-373	-0.297
210845_s_at	PLAUR	mir-412	-0.0501
210845_s_at	PLAUR	mir-494	0.00829
203282_at	GBE1	mir-135-1-prec	-0.123
203282_at	GBE1	mir-135-2-prec	-0.183
203282_at	GBE1	mir-135a-2	0.038
203282_at	GBE1	mir-135b	0.0389
203282_at	GBE1	mir-153-1-prec2	-0.103
203282_at	GBE1	mir-203-prec	-0.0873
203282_at	GBE1	mir-429	-0.273
203282_at	GBE1	mir-485-3p	-0.0444
203557_s_at	PCBD1	mir-010a-prec	0.0763
203557_s_at	PCBD1	mir-010b-prec	0.0179
203557_s_at	PCBD1	mir-193-prec	-0.139
203557_s_at	PCBD1	mir-194-2	0.196
203557_s_at	PCBD1	mir-194-prec	0.167
212077_at	CALD1	mir-019a-prec	-0.0869
212077_at	CALD1	mir-020-prec	-0.149
212077_at	CALD1	mir-027a-prec	-0.298
212077_at	CALD1	mir-093-prec-7.1=093-1	-0.629
212077_at	CALD1	mir-106-prec-X	-0.274
212077_at	CALD1	mir-217-prec	-0.114
212077_at	CALD1	mir-338	-0.11
212077_at	CALD1	mir-340	0.207
212077_at	CALD1	mir-379	-0.0113
212077_at	CALD1	mir_320_Hcd306_left	-0.875
212077_at	CALD1	mir_320_Hcd306_right	0.384
210740_s_at	ITPK1	mir-030d-prec	0.142
201482_at	QSOX1	mir-124a-3-prec	-0.0292
201482_at	QSOX1	mir-135-1-prec	-0.145
201482_at	QSOX1	mir-135-2-prec	-0.117
201482_at	QSOX1	mir-135a-1	0.0938
219041_s_at	REPIN1	mir-137-prec	-0.0299
203925_at	GCLM	mir-009-1	0.101
203925_at	GCLM	mir-009-3	0.00931
203925_at	GCLM	mir-031-prec	0.00948
203925_at	GCLM	mir-032-prec	-0.0533
203925_at	GCLM	mir-145-prec	0.138
202371_at	TCEAL4	mir-033-prec	-0.127
202371_at	TCEAL4	mir-033b-prec	-0.0997
202371_at	TCEAL4	mir-124a-3-prec	-0.328
202371_at	TCEAL4	mir-141-prec	-0.0875
202371_at	TCEAL4	mir-194-prec	-0.157
202371_at	TCEAL4	mir-217-prec	-0.0328
202371_at	TCEAL4	mir-382	-0.0294
212561_at	DENND5A	mir-024-1-prec	0.104
212561_at	DENND5A	mir-096-prec-7	-0.0355
212561_at	DENND5A	mir-138-1-prec	0.0419
212561_at	DENND5A	mir-200c	-0.0404
212561_at	DENND5A	mir-429	-0.276
212561_at	DENND5A	mir-484	-0.0705
201669_s_at	MARCKS	mir-027b-prec	0.0146
201669_s_at	MARCKS	mir-128a-prec	-0.0926
201669_s_at	MARCKS	mir-128b-prec	-0.0384
201669_s_at	MARCKS	mir-205-prec	-0.00392
201669_s_at	MARCKS	mir-429	-0.425
201669_s_at	MARCKS	mir-495	0.0621
212473_s_at	MICAL2	mir-009-1	-0.0865
212473_s_at	MICAL2	mir-009-2	-0.0604
212473_s_at	MICAL2	mir-019b-2-prec	-0.281
212473_s_at	MICAL2	mir-340	-0.204
216215_s_at	RBFOX2	let-7a-1-prec	0.0597
216215_s_at	RBFOX2	let-7e-prec	-0.0377
216215_s_at	RBFOX2	let-7g-prec	-0.0122
216215_s_at	RBFOX2	mir-029a-2	0.222
216215_s_at	RBFOX2	mir-032-prec	-0.193
216215_s_at	RBFOX2	mir-092-prec-13=092-1	-0.00658
216215_s_at	RBFOX2	mir-098-prec-X	0.0111
216215_s_at	RBFOX2	mir-186-prec	0.011
216215_s_at	RBFOX2	mir-202	0.0123
216215_s_at	RBFOX2	mir-202-prec	-0.0514
216215_s_at	RBFOX2	mir-202*	-0.0526
216215_s_at	RBFOX2	mir-29b-1	-0.274
216215_s_at	RBFOX2	mir-346	-0.139
216215_s_at	RBFOX2	mir-383	-0.0743
218448_at	C20orf11	mir-029a-2	-0.0679
218448_at	C20orf11	mir-124a-2-prec	-0.0341
218448_at	C20orf11	mir-133a-1	-0.0331
218448_at	C20orf11	mir-133b	-0.138
218448_at	C20orf11	mir-143-prec	0.0281
218448_at	C20orf11	mir-203-prec	0.0419
218448_at	C20orf11	mir-217-prec	0.0368
218448_at	C20orf11	mir-29b-2=102prec7.1=7.2	0.00334
218448_at	C20orf11	mir-346	-0.0287
203910_at	ARHGAP29	mir-025-prec	-0.283
203910_at	ARHGAP29	mir-026b-prec	-0.254
203910_at	ARHGAP29	mir-032-prec	-0.218
203910_at	ARHGAP29	mir-105-2	0.0304
203910_at	ARHGAP29	mir-105-prec-X.1=105-1	-0.0304
203910_at	ARHGAP29	mir-182-prec	0.0697
203910_at	ARHGAP29	mir-204-prec	-0.0747
203910_at	ARHGAP29	mir-211-prec	-0.0187
203910_at	ARHGAP29	mir-302c	0.0732
203910_at	ARHGAP29	mir-302d	-0.438
203910_at	ARHGAP29	mir-340	-0.291
218231_at	NAGK	mir-020-prec	-0.0686
218231_at	NAGK	mir-093-prec-7.1=093-1	-0.13
218231_at	NAGK	mir-519d	-0.15
208614_s_at	FLNB	mir-009-2	-0.047
208614_s_at	FLNB	mir-145-prec	-0.0654
208614_s_at	FLNB	mir-182-prec	0.0863
218333_at	DERL2	mir-093-prec-7.1=093-1	-0.0315
218333_at	DERL2	mir-106b	-0.124
218333_at	DERL2	mir-26a-2	-0.0186
218333_at	DERL2	mir-302d	-0.0145
222258_s_at	SH3BP4	mir-018-prec	-0.231
222258_s_at	SH3BP4	mir-107	0.0848
222258_s_at	SH3BP4	mir-125a-prec	0.0991
222258_s_at	SH3BP4	mir-125b-1	0.0285
222258_s_at	SH3BP4	mir-153-1-prec2	-0.0113
222258_s_at	SH3BP4	mir-330	-0.0588
201745_at	TWF1	mir-092-prec-13=092-1	-0.0436
201745_at	TWF1	mir-093-prec-7.1=093-1	-0.335
201745_at	TWF1	mir-1-1	0.00242
201745_at	TWF1	mir-1-2	-0.0248
201745_at	TWF1	mir-105-prec-X.1=105-1	-0.0417
201745_at	TWF1	mir-106b	-0.0697
201745_at	TWF1	mir-107-prec-10	0.00794
201745_at	TWF1	mir-185-prec	-0.154
201745_at	TWF1	mir-203-prec	0.0178
201745_at	TWF1	mir-206-prec	-0.0417
201745_at	TWF1	mir-301	0.0154
201745_at	TWF1	mir-302a	0.0192
201745_at	TWF1	mir-302d	-0.019
201745_at	TWF1	mir-30e	-0.0753
201745_at	TWF1	mir-363	-0.0196
201745_at	TWF1	mir-367	-0.0333
201745_at	TWF1	mir-373	0.115
201745_at	TWF1	mir-486	-0.00572
201745_at	TWF1	mir-520e	0.00569
201745_at	TWF1	mir_320_Hcd306_right	0.0899
200696_s_at	GSN	mir-124a-1-prec1	-1.03
200696_s_at	GSN	mir-124a-2-prec	-0.0744
200696_s_at	GSN	mir-124a-3-prec	-0.0412
200696_s_at	GSN	mir-129-2	0.821
200696_s_at	GSN	mir-129-prec	-0.341
200696_s_at	GSN	mir-141-prec	0.0748
200696_s_at	GSN	mir-200a-prec	-0.07
200696_s_at	GSN	mir-500	0.325
202538_s_at	CHMP2B	mir-009-2	0.00265
202538_s_at	CHMP2B	mir-124a-2-prec	-0.0152
202538_s_at	CHMP2B	mir-124a-3-prec	-0.179
202538_s_at	CHMP2B	mir-129-prec	-0.106
202538_s_at	CHMP2B	mir-30e	-0.0562
40489_at	ATN1	mir-016b-chr3	-0.121
40489_at	ATN1	mir-103-2-prec	-0.0157
40489_at	ATN1	mir-423	-0.0857
40489_at	ATN1	mir-424	-0.00257
40489_at	ATN1	mir-491	-0.0509
40489_at	ATN1	mir-497	-0.00933
208924_at	RNF11	mir-009-1	0.064
208924_at	RNF11	mir-009-2	0.000252
208924_at	RNF11	mir-009-3	0.00989
208924_at	RNF11	mir-019a-prec	-0.0461
208924_at	RNF11	mir-024-1-prec	0.125
208924_at	RNF11	mir-024-2-prec	0.0207
208924_at	RNF11	mir-025-prec	-0.285
208924_at	RNF11	mir-092-prec-13=092-1	-0.0157
208924_at	RNF11	mir-186-prec	0.015
208924_at	RNF11	mir-199a-1-prec	0.0576
208924_at	RNF11	mir-363	-0.0486
208924_at	RNF11	mir-367	0.0271
205573_s_at	SNX7	mir-009-2	0.0103
205573_s_at	SNX7	mir-026b-prec	-0.519
205573_s_at	SNX7	mir-096-prec-7	-0.045
205573_s_at	SNX7	mir-132-prec	0.042
205573_s_at	SNX7	mir-212-prec	-0.274
205573_s_at	SNX7	mir-382	0.028
205573_s_at	SNX7	mir-498	-0.128
202369_s_at	TRAM2	mir-025-prec	-0.247
202369_s_at	TRAM2	mir-137-prec	0.0219
202369_s_at	TRAM2	mir-203-prec	-0.015
202369_s_at	TRAM2	mir-204-prec	0.0232
202369_s_at	TRAM2	mir-205-prec	-0.00768
213627_at	MAGED2	mir-096-prec-7	-0.0507
213627_at	MAGED2	mir-338	-0.0408
213627_at	MAGED2	mir-489	-0.0157
213627_at	MAGED2	mir-515-23p	-0.0876
209332_s_at	MAX	mir-193b	-0.0537
209332_s_at	MAX	mir-494	-0.00297
209194_at	CETN2	mir-147-prec	-0.0378
209194_at	CETN2	mir-218-1-prec	0.0228
209194_at	CETN2	mir-218-2-prec	0.139
201190_s_at	PITPNA	mir-007-3-prec	0.211
201190_s_at	PITPNA	mir-017-prec	-0.0216
201190_s_at	PITPNA	mir-025-prec	0.338
201190_s_at	PITPNA	mir-032-prec	-0.176
201190_s_at	PITPNA	mir-092-prec-13=092-1	0.00188
201190_s_at	PITPNA	mir-102-prec-1	0.0261
201190_s_at	PITPNA	mir-106b	-0.0266
201190_s_at	PITPNA	mir-107	-0.0063
201190_s_at	PITPNA	mir-124a-1-prec1	-0.2
201190_s_at	PITPNA	mir-124a-3-prec	0.0764
201190_s_at	PITPNA	mir-129-2	-0.00268
201190_s_at	PITPNA	mir-129-prec	-0.128
201190_s_at	PITPNA	mir-137-prec	0.0121
201190_s_at	PITPNA	mir-185-prec	-0.315
201190_s_at	PITPNA	mir-190-prec	-0.0398
201190_s_at	PITPNA	mir-197-prec	0.153
201190_s_at	PITPNA	mir-29b-2=102prec7.1=7.2	0.0394
201190_s_at	PITPNA	mir-337	0.0571
201190_s_at	PITPNA	mir-363	0.103
201190_s_at	PITPNA	mir-367	0.0687
201190_s_at	PITPNA	mir-375	-0.034
201190_s_at	PITPNA	mir-431	-0.0107
201190_s_at	PITPNA	mir-504	0.00798
215411_s_at	TRAF3IP2	mir-147-prec	0.133
215411_s_at	TRAF3IP2	mir-30c-1	0.0203
215411_s_at	TRAF3IP2	mir-409-3p	-0.0121
215411_s_at	TRAF3IP2	mir_147_left	0.0117
215411_s_at	TRAF3IP2	mir_147_right	-0.0158
218076_s_at	ARHGAP17	mir-026b-prec	-0.103
218076_s_at	ARHGAP17	mir-128b-prec	-0.0135
221504_s_at	ATP6V1H	mir-033b-prec	0.113
221504_s_at	ATP6V1H	mir-128b-prec	-0.0629
221504_s_at	ATP6V1H	mir-194-1	-0.0877
221504_s_at	ATP6V1H	mir-194-2	0.0701
221504_s_at	ATP6V1H	mir-375	-0.0245
221504_s_at	ATP6V1H	mir-410	-0.0585
221504_s_at	ATP6V1H	mir-500	-4.26e-05
221504_s_at	ATP6V1H	mir-501	0.0819
221504_s_at	ATP6V1H	mir_320_Hcd306_left	-0.267
201207_at	TNFAIP1	mir-016a-chr13	-0.0737
201207_at	TNFAIP1	mir-093-prec-7.1=093-1	-0.186
200720_s_at	ACTR1A	mir-009-1	-0.016
200720_s_at	ACTR1A	mir-034-prec	0.0157
200720_s_at	ACTR1A	mir-034prec	-0.148
200720_s_at	ACTR1A	mir-106b	-0.00183
201997_s_at	SPEN	mir-030a-prec	-0.142
201997_s_at	SPEN	mir-203-prec	-0.00302
201997_s_at	SPEN	mir-519e*	-0.0657
204087_s_at	SLC5A6	let-7e-prec	-0.0179
204087_s_at	SLC5A6	let-7f-2-prec2	-0.0623
204087_s_at	SLC5A6	mir-031-prec	-0.013
212099_at	RHOB	mir-019a-prec	-0.0993
212099_at	RHOB	mir-183-prec	0.0184
212099_at	RHOB	mir-21	-0.0137
212099_at	RHOB	mir-223-prec	-0.0938
212099_at	RHOB	mir-30c-1	0.111
212233_at	MAP1B	mir-026a-prec	-0.183
212233_at	MAP1B	mir-026b-prec	-0.823
212233_at	MAP1B	mir-105-2	0.165
212233_at	MAP1B	mir-105-prec-X.1=105-1	-0.074
212233_at	MAP1B	mir-124a-1-prec1	0.0956
212233_at	MAP1B	mir-124a-2-prec	0.0331
212233_at	MAP1B	mir-143-prec	0.0644
212233_at	MAP1B	mir-150-prec	-0.0331
212233_at	MAP1B	mir-182-prec	0.118
212233_at	MAP1B	mir-213-prec	0.05
212233_at	MAP1B	mir-302b	-0.13
212233_at	MAP1B	mir-302d	-0.214
205313_at	HNF1B	mir-025-prec	-0.201
205313_at	HNF1B	mir-026b-prec	-0.0274
205313_at	HNF1B	mir-200c	0.0594
205313_at	HNF1B	mir-217-prec	-0.0718
205313_at	HNF1B	mir-26a-2	-0.0998
205313_at	HNF1B	mir-429	0.0837
209545_s_at	RIPK2	mir-124a-1-prec1	0.129
209545_s_at	RIPK2	mir-135-1-prec	-0.348
209545_s_at	RIPK2	mir-135-2-prec	-0.164
209545_s_at	RIPK2	mir-135a-1	0.168
209545_s_at	RIPK2	mir-135a-2	0.0581
209545_s_at	RIPK2	mir-135b	0.0582
209545_s_at	RIPK2	mir-200b	0.0379
209545_s_at	RIPK2	mir-200c	0.0183
209545_s_at	RIPK2	mir-487	-0.0017
213398_s_at	SDR39U1	mir-128a-prec	0.0658
213398_s_at	SDR39U1	mir-128b-prec	0.0195
213398_s_at	SDR39U1	mir-135a-1	-0.0171
213153_at	SETD1B	mir-016a-chr13	-0.102
213153_at	SETD1B	mir-021-prec-17	-0.00839
213153_at	SETD1B	mir-030b-prec	-0.048
213153_at	SETD1B	mir-032-prec	-0.000136
213153_at	SETD1B	mir-092-prec-13=092-1	0.0406
213153_at	SETD1B	mir-099b-prec-19	0.00302
213153_at	SETD1B	mir-100-1/2-prec	-0.0584
213153_at	SETD1B	mir-103-2-prec	-0.0765
213153_at	SETD1B	mir-137-prec	0.00627
213153_at	SETD1B	mir-16-1	0.14
213153_at	SETD1B	mir-21	-0.0313
213153_at	SETD1B	mir-30e	0.00179
213153_at	SETD1B	mir-340	-0.0212
213153_at	SETD1B	mir-374	0.0623
213153_at	SETD1B	mir-424	0.0864
213153_at	SETD1B	mir-497	-0.0266
209316_s_at	HBS1L	mir-030a-prec	-0.0988
209316_s_at	HBS1L	mir-032-prec	0.000956
209316_s_at	HBS1L	mir-192-2/3	0.0339
209316_s_at	HBS1L	mir-301	-0.0154
208884_s_at	UBR5	mir-001b-1-prec1	0.0269
208884_s_at	UBR5	mir-009-1	-0.0583
208884_s_at	UBR5	mir-009-3	0.0496
208884_s_at	UBR5	mir-017-prec	0.0202
208884_s_at	UBR5	mir-1-1	0.000852
208884_s_at	UBR5	mir-1-2	-0.000622
208884_s_at	UBR5	mir-106b	0.102
208884_s_at	UBR5	mir-140	-0.00532
208884_s_at	UBR5	mir-194-1	-0.0525
208884_s_at	UBR5	mir-361	-0.125
208884_s_at	UBR5	mir-381	0.0434
208884_s_at	UBR5	mir-409-3p	-0.0234
208884_s_at	UBR5	mir-433	-0.109
208884_s_at	UBR5	mir-519d	-0.0783
201976_s_at	MYO10	mir-009-1	-0.0899
201976_s_at	MYO10	mir-009-3	-0.0232
201976_s_at	MYO10	mir-124a-2-prec	-0.0125
201976_s_at	MYO10	mir-124a-3-prec	-0.0312
201976_s_at	MYO10	mir-140	-0.013
201976_s_at	MYO10	mir-211-prec	0.118
201976_s_at	MYO10	mir-222-prec	0.218
201976_s_at	MYO10	mir-340	-0.168
201976_s_at	MYO10	mir-374	-0.131
201976_s_at	MYO10	mir-379	0.104
201976_s_at	MYO10	mir-501	0.106
201976_s_at	MYO10	mir-505	-0.0178
201976_s_at	MYO10	mir-521-2	0.0995
201983_s_at	EGFR	mir-007-1-prec	-0.269
201983_s_at	EGFR	mir-027b-prec	0.172
201983_s_at	EGFR	mir-133b	-0.0463
201983_s_at	EGFR	mir-141-prec	0.00738
201983_s_at	EGFR	mir-200a-prec	0.109
201983_s_at	EGFR	mir-218-1-prec	0.0544
201983_s_at	EGFR	mir-218-2-prec	0.19
201983_s_at	EGFR	mir-452	0.193
216836_s_at	ERBB2	mir-125a-prec	0.179
216836_s_at	ERBB2	mir-125b-2-prec	-0.12
216836_s_at	ERBB2	mir-378	-0.0214
216836_s_at	ERBB2	mir-422a	-0.00931
216836_s_at	ERBB2	mir-502	-0.0227
202097_at	NUP153	mir-027b-prec	-0.0244
202097_at	NUP153	mir-133a-1	-0.0396
202097_at	NUP153	mir-135-2-prec	0.0852
202097_at	NUP153	mir-200c	-0.0445
202097_at	NUP153	mir-26a-2	0.0435
202097_at	NUP153	mir-361	-0.114
202097_at	NUP153	mir-377	0.0498
202097_at	NUP153	mir-383	-0.0471
204640_s_at	SPOP	mir-149-prec	0.0766
204640_s_at	SPOP	mir-302a	-0.000689
204640_s_at	SPOP	mir-302c	-0.00565
204640_s_at	SPOP	mir-302d	-0.105
41644_at	SASH1	mir-093-prec-7.1=093-1	-0.00289
41644_at	SASH1	mir-101-1/2-prec	0.00671
41644_at	SASH1	mir-105-2	0.0109
41644_at	SASH1	mir-106-prec-X	-0.00348
41644_at	SASH1	mir-124a-1-prec1	0.0186
41644_at	SASH1	mir-128a-prec	-0.0621
41644_at	SASH1	mir-130a-prec	0.00583
41644_at	SASH1	mir-200b	-0.00186
41644_at	SASH1	mir-200c	-0.0158
41644_at	SASH1	mir-211-prec	0.0549
41644_at	SASH1	mir-217-prec	-0.0352
41644_at	SASH1	mir-218-1-prec	-0.0226
41644_at	SASH1	mir-302c	0.00937
41644_at	SASH1	mir-331	0.0619
41644_at	SASH1	mir-34b	-0.00495
41644_at	SASH1	mir-372	-0.0142
41644_at	SASH1	mir-373	-0.236
41644_at	SASH1	mir-433	-0.0153
41644_at	SASH1	mir-501	0.083
41644_at	SASH1	mir_320_Hcd306_left	-0.0222
203167_at	TIMP2	mir-030d-prec	0.24
203167_at	TIMP2	mir-106a	-0.207
203167_at	TIMP2	mir-106b	-0.0932
203167_at	TIMP2	mir-200b	0.000654
203167_at	TIMP2	mir-200c	-0.107
203167_at	TIMP2	mir-214-prec	-0.113
203167_at	TIMP2	mir-301	-0.00721
203167_at	TIMP2	mir-30c-1	0.127
203167_at	TIMP2	mir-429	-0.11
203167_at	TIMP2	mir-495	-0.0787
203167_at	TIMP2	mir-519d	-0.219
203167_at	TIMP2	mir-519e*	0.0644
200897_s_at	PALLD	mir-025-prec	-0.575
200897_s_at	PALLD	mir-032-prec	-0.165
200897_s_at	PALLD	mir-124a-3-prec	0.145
200897_s_at	PALLD	mir-182-prec	0.0505
200897_s_at	PALLD	mir-340	-0.216
200897_s_at	PALLD	mir-363	0.0396
221002_s_at	TSPAN14	mir-029a-2	-0.00992
221002_s_at	TSPAN14	mir-125a-prec	0.0675
221002_s_at	TSPAN14	mir-125b-2-prec	-0.0318
221002_s_at	TSPAN14	mir-138-1-prec	0.00446
221002_s_at	TSPAN14	mir-146-prec	0.0488
221002_s_at	TSPAN14	mir-155-prec	-0.0149
221002_s_at	TSPAN14	mir-182-prec	0.011
221002_s_at	TSPAN14	mir-197-prec	0.0097
221002_s_at	TSPAN14	mir-330	-0.043
221002_s_at	TSPAN14	mir-340	0.0846
206861_s_at	CGGBP1	mir-007-2-prec	-0.0379
206861_s_at	CGGBP1	mir-007-3-prec	-0.0294
206861_s_at	CGGBP1	mir-101-1/2-prec	0.0299
206861_s_at	CGGBP1	mir-101-prec-9	0.0292
206861_s_at	CGGBP1	mir-103-2-prec	0.0975
206861_s_at	CGGBP1	mir-107	0.00502
206861_s_at	CGGBP1	mir-200c	-0.0452
206861_s_at	CGGBP1	mir-218-1-prec	-0.00352
206861_s_at	CGGBP1	mir-381	0.0217
206861_s_at	CGGBP1	mir-494	0.0484
211964_at	COL4A2	let-7b-prec	0.511
211964_at	COL4A2	let-7d-v1-prec	-0.0443
211964_at	COL4A2	let-7i	0.214
211964_at	COL4A2	mir-009-2	-0.0227
211964_at	COL4A2	mir-009-3	-0.21
211964_at	COL4A2	mir-095-prec-4	-0.379
211964_at	COL4A2	mir-098-prec-X	-0.0674
211964_at	COL4A2	mir-125b-2-prec	0.0281
211964_at	COL4A2	mir-216-prec	-0.162
211964_at	COL4A2	mir-29b-1	-0.331
211964_at	COL4A2	mir-29b-2=102prec7.1=7.2	-0.0111
203252_at	CDK2AP2	mir-130b	0.046
203252_at	CDK2AP2	mir-200a-prec	0.0506
203252_at	CDK2AP2	mir-301	-0.00352
203252_at	CDK2AP2	mir-302c	0.0164
212334_at	GNS	let-7g-prec	-0.0902
212334_at	GNS	mir-027b-prec	0.0334
212334_at	GNS	mir-032-prec	-0.168
212334_at	GNS	mir-092-prec-13=092-1	-0.0436
212334_at	GNS	mir-093-prec-7.1=093-1	-0.0294
212334_at	GNS	mir-098-prec-X	-0.0441
212334_at	GNS	mir-128b-prec	-0.0114
212334_at	GNS	mir-143-prec	-0.00152
212334_at	GNS	mir-29b-1	0.043
212334_at	GNS	mir-485-3p	-0.0297
212334_at	GNS	mir_320_Hcd306_left	-0.124
212737_at	GM2A	mir-022-prec	0.00876
212737_at	GM2A	mir-033-prec	-0.00611
212737_at	GM2A	mir-137-prec	-0.0221
212737_at	GM2A	mir-138-2-prec	-0.013
212737_at	GM2A	mir-200b	-0.0276
212737_at	GM2A	mir-200c	-0.0482
212737_at	GM2A	mir-30c-1	0.12
212737_at	GM2A	mir-382	-0.0941
212737_at	GM2A	mir-383	-0.113
212737_at	GM2A	mir-429	-0.0157
203313_s_at	TGIF1	mir-025-prec	-0.151
203313_s_at	TGIF1	mir-092-prec-13=092-1	-0.0598
203313_s_at	TGIF1	mir-101-1/2-prec	-0.0122
203313_s_at	TGIF1	mir-363	-0.0474
203313_s_at	TGIF1	mir-367	-0.0992
203313_s_at	TGIF1	mir-412	-0.0381
217765_at	NRBP1	mir-019a-prec	-0.0422
217765_at	NRBP1	mir-030c-prec	0.0111
217765_at	NRBP1	mir-093-prec-7.1=093-1	-0.0793
217765_at	NRBP1	mir-103-2-prec	-0.0192
217765_at	NRBP1	mir-106b	-0.0975
217765_at	NRBP1	mir-107-prec-10	-0.0255
217765_at	NRBP1	mir-15a	-0.0727
217765_at	NRBP1	mir-200b	0.0158
217765_at	NRBP1	mir-200c	-0.00999
217765_at	NRBP1	mir-296	0.00377
217765_at	NRBP1	mir-29b-1	-0.0102
217765_at	NRBP1	mir-29b-2=102prec7.1=7.2	-0.0224
217765_at	NRBP1	mir-30c-2	-0.0939
217765_at	NRBP1	mir-424	0.16
217765_at	NRBP1	mir-497	-0.0659
217765_at	NRBP1	mir-513-2	0.0223
217765_at	NRBP1	mir-519d	-0.0897
211026_s_at	MGLL	let-7i	0.561
211026_s_at	MGLL	mir-025-prec	-0.213
211026_s_at	MGLL	mir-092-prec-13=092-1	-0.0177
211026_s_at	MGLL	mir-098-prec-X	-0.0283
211026_s_at	MGLL	mir-151-prec	0.0574
211026_s_at	MGLL	mir-182-prec	0.00666
211026_s_at	MGLL	miR-324-5p	-0.114
211026_s_at	MGLL	mir-324	-0.261
203871_at	SENP3	mir-031-prec	-0.0317
203871_at	SENP3	mir-034prec	-0.0301
203871_at	SENP3	mir-34a	-0.0532
203871_at	SENP3	mir-34c	-0.0054
203871_at	SENP3	mir-494	0.0302
201533_at	CTNNB1	mir-214-prec	-0.0503
201533_at	CTNNB1	mir-299	-0.0618
201533_at	CTNNB1	mir-381	0.0196
201533_at	CTNNB1	mir-496	0.0145
201533_at	CTNNB1	mir_320_Hcd306_left	-0.174
201533_at	CTNNB1	mir_320_Hcd306_right	0.323
209581_at	PLA2G16	mir-142-prec	-0.0887
213039_at	ARHGEF18	mir-137-prec	0.0155
213039_at	ARHGEF18	mir-302d	-0.0834
213039_at	ARHGEF18	miR-373*	-0.053
212698_s_at	SEPT10	mir-026b-prec	-0.0568
212698_s_at	SEPT10	mir-124a-1-prec1	-0.149
212698_s_at	SEPT10	mir-124a-3-prec	-0.0528
212698_s_at	SEPT10	mir-21	0.201
212698_s_at	SEPT10	mir-223-prec	-0.0684
212254_s_at	DST	mir-033-prec	-0.00818
212254_s_at	DST	mir-137-prec	0.0295
212254_s_at	DST	mir-217-prec	-0.0999
212254_s_at	DST	mir-219-prec	0.0759
212254_s_at	DST	mir-302d	-0.334
212254_s_at	DST	mir-493	0.0819
212254_s_at	DST	mir-511-2	0.0393
202528_at	GALE	let-7a-1-prec	-0.0533
202528_at	GALE	mir-010a-prec	0.00045
202528_at	GALE	mir-010b-prec	0.0785
202528_at	GALE	mir-199a-1-prec	-0.0366
202528_at	GALE	mir-199b-prec	-0.00743
217744_s_at	PERP	mir-141-prec	0.0168
217744_s_at	PERP	mir-200a-prec	0.0401
217744_s_at	PERP	mir-215-prec	0.185
217744_s_at	PERP	mir-383	-0.334
201851_at	SH3GL1	mir-001b-1-prec1	0.0602
201851_at	SH3GL1	mir-001b-2-prec	0.00798
201851_at	SH3GL1	mir-030c-prec	0.0669
201851_at	SH3GL1	mir-1-1	-0.0362
201851_at	SH3GL1	mir-1-2	-0.00819
201851_at	SH3GL1	mir-200b	-0.00716
201851_at	SH3GL1	mir-206-prec	0.0452
201851_at	SH3GL1	mir-214-prec	0.0684
201851_at	SH3GL1	mir-218-2-prec	0.0342
201851_at	SH3GL1	mir-30c-1	0.0136
201851_at	SH3GL1	mir-484	-0.0948
201334_s_at	ARHGEF12	mir-010a-prec	0.055
201334_s_at	ARHGEF12	mir-019b-2-prec	-0.00122
201334_s_at	ARHGEF12	mir-022-prec	0.00118
201334_s_at	ARHGEF12	mir-096-prec-7	-0.0394
201334_s_at	ARHGEF12	mir-130a-prec	0.0315
201334_s_at	ARHGEF12	mir-130b	0.0776
201334_s_at	ARHGEF12	mir-182-prec	0.0231
201334_s_at	ARHGEF12	mir-193b	-0.00775
201334_s_at	ARHGEF12	mir-219-1	-0.00499
201334_s_at	ARHGEF12	mir-219-prec	0.061
201334_s_at	ARHGEF12	mir-21	0.0137
201334_s_at	ARHGEF12	mir-361	-0.0925
201334_s_at	ARHGEF12	mir-375	0.0853
201531_at	ZFP36	mir-029c-prec	-0.00912
201531_at	ZFP36	mir-200c	0.0238
201531_at	ZFP36	mir-429	0.104
213085_s_at	WWC1	mir-016a-chr13	-0.0508
213085_s_at	WWC1	mir-032-prec	-0.313
213085_s_at	WWC1	mir-092-prec-13=092-1	-0.052
213085_s_at	WWC1	mir-137-prec	0.0268
213085_s_at	WWC1	mir-155-prec	-0.00121
213085_s_at	WWC1	mir-200b	0.088
213085_s_at	WWC1	mir-205-prec	0.0405
213085_s_at	WWC1	mir-335	0.139
213085_s_at	WWC1	mir-410	-0.00275
213085_s_at	WWC1	mir-424	0.193
212276_at	LPIN1	mir-027b-prec	0.0552
212276_at	LPIN1	mir-124a-2-prec	-0.0587
212276_at	LPIN1	mir-200b	-0.0149
212276_at	LPIN1	mir-203-prec	-0.051
201995_at	EXT1	mir-153-1-prec1	-0.173
218418_s_at	KANK2	mir-106-prec-X	-0.0614
217764_s_at	RAB31	mir-026b-prec	-0.138
217764_s_at	RAB31	mir-146b	-0.0526
217764_s_at	RAB31	mir-203-prec	-0.11
217764_s_at	RAB31	mir-26a-2	0.221
217764_s_at	RAB31	mir-29b-1	-0.0845
217764_s_at	RAB31	mir-450-2	0.0573
210150_s_at	LAMA5	mir-099b-prec-19	0.222
210150_s_at	LAMA5	mir-100-1/2-prec	-0.124
204653_at	TFAP2A	mir-026a-prec	0.247
204653_at	TFAP2A	mir-026b-prec	-0.144
204653_at	TFAP2A	mir-135-2-prec	-0.398
204653_at	TFAP2A	mir-135a-1	0.114
204653_at	TFAP2A	mir-135a-2	0.132
204653_at	TFAP2A	mir-137-prec	0.00884
204653_at	TFAP2A	mir-141-prec	-0.0166
204653_at	TFAP2A	mir-200b	-0.0387
204653_at	TFAP2A	mir-200c	-0.0481
204653_at	TFAP2A	mir-204-prec	-0.0776
204653_at	TFAP2A	mir-211-prec	0.0266
204653_at	TFAP2A	mir-26a-1	0.178
204653_at	TFAP2A	mir-26a-2	0.0732
204653_at	TFAP2A	mir-367	0.0379
35265_at	FXR2	mir-010b-prec	0.031
35265_at	FXR2	mir-124a-2-prec	-0.0129
35265_at	FXR2	mir-124a-3-prec	-0.0451
35265_at	FXR2	mir-128b-prec	-2.43e-05
35265_at	FXR2	mir-133a-1	-0.00217
35265_at	FXR2	mir-133b	-0.0192
35265_at	FXR2	mir-200b	-0.0341
35265_at	FXR2	mir-200c	-0.00187
35265_at	FXR2	mir-485-3p	0.00473
208770_s_at	EIF4EBP2	mir-007-1-prec	0.042
208770_s_at	EIF4EBP2	mir-031-prec	-0.0286
208770_s_at	EIF4EBP2	mir-096-prec-7	0.00873
208770_s_at	EIF4EBP2	mir-141-prec	0.00243
208770_s_at	EIF4EBP2	mir-182-prec	0.0253
208770_s_at	EIF4EBP2	mir-21	-0.0503
208770_s_at	EIF4EBP2	miR-324-5p	0.0283
208770_s_at	EIF4EBP2	mir-495	-0.0178
206571_s_at	MAP4K4	let-7a-1-prec	0.0436
206571_s_at	MAP4K4	let-7a-2-prec	0.156
206571_s_at	MAP4K4	let-7b-prec	0.121
206571_s_at	MAP4K4	let-7c-prec	-0.244
206571_s_at	MAP4K4	let-7d-v1-prec	0.003
206571_s_at	MAP4K4	let-7e-prec	0.00584
206571_s_at	MAP4K4	let-7f-1-prec	-0.197
206571_s_at	MAP4K4	let-7f-2-prec2	-0.0912
206571_s_at	MAP4K4	let-7i	0.0679
206571_s_at	MAP4K4	mir-010b-prec	0.00514
206571_s_at	MAP4K4	mir-029a-2	0.381
206571_s_at	MAP4K4	mir-030a-prec	0.334
206571_s_at	MAP4K4	mir-030b-prec	-0.356
206571_s_at	MAP4K4	mir-030c-prec	0.191
206571_s_at	MAP4K4	mir-030d-prec	-0.228
206571_s_at	MAP4K4	mir-033-prec	0.0511
206571_s_at	MAP4K4	mir-033b-prec	-0.00636
206571_s_at	MAP4K4	mir-034-prec	0.0562
206571_s_at	MAP4K4	mir-034prec	-0.0364
206571_s_at	MAP4K4	mir-096-prec-7	0.0485
206571_s_at	MAP4K4	mir-098-prec-X	0.0887
206571_s_at	MAP4K4	mir-141-prec	0.0576
206571_s_at	MAP4K4	mir-155-prec	0.01
206571_s_at	MAP4K4	mir-194-1	-0.0101
206571_s_at	MAP4K4	mir-194-2	-0.267
206571_s_at	MAP4K4	mir-200a-prec	0.0391
206571_s_at	MAP4K4	mir-200b	-0.00563
206571_s_at	MAP4K4	mir-200c	-0.0375
206571_s_at	MAP4K4	mir-29b-1	-0.163
206571_s_at	MAP4K4	mir-29b-2=102prec7.1=7.2	-0.198
206571_s_at	MAP4K4	mir-30c-2	0.394
206571_s_at	MAP4K4	mir-30e	-0.231
206571_s_at	MAP4K4	mir-340	0.109
206571_s_at	MAP4K4	mir-34a	0.102
206571_s_at	MAP4K4	mir-34c	-0.0855
206571_s_at	MAP4K4	mir-483	-0.149
206571_s_at	MAP4K4	mir-495	0.0402
218618_s_at	FNDC3B	mir-093-prec-7.1=093-1	-0.383
218618_s_at	FNDC3B	mir-217-prec	-0.0556
218618_s_at	FNDC3B	mir-367	-0.00407
218618_s_at	FNDC3B	mir-519d	-0.0633
200752_s_at	CAPN1	mir-124a-3-prec	-0.0101
200752_s_at	CAPN1	mir-140	-0.057
200752_s_at	CAPN1	mir-182-prec	0.0426
209286_at	CDC42EP3	mir-101-1/2-prec	0.0564
209286_at	CDC42EP3	mir-124a-1-prec1	-0.414
209286_at	CDC42EP3	mir-200b	-0.106
217778_at	SLC39A1	mir-015a-2-prec	-0.00207
217778_at	SLC39A1	mir-096-prec-7	-6.31e-05
217778_at	SLC39A1	mir-182-prec	0.00316
217778_at	SLC39A1	mir-204-prec	-0.0229
217778_at	SLC39A1	mir-218-1-prec	-0.0121
217778_at	SLC39A1	mir-223-prec	-0.0397
217820_s_at	ENAH	mir-009-2	0.0252
217820_s_at	ENAH	mir-015a-2-prec	0.0649
217820_s_at	ENAH	mir-016b-chr3	-0.178
217820_s_at	ENAH	mir-027a-prec	-0.0793
217820_s_at	ENAH	mir-030c-prec	0.0199
217820_s_at	ENAH	mir-124a-2-prec	0.0347
217820_s_at	ENAH	mir-129-2	-0.196
217820_s_at	ENAH	mir-129-prec	-0.027
217820_s_at	ENAH	mir-135-1-prec	0.085
217820_s_at	ENAH	mir-135-2-prec	-0.229
217820_s_at	ENAH	mir-153-1-prec2	-0.062
217820_s_at	ENAH	mir-183-prec	0.0976
217820_s_at	ENAH	mir-185-prec	0.0578
217820_s_at	ENAH	mir-186-prec	0.0791
217820_s_at	ENAH	mir-194-2	-0.207
217820_s_at	ENAH	mir-194-prec	-0.127
217820_s_at	ENAH	mir-213-prec	0.0915
217820_s_at	ENAH	mir-217-prec	0.015
217820_s_at	ENAH	mir-219-2	-0.0659
217820_s_at	ENAH	mir-219-prec	0.164
217820_s_at	ENAH	mir-21	0.0394
217820_s_at	ENAH	mir-224-prec	-0.0201
217820_s_at	ENAH	mir-29b-2=102prec7.1=7.2	-0.109
217820_s_at	ENAH	mir-301	0.074
217820_s_at	ENAH	mir-340	-0.0434
217820_s_at	ENAH	mir-370	-0.125
217820_s_at	ENAH	mir-376a	-0.0108
217820_s_at	ENAH	mir-376b	0.356
217820_s_at	ENAH	mir-494	-0.0159
217820_s_at	ENAH	mir-495	0.1
217820_s_at	ENAH	mir_320_Hcd306_left	-0.0904
217820_s_at	ENAH	mir_320_Hcd306_right	0.247
209210_s_at	FERMT2	mir-026b-prec	-0.0134
209210_s_at	FERMT2	mir-029a-2	0.358
209210_s_at	FERMT2	mir-103-prec-5=103-1	0.0788
209210_s_at	FERMT2	mir-135-1-prec	-0.591
209210_s_at	FERMT2	mir-135-2-prec	-0.0314
209210_s_at	FERMT2	mir-135a-1	0.797
209210_s_at	FERMT2	mir-135a-2	0.0193
209210_s_at	FERMT2	mir-135b	0.0551
209210_s_at	FERMT2	mir-138-1-prec	0.0657
209210_s_at	FERMT2	mir-153-1-prec1	-0.146
209210_s_at	FERMT2	mir-153-1-prec2	-0.0527
209210_s_at	FERMT2	mir-29b-2=102prec7.1=7.2	-0.397
209210_s_at	FERMT2	mir-340	0.0932
209210_s_at	FERMT2	mir-376a	0.0562
209210_s_at	FERMT2	mir-424	0.0179
209210_s_at	FERMT2	mir-433	-0.141
209210_s_at	FERMT2	mir-497	-0.034
209834_at	CHST3	let-7a-1-prec	0.127
209834_at	CHST3	let-7b-prec	0.0446
209834_at	CHST3	let-7i	0.00446
209834_at	CHST3	mir-010a-prec	0.01
209834_at	CHST3	mir-026b-prec	-0.0858
209834_at	CHST3	mir-098-prec-X	-0.00668
209834_at	CHST3	mir-214-prec	0.022
209834_at	CHST3	mir-26a-1	-0.0649
202134_s_at	WWTR1	mir-030a-prec	0.31
202134_s_at	WWTR1	mir-030d-prec	0.136
202134_s_at	WWTR1	mir-202*	0.143
202134_s_at	WWTR1	mir-222-prec	0.0377
202134_s_at	WWTR1	mir-34a	0.112
203038_at	PTPRK	mir-001b-2-prec	0.0531
203038_at	PTPRK	mir-032-prec	-0.0297
203038_at	PTPRK	mir-092-prec-13=092-1	0.00336
203038_at	PTPRK	mir-1-1	0.0342
203038_at	PTPRK	mir-1-2	-0.00793
203038_at	PTPRK	mir-133a-1	0.0948
203038_at	PTPRK	mir-142-prec	-0.0507
203038_at	PTPRK	mir-194-2	-0.00406
203038_at	PTPRK	mir-202-prec	0.0973
203038_at	PTPRK	mir-218-1-prec	0.0109
203038_at	PTPRK	mir-218-2-prec	0.137
203038_at	PTPRK	mir-493	0.134
203038_at	PTPRK	mir-516-2	-0.0441
203038_at	PTPRK	mir-516-35p	-0.011
203038_at	PTPRK	mir-516-45p	-0.0556
203038_at	PTPRK	mir_147_left	-0.128
218951_s_at	PLCXD1	let-7c-prec	-0.0941
218951_s_at	PLCXD1	mir-202	-0.0645
218951_s_at	PLCXD1	mir-202-prec	-4.92e-05
201819_at	SCARB1	mir-218-1-prec	-0.0904
201819_at	SCARB1	mir-220-prec	-0.00592
201819_at	SCARB1	mir-379	-0.0177
201819_at	SCARB1	mir-424	-0.0154
201819_at	SCARB1	mir-519e*	0.0343
202627_s_at	SERPINE1	mir-010a-prec	0.0246
202627_s_at	SERPINE1	mir-030a-prec	0.218
202627_s_at	SERPINE1	mir-030b-prec	-0.257
202627_s_at	SERPINE1	mir-030c-prec	-0.677
202627_s_at	SERPINE1	mir-030d-prec	-0.302
202627_s_at	SERPINE1	mir-034-prec	0.142
202627_s_at	SERPINE1	mir-034prec	-0.459
202627_s_at	SERPINE1	mir-143-prec	-0.0143
202627_s_at	SERPINE1	mir-213-prec	0.308
202627_s_at	SERPINE1	mir-224-prec	0.0463
202627_s_at	SERPINE1	mir-299	0.078
202627_s_at	SERPINE1	mir-30e	0.538
202627_s_at	SERPINE1	mir-34a	-0.083
202627_s_at	SERPINE1	mir-34c	0.233
202627_s_at	SERPINE1	mir-425	-0.329
202627_s_at	SERPINE1	mir-449	-0.00575
202627_s_at	SERPINE1	mir-486	0.0681
212453_at	KIAA1279	mir-032-prec	-0.135
216251_s_at	TTLL12	mir-007-1-prec	0.039
216251_s_at	TTLL12	mir-138-2-prec	-0.0678
216251_s_at	TTLL12	mir-222-prec	-0.00915
202061_s_at	SEL1L	mir-101-prec-9	-0.0443
212658_at	LHFPL2	mir-024-2-prec	0.0334
212658_at	LHFPL2	mir-025-prec	-0.0429
212658_at	LHFPL2	mir-030d-prec	0.0157
212658_at	LHFPL2	mir-032-prec	-0.0947
212658_at	LHFPL2	mir-140	0.0409
212658_at	LHFPL2	mir-363	0.007
212658_at	LHFPL2	mir-367	-0.0251
221582_at	HIST3H2A	let-7a-2-prec	-0.0147
221582_at	HIST3H2A	let-7a-3-prec	-0.0785
209264_s_at	TSPAN4	mir-029a-2	0.06
209264_s_at	TSPAN4	mir-138-1-prec	0.0837
209264_s_at	TSPAN4	mir-149-prec	0.00808
209101_at	CTGF	mir-018-prec	-0.03
209101_at	CTGF	mir-019a-prec	-0.218
209101_at	CTGF	mir-019b-1-prec	-0.307
209101_at	CTGF	mir-026a-prec	-0.166
209101_at	CTGF	mir-026b-prec	-1.3
209101_at	CTGF	mir-132-prec	0.158
209101_at	CTGF	mir-133b	-0.0133
209101_at	CTGF	mir-143-prec	0.23
209101_at	CTGF	mir-212-prec	-0.48
209101_at	CTGF	mir-26a-2	0.619
218718_at	PDGFC	mir-009-1	-0.0264
218718_at	PDGFC	mir-009-2	-0.123
218718_at	PDGFC	mir-009-3	0.211
218718_at	PDGFC	mir-029a-2	1.39
218718_at	PDGFC	mir-029c-prec	1.25
218718_at	PDGFC	mir-102-prec-1	-2.23
218718_at	PDGFC	mir-191-prec	0.0194
218718_at	PDGFC	mir-29b-1	-0.78
218718_at	PDGFC	mir-29b-2=102prec7.1=7.2	0.0671
218718_at	PDGFC	mir-486	0.0392
221751_at	PANK3	mir-009-1	0.00391
221751_at	PANK3	mir-033-prec	0.0231
221751_at	PANK3	mir-101-1/2-prec	-0.0125
221751_at	PANK3	mir-101-prec-9	-0.0718
221751_at	PANK3	mir-106-prec-X	0.0367
221751_at	PANK3	mir-130b	0.232
221751_at	PANK3	mir-183-prec	-0.0161
221751_at	PANK3	mir-200a-prec	-0.0117
221751_at	PANK3	mir-365-1	-0.00814
221751_at	PANK3	mir-365-2	-0.00361
221751_at	PANK3	mir-368	0.0309
221751_at	PANK3	mir-519d	-0.0911
213947_s_at	NUP210	mir-026a-prec	0.0438
213947_s_at	NUP210	mir-026b-prec	0.0422
213947_s_at	NUP210	mir-124a-3-prec	0.0769
213947_s_at	NUP210	mir-125b-1	-0.0051
213947_s_at	NUP210	mir-125b-2-prec	-0.0651
213947_s_at	NUP210	mir-223-prec	0.0169
213947_s_at	NUP210	mir-424	0.0135
218116_at	C9orf78	mir-017-prec	-0.00608
218116_at	C9orf78	mir-020-prec	-0.189
218116_at	C9orf78	mir-093-prec-7.1=093-1	0.271
218116_at	C9orf78	mir-106-prec-X	-0.23
218116_at	C9orf78	mir-106a	0.418
218116_at	C9orf78	mir-106b	0.0657
218116_at	C9orf78	mir-155-prec	0.00701
218116_at	C9orf78	mir-214-prec	0.107
218116_at	C9orf78	mir-220-prec	-0.0504
218116_at	C9orf78	mir-371	-0.0927
218116_at	C9orf78	mir-495	0.0483
211980_at	COL4A1	let-7g-prec	0.242
211980_at	COL4A1	mir-033b-prec	-0.112
211980_at	COL4A1	mir-093-prec-7.1=093-1	-0.648
211980_at	COL4A1	mir-098-prec-X	-0.0113
211980_at	COL4A1	mir-102-prec-1	-0.0795
211980_at	COL4A1	mir-124a-2-prec	0.152
211980_at	COL4A1	mir-152-prec	-0.243
211980_at	COL4A1	mir-29b-1	-0.103
211980_at	COL4A1	mir-29b-2=102prec7.1=7.2	-0.0174
211980_at	COL4A1	mir-374	-0.58
221020_s_at	SLC25A32	mir-092-prec-13=092-1	0.0674
221020_s_at	SLC25A32	mir-130b	0.109
221020_s_at	SLC25A32	mir-135-1-prec	-0.132
221020_s_at	SLC25A32	mir-135-2-prec	-0.0788
221020_s_at	SLC25A32	mir-135a-1	-0.123
221020_s_at	SLC25A32	mir-135a-2	0.064
221020_s_at	SLC25A32	mir-135b	0.0133
221020_s_at	SLC25A32	mir-367	-0.0601
207196_s_at	TNIP1	mir-015a-2-prec	-0.0534
207196_s_at	TNIP1	mir-030d-prec	-0.00383
207196_s_at	TNIP1	mir-135-1-prec	-0.0467
207196_s_at	TNIP1	mir-135-2-prec	-0.0729
207196_s_at	TNIP1	mir-210-prec	0.13
208961_s_at	KLF6	mir-216-prec	-0.035
208961_s_at	KLF6	mir-34c	0.0704
208961_s_at	KLF6	mir-455	0.00226
219675_s_at	UXS1	mir-093-prec-7.1=093-1	-0.0656
219675_s_at	UXS1	mir-106-prec-X	-0.0457
219675_s_at	UXS1	mir-425	-0.041
219675_s_at	UXS1	mir-433	-0.0557
219675_s_at	UXS1	mir-519d	-0.105
213713_s_at	GLB1L2	mir-125b-2-prec	-0.0631
213713_s_at	GLB1L2	mir-135-1-prec	0.216
213713_s_at	GLB1L2	mir-135a-1	-0.0884
213713_s_at	GLB1L2	mir-135b	0.00509
213713_s_at	GLB1L2	mir-301	0.0138
212012_at	PXDN	let-7a-1-prec	0.206
212012_at	PXDN	let-7b-prec	0.261
212012_at	PXDN	let-7e-prec	0.069
212012_at	PXDN	mir-019b-2-prec	-0.056
212012_at	PXDN	mir-130a-prec	0.00531
212012_at	PXDN	mir-153-1-prec1	-0.0276
212012_at	PXDN	mir-29b-1	-0.0921
212012_at	PXDN	mir-29b-2=102prec7.1=7.2	-0.0448
52940_at	SIGIRR	mir-125a-prec	0.00183
52940_at	SIGIRR	mir-125b-2-prec	-0.076
219281_at	MSRA	mir-124a-1-prec1	-0.0401
219281_at	MSRA	mir-495	0.0234
219281_at	MSRA	mir-502	0.0508
208925_at	CLDND1	mir-101-1/2-prec	0.06
208925_at	CLDND1	mir-124a-2-prec	-0.128
208925_at	CLDND1	mir-124a-3-prec	-0.0628
208925_at	CLDND1	mir-200c	-0.0328
208925_at	CLDND1	mir-340	-0.0398
204454_at	LDOC1	mir-016b-chr3	-0.289
204454_at	LDOC1	mir-105-2	0.00564
204454_at	LDOC1	mir-148b	0.0446
204454_at	LDOC1	mir-152-prec	-0.293
204454_at	LDOC1	mir-153-1-prec1	-0.104
204454_at	LDOC1	mir-153-1-prec2	-0.0142
204454_at	LDOC1	mir-16-1	-0.132
204454_at	LDOC1	mir-16-2	-0.013
204454_at	LDOC1	mir-214-prec	-0.126
204454_at	LDOC1	mir-220-prec	-0.00421
204454_at	LDOC1	mir-337	0.116
204454_at	LDOC1	mir-424	-0.00918
204454_at	LDOC1	mir-505	0.00108
209455_at	FBXW11	mir-019a-prec	-0.0117
209455_at	FBXW11	mir-019b-2-prec	-0.0317
209455_at	FBXW11	mir-020-prec	-0.0199
209455_at	FBXW11	mir-101-1/2-prec	0.000997
209455_at	FBXW11	mir-130a-prec	0.0115
209455_at	FBXW11	mir-132-prec	0.0776
209455_at	FBXW11	mir-133a-1	-0.0463
202883_s_at	PPP2R1B	mir-130a-prec	-0.0264
202883_s_at	PPP2R1B	mir-130b	0.148
202883_s_at	PPP2R1B	mir-147-prec	-0.0305
202883_s_at	PPP2R1B	mir-301	-0.0109
202883_s_at	PPP2R1B	mir_147_right	0.027
203467_at	PMM1	mir-126	-0.0392
203467_at	PMM1	mir-200c	-0.0484
203467_at	PMM1	mir-326	-0.0349
203467_at	PMM1	mir-424	-0.0912
203467_at	PMM1	mir-429	-0.0118
203467_at	PMM1	mir-453	-0.0068
202432_at	PPP3CB	mir-026a-prec	0.00517
202432_at	PPP3CB	mir-030b-prec	-0.164
202432_at	PPP3CB	mir-030d-prec	-0.16
202432_at	PPP3CB	mir-26a-2	0.0587
202432_at	PPP3CB	mir-30e	0.133
202432_at	PPP3CB	mir-424	-0.0444
202432_at	PPP3CB	mir-499	-0.0168
203499_at	EPHA2	mir-010a-prec	0.0471
203499_at	EPHA2	mir-010b-prec	0.00362
203499_at	EPHA2	mir-125a-prec	0.0535
203499_at	EPHA2	mir-125b-1	0.0137
203499_at	EPHA2	mir-302d	-0.216
203499_at	EPHA2	miR-373*	-0.0606
218500_at	C8orf55	mir-022-prec	-0.0321
218500_at	C8orf55	mir-124a-2-prec	-0.0995
218500_at	C8orf55	mir-124a-3-prec	-0.0297
218500_at	C8orf55	mir-149-prec	-0.00249
218313_s_at	GALNT7	mir-340	-0.0513
218313_s_at	GALNT7	mir-498	-0.00198
217849_s_at	CDC42BPB	mir-027b-prec	0.186
217849_s_at	CDC42BPB	mir-122a-prec	-0.146
218440_at	MCCC1	mir-105-2	-0.000179
218440_at	MCCC1	mir-105-prec-X.1=105-1	0.00505
218966_at	MYO5C	mir-007-1-prec	0.13
218966_at	MYO5C	mir-007-2-prec	0.13
218966_at	MYO5C	mir-007-3-prec	-0.191
218966_at	MYO5C	mir-134-prec	-0.0513
218966_at	MYO5C	mir-138-1-prec	-0.102
207876_s_at	FLNC	mir-019a-prec	0.0171
207876_s_at	FLNC	mir-019b-2-prec	-0.0755
207876_s_at	FLNC	mir-218-2-prec	0.148
207876_s_at	FLNC	mir-370	0.13
207876_s_at	FLNC	mir-455	0.13
207876_s_at	FLNC	mir_147_right	0.0749
207876_s_at	FLNC	mir_320_Hcd306_right	-0.0193
212919_at	DCP2	mir-009-1	-0.0427
212919_at	DCP2	mir-019a-prec	-0.0212
212919_at	DCP2	mir-025-prec	0.0897
212919_at	DCP2	mir-027a-prec	-0.0468
212919_at	DCP2	mir-027b-prec	-0.0493
212919_at	DCP2	mir-029a-2	-0.154
212919_at	DCP2	mir-030b-prec	-0.00439
212919_at	DCP2	mir-092-prec-13=092-1	0.03
212919_at	DCP2	mir-1-2	-0.015
212919_at	DCP2	mir-130b	0.0685
212919_at	DCP2	mir-135a-2	0.0405
212919_at	DCP2	mir-200a-prec	-0.0115
212919_at	DCP2	mir-200c	-0.0136
212919_at	DCP2	mir-206-prec	-0.0308
212919_at	DCP2	mir-301	0.016
212245_at	MCFD2	mir-034-prec	0.0546
212245_at	MCFD2	mir-103-2-prec	-0.184
212245_at	MCFD2	mir-200c	-0.00874
212245_at	MCFD2	mir-34c	0.00286
212245_at	MCFD2	mir-374	-0.0831
218005_at	ZNF22	mir-024-2-prec	-0.161
218005_at	ZNF22	mir-028-prec	-0.019
218005_at	ZNF22	mir-495	0.0384
203972_s_at	PEX3	mir-030a-prec	-0.141
203972_s_at	PEX3	mir-137-prec	-0.00548
203972_s_at	PEX3	mir-203-prec	-0.012
203972_s_at	PEX3	mir-363	-0.028
203972_s_at	PEX3	mir-505	0.0168
203972_s_at	PEX3	mir-515-23p	0.0282
203972_s_at	PEX3	mir-516-1	0.0263
203972_s_at	PEX3	mir-516-2	0.0168
203972_s_at	PEX3	mir-516-43p	0.0136
203972_s_at	PEX3	mir-516-45p	-0.0379
201959_s_at	MYCBP2	mir-025-prec	0.144
201959_s_at	MYCBP2	mir-129-prec	0.0764
201959_s_at	MYCBP2	mir-140	0.0129
201959_s_at	MYCBP2	mir-181c-prec	0.0257
201959_s_at	MYCBP2	mir-190-prec	0.022
201959_s_at	MYCBP2	mir-412	-0.0357
201959_s_at	MYCBP2	mir-513-2	-0.00613
212232_at	FNBP4	mir-022-prec	-0.0215
212232_at	FNBP4	mir-025-prec	0.19
212232_at	FNBP4	mir-032-prec	-0.0247
212232_at	FNBP4	mir-092-prec-13=092-1	0.0138
212232_at	FNBP4	mir-103-2-prec	-0.21
212232_at	FNBP4	mir-103-prec-5=103-1	0.0378
212232_at	FNBP4	mir-107	0.169
212232_at	FNBP4	mir-146-prec	-0.0778
212232_at	FNBP4	mir-146b	0.0405
212232_at	FNBP4	mir-181b-1	-0.0832
212232_at	FNBP4	mir-200b	0.0148
212232_at	FNBP4	mir-200c	-0.0326
212232_at	FNBP4	mir-213-prec	0.118
212232_at	FNBP4	mir-363	-0.0674
212232_at	FNBP4	mir-381	0.0181
212232_at	FNBP4	mir-429	0.0522
212232_at	FNBP4	mir-448	-0.111
212232_at	FNBP4	mir-499	0.0702
218056_at	BFAR	mir-015b-prec	0.0212
218056_at	BFAR	mir-016b-chr3	0.219
218056_at	BFAR	mir-026a-prec	-0.0674
218056_at	BFAR	mir-16-2	-0.139
218056_at	BFAR	mir-195-prec	-0.163
218056_at	BFAR	mir-26a-2	-0.000982
218056_at	BFAR	mir-362	0.064
218056_at	BFAR	mir-373	-0.144
218056_at	BFAR	mir-431	0.0977
218056_at	BFAR	mir-455	0.0586
218056_at	BFAR	mir-497	-0.000815
201887_at	IL13RA1	mir-128a-prec	-0.14
201887_at	IL13RA1	mir-135-2-prec	-0.03
202619_s_at	PLOD2	mir-024-1-prec	0.182
202619_s_at	PLOD2	mir-024-2-prec	0.0656
202619_s_at	PLOD2	mir-026b-prec	-0.0424
202619_s_at	PLOD2	mir-096-prec-7	-0.0465
202619_s_at	PLOD2	mir-153-1-prec1	-0.0811
202619_s_at	PLOD2	mir-26a-1	-0.349
202619_s_at	PLOD2	mir-382	0.0825
202619_s_at	PLOD2	mir-499	-0.0492
201830_s_at	NET1	mir-135-1-prec	0.0543
201830_s_at	NET1	mir-135-2-prec	0.141
201830_s_at	NET1	mir-135b	0.0247
201830_s_at	NET1	mir-200b	0.00991
212607_at	AKT3	mir-022-prec	0.0289
212607_at	AKT3	mir-029a-2	0.0822
212607_at	AKT3	mir-093-prec-7.1=093-1	-0.325
212607_at	AKT3	mir-101-1/2-prec	0.0445
212607_at	AKT3	mir-106a	-0.0282
212607_at	AKT3	mir-135b	-0.00945
212607_at	AKT3	mir-152-prec	0.208
212607_at	AKT3	mir-365-1	0.0396
212607_at	AKT3	mir-500	-0.0175
212607_at	AKT3	mir-519d	-0.219
202126_at	PRPF4B	mir-101-1/2-prec	-0.00168
202126_at	PRPF4B	mir-103-2-prec	0.0468
202126_at	PRPF4B	mir-200a-prec	-0.0136
202126_at	PRPF4B	mir-21	-0.0581
[truncated: 1,672 more rows]
