# Supplementary material for: A Least Angle Regression Model for the Prediction of Canonical and Non-Canonical miRNA-mRNA Interactions
Source: PLoS One. 2012 Jul 17;7(7):e40634. doi: 10.1371/journal.pone.0040634 (PMC3398908; doi:10.1371/journal.pone.0040634)
Supplement: File S3 — Residual gene models. miRNA predictors and coefficients for genes with a significant residual model in tabular format (csv). Coefficients were estimated from the centered and scaled miRNA expression data. (CSV) [file pone.0040634.s005.csv]

mRNA/Affy probeset	geneSymbol	miR predictor	coefficient
200021_at	CFL1	mir-009-3	-0.00862
200021_at	CFL1	mir-030c-prec	0.0343
200021_at	CFL1	mir-135-1-prec	-0.0873
200021_at	CFL1	mir-145-prec	-0.047
200021_at	CFL1	mir-148-prec	-0.0123
200021_at	CFL1	mir-196-1-prec	0.00737
200021_at	CFL1	mir-196a-2	0.0377
200021_at	CFL1	mir-365-1	0.012
200021_at	CFL1	mir-450-2	0.0123
200021_at	CFL1	mir-500	-0.00404
200021_at	CFL1	mir-503	0.0788
200021_at	CFL1	mir-511-2	-0.00507
200021_at	CFL1	mir-518a-2*	0.00391
200819_s_at	RPS15	let-7a-1-prec	-0.00223
200819_s_at	RPS15	mir-001b-2-prec	0.0121
200819_s_at	RPS15	mir-007-1-prec	0.02
200819_s_at	RPS15	mir-015b-prec	-0.107
200819_s_at	RPS15	mir-024-1-prec	-0.0391
200819_s_at	RPS15	mir-099-prec-21	-0.00635
200819_s_at	RPS15	mir-099b-prec-19	-0.00145
200819_s_at	RPS15	mir-125a-prec	-0.00446
200819_s_at	RPS15	mir-135-1-prec	-0.0655
200819_s_at	RPS15	mir-135a-1	-0.033
200819_s_at	RPS15	mir-140	0.127
200819_s_at	RPS15	mir-145-prec	-0.0725
200819_s_at	RPS15	mir-146b	-0.00169
200819_s_at	RPS15	mir-148b	0.0262
200819_s_at	RPS15	mir-155-prec	0.00605
200819_s_at	RPS15	mir-16-1	-0.0238
200819_s_at	RPS15	mir-182-prec	-0.00882
200819_s_at	RPS15	mir-186-prec	0.0355
200819_s_at	RPS15	mir-192-2/3	0.0161
200819_s_at	RPS15	mir-194-prec	0.0128
200819_s_at	RPS15	mir-196-2-prec	0.0466
200819_s_at	RPS15	mir-196b	0.0282
200819_s_at	RPS15	mir-204-prec	0.00683
200819_s_at	RPS15	mir-210-prec	0.0128
200819_s_at	RPS15	mir-217-prec	0.0337
200819_s_at	RPS15	mir-296	-0.0319
200819_s_at	RPS15	mir-302a	-0.00889
200819_s_at	RPS15	miR-302b*	0.0457
200819_s_at	RPS15	mir-302c	-0.00735
200819_s_at	RPS15	miR-324-5p	0.408
200819_s_at	RPS15	mir-329-2	0.0138
200819_s_at	RPS15	mir-337	0.0103
200819_s_at	RPS15	mir-34a	-0.0413
200819_s_at	RPS15	mir-361	0.000358
200819_s_at	RPS15	mir-376a	-0.0291
200819_s_at	RPS15	mir-378	-0.00243
200819_s_at	RPS15	mir-379	-0.0362
200819_s_at	RPS15	mir-383	0.149
200819_s_at	RPS15	mir-485-3p	0.0307
200819_s_at	RPS15	mir-496	0.0696
200819_s_at	RPS15	mir-511-2	-0.0786
200819_s_at	RPS15	mir-516-1	0.0619
200819_s_at	RPS15	mir-516-35p	-0.00588
200819_s_at	RPS15	mir-517b*	-0.0095
200819_s_at	RPS15	mir-518a-2*	0.00605
200819_s_at	RPS15	mir-525*	-0.019
200819_s_at	RPS15	mir_147_left	0.00879
200819_s_at	RPS15	mir_320_Hcd306_left	0.0378
216520_s_at	TPT1	let-7b-prec	-0.0261
216520_s_at	TPT1	mir-001b-2-prec	0.0312
216520_s_at	TPT1	mir-020-prec	0.0482
216520_s_at	TPT1	mir-034-prec	-0.0292
216520_s_at	TPT1	mir-124a-1-prec1	-0.00112
216520_s_at	TPT1	mir-125b-1	-0.0432
216520_s_at	TPT1	mir-135a-1	-0.0347
216520_s_at	TPT1	mir-145-prec	-0.0246
216520_s_at	TPT1	mir-146b	-0.00345
216520_s_at	TPT1	mir-149-prec	-0.0457
216520_s_at	TPT1	mir-192-2/3	0.0239
216520_s_at	TPT1	mir-197-prec	-0.0324
216520_s_at	TPT1	mir-218-1-prec	-0.00759
216520_s_at	TPT1	mir-301	0.000262
216520_s_at	TPT1	mir-34b	0.0472
216520_s_at	TPT1	mir-412	-0.0648
201094_at	RPS29	let-7a-1-prec	-0.0428
201094_at	RPS29	let-7b-prec	-0.0901
201094_at	RPS29	mir-009-3	-0.0544
201094_at	RPS29	mir-015b-prec	-0.0655
201094_at	RPS29	mir-030d-prec	0.0666
201094_at	RPS29	mir-125b-1	-0.0162
201094_at	RPS29	mir-130a-prec	0.00533
201094_at	RPS29	mir-134-prec	-0.0137
201094_at	RPS29	mir-135b	-0.0126
201094_at	RPS29	mir-140	0.0371
201094_at	RPS29	mir-145-prec	-0.117
201094_at	RPS29	mir-146b	-0.0375
201094_at	RPS29	mir-153-1-prec2	-0.00923
201094_at	RPS29	mir-182-prec	-0.00633
201094_at	RPS29	mir-191-prec	0.00342
201094_at	RPS29	mir-193b	0.00316
201094_at	RPS29	mir-202	-0.0293
201094_at	RPS29	mir-205-prec	-0.00974
201094_at	RPS29	mir-217-prec	0.0287
201094_at	RPS29	mir-30c-2	0.018
201094_at	RPS29	miR-324-5p	0.199
201094_at	RPS29	mir-338	0.0229
201094_at	RPS29	mir-375	-0.0243
201094_at	RPS29	mir-376a	-0.0264
201094_at	RPS29	mir-378	0.000621
201094_at	RPS29	mir-379	-0.0544
201094_at	RPS29	mir-383	0.11
201094_at	RPS29	mir-410	0.0116
201094_at	RPS29	mir-425	0.0399
201094_at	RPS29	mir-431	0.12
201094_at	RPS29	mir-450-1	0.00956
201094_at	RPS29	mir-455	0.0419
201094_at	RPS29	mir-496	0.0362
201094_at	RPS29	mir-503	0.0664
201094_at	RPS29	mir-511-2	-0.00314
201094_at	RPS29	mir-515-23p	-0.00382
201094_at	RPS29	mir-516-1	0.0413
201094_at	RPS29	mir-517b*	-0.0129
201094_at	RPS29	mir_147_left	0.0322
201094_at	RPS29	mir_147_right	-0.00447
200099_s_at	RPS3A	let-7b-prec	-0.0606
200099_s_at	RPS3A	mir-001b-2-prec	0.0185
200099_s_at	RPS3A	mir-024-1-prec	-0.0309
200099_s_at	RPS3A	mir-034-prec	-0.0238
200099_s_at	RPS3A	mir-034prec	-0.0338
200099_s_at	RPS3A	mir-105-2	-0.0435
200099_s_at	RPS3A	mir-125b-1	-0.0025
200099_s_at	RPS3A	mir-135-1-prec	-0.0731
200099_s_at	RPS3A	mir-135b	-0.0101
200099_s_at	RPS3A	mir-145-prec	-0.0425
200099_s_at	RPS3A	mir-146b	-0.000718
200099_s_at	RPS3A	mir-155-prec	0.0237
200099_s_at	RPS3A	mir-196a-2	0.000982
200099_s_at	RPS3A	mir-199a-1-prec	-0.0211
200099_s_at	RPS3A	mir-217-prec	0.0269
200099_s_at	RPS3A	mir-223-prec	0.0255
200099_s_at	RPS3A	mir-296	-0.0223
200099_s_at	RPS3A	mir-30c-2	0.0144
200099_s_at	RPS3A	mir-330	-0.0106
200099_s_at	RPS3A	mir-361	0.000556
200099_s_at	RPS3A	mir-381	0.00613
200099_s_at	RPS3A	mir-410	0.013
200099_s_at	RPS3A	mir-429	0.051
200099_s_at	RPS3A	mir-450-2	-0.0035
200099_s_at	RPS3A	mir-455	0.0363
200099_s_at	RPS3A	mir-484	0.0211
200099_s_at	RPS3A	mir-486	0.0123
200099_s_at	RPS3A	mir-495	-0.0445
200099_s_at	RPS3A	mir-496	0.00761
200099_s_at	RPS3A	mir-503	0.0178
200099_s_at	RPS3A	mir-513-2	-0.00593
200099_s_at	RPS3A	mir-516-1	0.00178
200099_s_at	RPS3A	mir-521-2	0.00378
200099_s_at	RPS3A	mir-525*	-0.0658
200807_s_at	HSPD1	let-7a-1-prec	-0.156
200807_s_at	HSPD1	mir-007-1-prec	0.0454
200807_s_at	HSPD1	mir-007-2-prec	0.0523
200807_s_at	HSPD1	mir-009-2	0.0104
200807_s_at	HSPD1	mir-030a-prec	0.00396
200807_s_at	HSPD1	mir-034-prec	-0.0416
200807_s_at	HSPD1	mir-096-prec-7	0.0418
200807_s_at	HSPD1	mir-124a-2-prec	-0.00286
200807_s_at	HSPD1	mir-132-prec	-0.0229
200807_s_at	HSPD1	mir-135-1-prec	-0.0227
200807_s_at	HSPD1	mir-135a-1	-0.127
200807_s_at	HSPD1	mir-137-prec	-0.0142
200807_s_at	HSPD1	mir-153-1-prec2	-0.0175
200807_s_at	HSPD1	mir-155-prec	0.00446
200807_s_at	HSPD1	mir-186-prec	0.000742
200807_s_at	HSPD1	mir-187-prec	0.0188
200807_s_at	HSPD1	mir-188-prec	0.00081
200807_s_at	HSPD1	mir-196-2-prec	0.0276
200807_s_at	HSPD1	mir-199a-1-prec	-0.00987
200807_s_at	HSPD1	mir-205-prec	-0.0484
200807_s_at	HSPD1	mir-214-prec	-0.0598
200807_s_at	HSPD1	mir-217-prec	0.032
200807_s_at	HSPD1	mir-218-1-prec	-0.0104
200807_s_at	HSPD1	mir-219-2	0.0231
200807_s_at	HSPD1	mir-26a-1	-0.00232
200807_s_at	HSPD1	mir-30c-2	0.0629
200807_s_at	HSPD1	mir-325	0.00882
200807_s_at	HSPD1	mir-329-1	-0.0234
200807_s_at	HSPD1	mir-338	0.00587
200807_s_at	HSPD1	mir-367	-0.0443
200807_s_at	HSPD1	mir-431	0.0154
200807_s_at	HSPD1	mir-448	-0.0748
200807_s_at	HSPD1	mir-450-1	0.00274
200807_s_at	HSPD1	mir-452	0.00505
200807_s_at	HSPD1	mir-455	0.0746
200807_s_at	HSPD1	mir-496	0.0152
200807_s_at	HSPD1	mir-505	0.0285
200807_s_at	HSPD1	mir-511-1	0.00692
200807_s_at	HSPD1	mir-513-2	0.0101
200807_s_at	HSPD1	mir-516-1	0.00775
200807_s_at	HSPD1	mir-517b*	-0.0381
201105_at	LGALS1	mir-001b-2-prec	0.0127
201105_at	LGALS1	mir-007-2-prec	-0.0374
201105_at	LGALS1	mir-024-2-prec	0.000921
201105_at	LGALS1	mir-029c-prec	0.15
201105_at	LGALS1	mir-034prec	0.0425
201105_at	LGALS1	mir-096-prec-7	-0.0408
201105_at	LGALS1	mir-100-1/2-prec	0.264
201105_at	LGALS1	mir-103-prec-5=103-1	0.168
201105_at	LGALS1	mir-123-prec	-0.0266
201105_at	LGALS1	mir-128a-prec	-0.182
201105_at	LGALS1	mir-135a-2	0.0522
201105_at	LGALS1	mir-135b	0.0467
201105_at	LGALS1	mir-137-prec	-0.00755
201105_at	LGALS1	mir-138-1-prec	0.0145
201105_at	LGALS1	mir-146-prec	0.0318
201105_at	LGALS1	mir-181a-prec	0.00729
201105_at	LGALS1	mir-184-prec	0.504
201105_at	LGALS1	mir-187-prec	0.0189
201105_at	LGALS1	mir-194-1	-0.17
201105_at	LGALS1	mir-196a-2	0.118
201105_at	LGALS1	mir-205-prec	-0.252
201105_at	LGALS1	mir-211-prec	0.0128
201105_at	LGALS1	mir-217-prec	-0.0352
201105_at	LGALS1	mir-224-prec	-0.00435
201105_at	LGALS1	mir-301	-0.0941
201105_at	LGALS1	miR-302b*	0.05
201105_at	LGALS1	mir-302c	0.0315
201105_at	LGALS1	mir-329-2	0.00626
201105_at	LGALS1	mir-34b	-0.0165
201105_at	LGALS1	mir-365-1	0.197
201105_at	LGALS1	mir-412	0.446
201105_at	LGALS1	mir-422a	-0.0807
201105_at	LGALS1	mir-425	-0.109
201105_at	LGALS1	mir-450-2	0.0389
201105_at	LGALS1	mir-500	-0.0408
201105_at	LGALS1	mir-503	0.0687
201105_at	LGALS1	mir-513-2	0.0409
201105_at	LGALS1	mir-517b*	-0.034
200663_at	CD63	mir-007-1-prec	-0.0292
200663_at	CD63	mir-007-2-prec	-0.0568
200663_at	CD63	mir-010a-prec	0.0192
200663_at	CD63	mir-024-2-prec	0.0272
200663_at	CD63	mir-034prec	0.162
200663_at	CD63	mir-099b-prec-19	0.041
200663_at	CD63	mir-100	0.00661
200663_at	CD63	mir-105-prec-X.1=105-1	-0.0254
200663_at	CD63	mir-125a-prec	0.0208
200663_at	CD63	mir-128a-prec	-0.026
200663_at	CD63	mir-135a-2	0.0103
200663_at	CD63	mir-146b	0.00432
200663_at	CD63	mir-147-prec	0.0715
200663_at	CD63	mir-155-prec	-0.0105
200663_at	CD63	mir-15a	-0.102
200663_at	CD63	mir-16-2	-0.108
200663_at	CD63	mir-185-prec	-0.0529
200663_at	CD63	mir-194-2	-0.0357
200663_at	CD63	mir-194-prec	-0.0122
200663_at	CD63	mir-196a-2	0.151
200663_at	CD63	mir-211-prec	0.0216
200663_at	CD63	mir-217-prec	-0.0279
200663_at	CD63	mir-219-prec	0.0505
200663_at	CD63	mir-223-prec	-0.033
200663_at	CD63	mir-224-prec	-0.0195
200663_at	CD63	mir-302b	-0.0192
200663_at	CD63	mir-321	0.0676
200663_at	CD63	miR-324-5p	-0.0758
200663_at	CD63	mir-340	0.0147
200663_at	CD63	mir-342	-0.0712
200663_at	CD63	mir-362	0.0166
200663_at	CD63	mir-365-2	0.0332
200663_at	CD63	mir-367	-0.0318
200663_at	CD63	mir-370	-0.00886
200663_at	CD63	mir-383	0.0217
200663_at	CD63	mir-449	-0.0161
200663_at	CD63	mir-450-1	0.0174
200663_at	CD63	mir-486	-0.0152
200663_at	CD63	mir-491	-0.00185
200663_at	CD63	mir-496	-0.0131
200663_at	CD63	mir-501	0.0507
200663_at	CD63	mir-505	-0.0302
200663_at	CD63	mir-515-13p	-0.0447
200663_at	CD63	mir-516-43p	0.00686
200663_at	CD63	mir-517b*	-0.0092
200663_at	CD63	mir-519e*	0.0243
212082_s_at	MYL6	mir-007-2-prec	-0.00568
212082_s_at	MYL6	mir-009-2	-0.0086
212082_s_at	MYL6	mir-025-prec	-0.116
212082_s_at	MYL6	mir-106-prec-X	-0.0334
212082_s_at	MYL6	mir-123-prec	-0.0139
212082_s_at	MYL6	mir-130a-prec	0.0213
212082_s_at	MYL6	mir-134-prec	-0.0306
212082_s_at	MYL6	mir-146b	-0.0124
212082_s_at	MYL6	mir-148a	-0.00836
212082_s_at	MYL6	mir-155-prec	0.0248
212082_s_at	MYL6	mir-196-1-prec	0.0974
212082_s_at	MYL6	mir-196a-2	0.0261
212082_s_at	MYL6	mir-200a-prec	0.00846
212082_s_at	MYL6	mir-211-prec	-0.0416
212082_s_at	MYL6	mir-216-prec	-0.00552
212082_s_at	MYL6	mir-217-prec	-0.0111
212082_s_at	MYL6	mir-219-2	-0.00468
212082_s_at	MYL6	mir-26a-1	-0.039
212082_s_at	MYL6	mir-30e	0.0235
212082_s_at	MYL6	mir-324	-0.0826
212082_s_at	MYL6	mir-337	-0.0217
212082_s_at	MYL6	mir-34c	0.00521
212082_s_at	MYL6	mir-365-1	0.033
212082_s_at	MYL6	mir-422a	-0.0156
212082_s_at	MYL6	mir-424	0.102
212082_s_at	MYL6	mir-486	0.00979
212082_s_at	MYL6	mir-500	-0.0316
212082_s_at	MYL6	mir-501	-0.0239
212082_s_at	MYL6	mir-516-1	0.0601
200660_at	S100A11	mir-007-2-prec	-0.0539
200660_at	S100A11	mir-026b-prec	-0.0586
200660_at	S100A11	mir-029a-2	0.0621
200660_at	S100A11	mir-1-2	-0.0416
200660_at	S100A11	mir-102-prec-1	0.0227
200660_at	S100A11	mir-128a-prec	-0.0216
200660_at	S100A11	mir-130a-prec	-0.0476
200660_at	S100A11	mir-135a-2	0.0408
200660_at	S100A11	mir-135b	0.021
200660_at	S100A11	mir-141-prec	0.0736
200660_at	S100A11	mir-151-prec	0.0385
200660_at	S100A11	mir-182-prec	-0.00081
200660_at	S100A11	mir-184-prec	0.0223
200660_at	S100A11	mir-191-prec	-0.0624
200660_at	S100A11	mir-194-2	0.178
200660_at	S100A11	mir-196a-2	0.206
200660_at	S100A11	mir-199a-2-prec	-0.0376
200660_at	S100A11	mir-210-prec	0.0633
200660_at	S100A11	mir-216-prec	-0.0538
200660_at	S100A11	mir-218-2-prec	0.0764
200660_at	S100A11	mir-219-prec	0.0174
200660_at	S100A11	mir-223-prec	-0.06
200660_at	S100A11	mir-321	0.167
200660_at	S100A11	mir-365-1	0.137
200660_at	S100A11	mir-367	-0.0114
200660_at	S100A11	mir-368	0.0176
200660_at	S100A11	mir-375	-0.0122
200660_at	S100A11	mir-450-1	0.0288
200660_at	S100A11	mir-450-2	0.00301
200660_at	S100A11	mir-486	0.0259
200660_at	S100A11	mir-503	0.0309
200660_at	S100A11	mir-511-1	-0.0329
200660_at	S100A11	mir-511-2	-0.00383
200660_at	S100A11	mir-516-2	-0.000146
200660_at	S100A11	mir-519e*	0.254
217848_s_at	PPA1	let-7a-3-prec	-0.0458
217848_s_at	PPA1	mir-001b-1-prec1	-0.00893
217848_s_at	PPA1	mir-007-1-prec	0.0235
217848_s_at	PPA1	mir-029a-2	-0.0457
217848_s_at	PPA1	mir-033-prec	0.0194
217848_s_at	PPA1	mir-098-prec-X	0.0272
217848_s_at	PPA1	mir-106a	0.106
217848_s_at	PPA1	mir-140	-0.046
217848_s_at	PPA1	mir-142-prec	0.00153
217848_s_at	PPA1	mir-143-prec	0.00676
217848_s_at	PPA1	mir-146b	-0.0202
217848_s_at	PPA1	mir-183-prec	0.0253
217848_s_at	PPA1	mir-194-prec	0.12
217848_s_at	PPA1	mir-200b	0.0155
217848_s_at	PPA1	mir-217-prec	0.0228
217848_s_at	PPA1	mir-224-prec	0.00237
217848_s_at	PPA1	mir-302c	0.0165
217848_s_at	PPA1	mir-324	-0.153
217848_s_at	PPA1	mir-330	-0.0317
217848_s_at	PPA1	mir-335	0.037
217848_s_at	PPA1	mir-365-1	-0.0302
217848_s_at	PPA1	mir-374	0.11
217848_s_at	PPA1	mir-412	-0.0815
217848_s_at	PPA1	mir-429	0.017
217848_s_at	PPA1	mir-452	0.0561
217848_s_at	PPA1	mir-511-1	-0.0233
217848_s_at	PPA1	mir-516-1	0.0623
217848_s_at	PPA1	mir-516-45p	0.00395
217848_s_at	PPA1	mir-520e	0.0016
203113_s_at	EEF1D	mir-301	0.00209
203113_s_at	EEF1D	mir-302a	-0.0341
203113_s_at	EEF1D	mir-346	-0.0211
203113_s_at	EEF1D	mir-412	-0.0326
203113_s_at	EEF1D	mir-433	-0.136
203113_s_at	EEF1D	mir-500	-0.0368
203113_s_at	EEF1D	mir-516-1	0.0377
201592_at	EIF3H	let-7g-prec	-0.0126
201592_at	EIF3H	mir-009-3	-0.0309
201592_at	EIF3H	mir-010b-prec	0.00113
201592_at	EIF3H	mir-020-prec	0.0423
201592_at	EIF3H	mir-026b-prec	-0.0298
201592_at	EIF3H	mir-030a-prec	0.02
201592_at	EIF3H	mir-030d-prec	0.033
201592_at	EIF3H	mir-031-prec	0.0432
201592_at	EIF3H	mir-098-prec-X	0.052
201592_at	EIF3H	mir-101-prec-9	0.00797
201592_at	EIF3H	mir-135a-2	0.0485
201592_at	EIF3H	mir-152-prec	0.188
201592_at	EIF3H	mir-190-prec	0.00789
201592_at	EIF3H	mir-199a-2-prec	0.0351
201592_at	EIF3H	mir-217-prec	0.0097
201592_at	EIF3H	mir-296	-0.0164
201592_at	EIF3H	mir-301	0.0643
201592_at	EIF3H	mir-338	0.035
201592_at	EIF3H	mir-361	0.0274
201592_at	EIF3H	mir-370	0.00547
201592_at	EIF3H	mir-371	-0.214
201592_at	EIF3H	mir-448	-0.0681
201592_at	EIF3H	mir-449	0.0425
201592_at	EIF3H	mir-452	0.0204
201592_at	EIF3H	mir-455	0.0689
201592_at	EIF3H	mir-486	0.00306
201592_at	EIF3H	mir-511-1	-0.0112
201592_at	EIF3H	mir-511-2	-0.0325
201592_at	EIF3H	mir-513-2	-0.00651
201592_at	EIF3H	mir-516-45p	-0.0435
201592_at	EIF3H	mir-517b*	-0.105
201592_at	EIF3H	mir-519e*	-0.0365
201592_at	EIF3H	mir_147_right	-0.0048
201201_at	CSTB	mir-010b-prec	0.0234
201201_at	CSTB	mir-132-prec	-0.0264
201201_at	CSTB	mir-152-prec	0.0422
201201_at	CSTB	mir-181b-2	-0.0478
201201_at	CSTB	mir-194-1	0.0451
201201_at	CSTB	mir-196-2-prec	-0.0431
201201_at	CSTB	mir-200b	0.00126
201201_at	CSTB	mir-202	0.0254
201201_at	CSTB	mir-216-prec	-0.122
201201_at	CSTB	mir-223-prec	-0.023
201201_at	CSTB	mir-323	-0.0674
201201_at	CSTB	mir-324	0.269
201201_at	CSTB	mir-329-1	-0.0211
201201_at	CSTB	mir-338	0.0664
201201_at	CSTB	mir-382	-0.00743
201201_at	CSTB	mir-448	0.00698
201201_at	CSTB	mir-501	0.00563
201201_at	CSTB	mir-518a-2*	-0.0589
201201_at	CSTB	mir-521-2	-0.0019
201201_at	CSTB	mir-525*	0.0668
200001_at	CAPNS1	let-7i	0.00166
200001_at	CAPNS1	mir-007-1-prec	0.0352
200001_at	CAPNS1	mir-009-1	-0.0333
200001_at	CAPNS1	mir-026a-prec	0.0101
200001_at	CAPNS1	mir-026b-prec	0.0387
200001_at	CAPNS1	mir-027a-prec	0.1
200001_at	CAPNS1	mir-027b-prec	0.0766
200001_at	CAPNS1	mir-030a-prec	-0.0468
200001_at	CAPNS1	mir-030d-prec	-0.0402
200001_at	CAPNS1	mir-132-prec	0.0624
200001_at	CAPNS1	mir-135-1-prec	-0.0102
200001_at	CAPNS1	mir-135b	-0.0632
200001_at	CAPNS1	mir-143-prec	0.0219
200001_at	CAPNS1	mir-146-prec	-0.0232
200001_at	CAPNS1	mir-182-prec	0.0118
200001_at	CAPNS1	mir-186-prec	-0.00674
200001_at	CAPNS1	mir-188-prec	-0.0432
200001_at	CAPNS1	mir-194-prec	0.000977
200001_at	CAPNS1	mir-195-prec	-0.228
200001_at	CAPNS1	mir-199a-2-prec	0.0343
200001_at	CAPNS1	mir-202-prec	0.0293
200001_at	CAPNS1	mir-219-prec	0.0239
200001_at	CAPNS1	mir-222-prec	0.0113
200001_at	CAPNS1	mir-296	-0.0173
200001_at	CAPNS1	miR-302b*	-0.0471
200001_at	CAPNS1	mir-324	-0.101
200001_at	CAPNS1	mir-329-1	-0.0114
200001_at	CAPNS1	mir-338	0.0182
200001_at	CAPNS1	mir-340	0.0663
200001_at	CAPNS1	mir-342	-0.0316
200001_at	CAPNS1	mir-34b	0.0174
200001_at	CAPNS1	mir-361	-0.0122
200001_at	CAPNS1	mir-367	-0.0294
200001_at	CAPNS1	mir-381	-0.000347
200001_at	CAPNS1	mir-382	-0.0173
200001_at	CAPNS1	mir-422a	-0.0154
200001_at	CAPNS1	mir-450-2	0.00417
200001_at	CAPNS1	mir-496	0.00704
200001_at	CAPNS1	mir-500	-0.0582
200001_at	CAPNS1	mir-505	-0.0165
200001_at	CAPNS1	mir-511-1	-0.0385
200001_at	CAPNS1	mir-516-2	0.00126
200001_at	CAPNS1	mir-521-2	-0.0561
201841_s_at	HSPB1	let-7g-prec	-0.119
201841_s_at	HSPB1	mir-009-2	-0.00432
201841_s_at	HSPB1	mir-022-prec	-0.00369
201841_s_at	HSPB1	mir-025-prec	-0.141
201841_s_at	HSPB1	mir-026b-prec	-0.0654
201841_s_at	HSPB1	mir-034prec	-0.08
201841_s_at	HSPB1	mir-092-prec-13=092-1	0.0795
201841_s_at	HSPB1	mir-099b-prec-19	0.0206
201841_s_at	HSPB1	mir-123-prec	-0.0276
201841_s_at	HSPB1	mir-125a-prec	0.256
201841_s_at	HSPB1	mir-133b	0.173
201841_s_at	HSPB1	mir-135b	0.106
201841_s_at	HSPB1	mir-137-prec	-0.0144
201841_s_at	HSPB1	mir-145-prec	0.0881
201841_s_at	HSPB1	mir-146b	0.0263
201841_s_at	HSPB1	mir-148b	0.122
201841_s_at	HSPB1	mir-192	-0.0446
201841_s_at	HSPB1	mir-193b	0.0034
201841_s_at	HSPB1	mir-196-1-prec	0.261
201841_s_at	HSPB1	mir-199a-1-prec	-0.00358
201841_s_at	HSPB1	mir-199b-prec	-0.123
201841_s_at	HSPB1	mir-210-prec	-0.138
201841_s_at	HSPB1	mir-218-1-prec	-0.0546
201841_s_at	HSPB1	mir-219-1	0.05
201841_s_at	HSPB1	mir-223-prec	-0.0578
201841_s_at	HSPB1	mir-328	0.278
201841_s_at	HSPB1	mir-329-1	0.159
201841_s_at	HSPB1	mir-362	-0.0428
201841_s_at	HSPB1	mir-365-2	0.0464
201841_s_at	HSPB1	mir-372	0.0989
201841_s_at	HSPB1	mir-373	0.0345
201841_s_at	HSPB1	mir-382	-0.0585
201841_s_at	HSPB1	mir-410	-0.011
201841_s_at	HSPB1	mir-424	0.0258
201841_s_at	HSPB1	mir-455	0.0357
201841_s_at	HSPB1	mir-486	-0.000194
201841_s_at	HSPB1	mir-500	-0.0873
201841_s_at	HSPB1	mir-503	-0.0692
201841_s_at	HSPB1	mir-511-2	-0.00422
201841_s_at	HSPB1	mir-515-23p	-0.129
201841_s_at	HSPB1	mir-516-2	0.0174
201841_s_at	HSPB1	mir_147_right	0.0127
210125_s_at	BANF1	mir-105-prec-X.1=105-1	0.00956
210125_s_at	BANF1	mir-137-prec	0.0237
210125_s_at	BANF1	mir-148-prec	-0.00796
210125_s_at	BANF1	mir-183-prec	0.0347
210125_s_at	BANF1	mir-199a-1-prec	-0.0202
210125_s_at	BANF1	mir-200a-prec	0.00921
210125_s_at	BANF1	mir-30c-1	0.00471
210125_s_at	BANF1	miR-324-5p	0.00745
210125_s_at	BANF1	mir-378	-0.0037
210125_s_at	BANF1	mir-381	0.0105
210125_s_at	BANF1	mir-433	-0.163
210125_s_at	BANF1	mir-450-2	0.0981
210125_s_at	BANF1	mir-496	0.00746
210125_s_at	BANF1	mir-511-2	-0.00638
210125_s_at	BANF1	mir-516-1	0.000919
208805_at	PSMA6	mir-007-1-prec	-0.0403
208805_at	PSMA6	mir-007-3-prec	0.0172
208805_at	PSMA6	mir-019b-1-prec	-0.034
208805_at	PSMA6	mir-026b-prec	-0.0752
208805_at	PSMA6	mir-092-prec-13=092-1	0.0696
208805_at	PSMA6	mir-1-1	-0.00625
208805_at	PSMA6	mir-123-prec	-0.00817
208805_at	PSMA6	mir-128a-prec	0.127
208805_at	PSMA6	mir-135b	-0.0207
208805_at	PSMA6	mir-136-prec	-0.00761
208805_at	PSMA6	mir-138-1-prec	0.0195
208805_at	PSMA6	mir-143-prec	-0.00607
208805_at	PSMA6	mir-145-prec	-0.00684
208805_at	PSMA6	mir-146b	-0.0225
208805_at	PSMA6	mir-153-1-prec2	-0.00431
208805_at	PSMA6	mir-181c-prec	0.00795
208805_at	PSMA6	mir-188-prec	-0.0314
208805_at	PSMA6	mir-196-1-prec	-0.00848
208805_at	PSMA6	mir-199a-1-prec	-0.00825
208805_at	PSMA6	mir-211-prec	-0.0248
208805_at	PSMA6	mir-296	-0.0171
208805_at	PSMA6	mir-299	-0.0167
208805_at	PSMA6	mir-302b	-0.0352
208805_at	PSMA6	miR-324-5p	0.0733
208805_at	PSMA6	mir-325	-0.0146
208805_at	PSMA6	mir-329-1	0.00159
208805_at	PSMA6	mir-34b	0.0207
208805_at	PSMA6	mir-361	0.0475
208805_at	PSMA6	mir-372	-0.0438
208805_at	PSMA6	mir-383	0.011
208805_at	PSMA6	mir-425	0.117
208805_at	PSMA6	mir-449	0.0118
208805_at	PSMA6	mir-450-1	0.0119
208805_at	PSMA6	mir-452	0.0327
208805_at	PSMA6	mir-453	0.0691
208805_at	PSMA6	mir-503	0.151
208805_at	PSMA6	mir-504	0.00691
208805_at	PSMA6	mir-511-1	-0.0422
208805_at	PSMA6	mir-515-13p	-0.012
208805_at	PSMA6	mir-516-45p	0.00879
208805_at	PSMA6	mir-519e*	-0.0623
211945_s_at	ITGB1	let-7i	0.055
211945_s_at	ITGB1	mir-009-2	-0.00241
211945_s_at	ITGB1	mir-009-3	-0.0479
211945_s_at	ITGB1	mir-010a-prec	0.0908
211945_s_at	ITGB1	mir-022-prec	0.062
211945_s_at	ITGB1	mir-024-2-prec	0.0224
211945_s_at	ITGB1	mir-028-prec	0.0451
211945_s_at	ITGB1	mir-032-prec	-0.131
211945_s_at	ITGB1	mir-137-prec	0.0568
211945_s_at	ITGB1	mir-141-prec	0.022
211945_s_at	ITGB1	mir-148-prec	-0.00988
211945_s_at	ITGB1	mir-148a	-0.0878
211945_s_at	ITGB1	mir-195-prec	-0.0146
211945_s_at	ITGB1	mir-202	0.0057
211945_s_at	ITGB1	mir-204-prec	-0.00796
211945_s_at	ITGB1	mir-20b	-0.042
211945_s_at	ITGB1	mir-211-prec	-0.0218
211945_s_at	ITGB1	mir-217-prec	-0.0271
211945_s_at	ITGB1	mir-26a-2	-0.00915
211945_s_at	ITGB1	mir-320	0.113
211945_s_at	ITGB1	mir-34c	0.0142
211945_s_at	ITGB1	mir-375	-0.0256
211945_s_at	ITGB1	mir-381	0.00134
211945_s_at	ITGB1	mir-410	0.112
211945_s_at	ITGB1	mir-433	-0.23
211945_s_at	ITGB1	mir-450-2	0.0184
211945_s_at	ITGB1	mir-500	-0.000533
211945_s_at	ITGB1	mir-515-13p	-0.0493
211945_s_at	ITGB1	mir-525*	0.0282
208864_s_at	TXN	mir-007-1-prec	0.0547
208864_s_at	TXN	mir-009-1	0.0827
208864_s_at	TXN	mir-019a-prec	0.0329
208864_s_at	TXN	mir-024-1-prec	0.0439
208864_s_at	TXN	mir-026a-prec	-0.032
208864_s_at	TXN	mir-026b-prec	-0.0444
208864_s_at	TXN	mir-030a-prec	-0.000691
208864_s_at	TXN	mir-125b-2-prec	-0.0123
208864_s_at	TXN	mir-145-prec	-0.0614
208864_s_at	TXN	mir-146b	-0.0202
208864_s_at	TXN	mir-192-2/3	0.0232
208864_s_at	TXN	mir-194-2	0.0246
208864_s_at	TXN	mir-194-prec	0.151
208864_s_at	TXN	mir-212-prec	0.0148
208864_s_at	TXN	mir-26a-1	-0.222
208864_s_at	TXN	mir-302a	-0.00729
208864_s_at	TXN	mir-325	-0.0121
208864_s_at	TXN	mir-338	0.00198
208864_s_at	TXN	mir-368	0.0119
208864_s_at	TXN	mir-412	-0.106
208864_s_at	TXN	mir-455	0.0486
208864_s_at	TXN	mir-500	0.0292
208864_s_at	TXN	mir-511-1	-0.0469
214039_s_at	LAPTM4B	let-7g-prec	-0.0815
214039_s_at	LAPTM4B	mir-030a-prec	0.271
214039_s_at	LAPTM4B	mir-125a-prec	0.165
214039_s_at	LAPTM4B	mir-150-prec	-0.00305
214039_s_at	LAPTM4B	mir-194-prec	-0.00865
214039_s_at	LAPTM4B	mir-204-prec	-0.0185
214039_s_at	LAPTM4B	mir-342	0.0166
214039_s_at	LAPTM4B	mir-455	0.0545
218007_s_at	RPS27L	let-7f-1-prec	-0.00441
218007_s_at	RPS27L	mir-007-2-prec	0.00176
218007_s_at	RPS27L	mir-026b-prec	-0.129
218007_s_at	RPS27L	mir-032-prec	-0.0168
218007_s_at	RPS27L	mir-095-prec-4	-0.0148
218007_s_at	RPS27L	mir-098-prec-X	-0.112
218007_s_at	RPS27L	mir-138-1-prec	0.0135
218007_s_at	RPS27L	mir-140	0.0527
218007_s_at	RPS27L	mir-150-prec	-0.024
218007_s_at	RPS27L	mir-191-prec	-0.0558
218007_s_at	RPS27L	mir-206-prec	0.025
218007_s_at	RPS27L	mir-211-prec	0.0374
218007_s_at	RPS27L	mir-216-prec	-0.0028
218007_s_at	RPS27L	mir-342	-0.000454
218007_s_at	RPS27L	mir-34a	0.0527
218007_s_at	RPS27L	mir-376a	0.0426
218007_s_at	RPS27L	mir-381	0.052
218007_s_at	RPS27L	mir-410	0.137
218007_s_at	RPS27L	mir-517b*	-0.0257
217773_s_at	NDUFA4	let-7a-2-prec	-0.00406
217773_s_at	NDUFA4	let-7a-3-prec	-0.0441
217773_s_at	NDUFA4	let-7f-1-prec	-0.0941
217773_s_at	NDUFA4	let-7i	-0.324
217773_s_at	NDUFA4	mir-009-1	0.0548
217773_s_at	NDUFA4	mir-009-2	0.0072
217773_s_at	NDUFA4	mir-025-prec	-0.115
217773_s_at	NDUFA4	mir-034-prec	-0.0839
217773_s_at	NDUFA4	mir-093-prec-7.1=093-1	-0.0558
217773_s_at	NDUFA4	mir-098-prec-X	-0.0159
217773_s_at	NDUFA4	mir-1-2	-0.0678
217773_s_at	NDUFA4	mir-101-prec-9	0.0234
217773_s_at	NDUFA4	mir-103-prec-5=103-1	-0.0176
217773_s_at	NDUFA4	mir-107	-0.155
217773_s_at	NDUFA4	mir-133a-1	0.057
217773_s_at	NDUFA4	mir-135-1-prec	0.0945
217773_s_at	NDUFA4	mir-135a-2	-0.0031
217773_s_at	NDUFA4	mir-138-1-prec	0.00309
217773_s_at	NDUFA4	mir-153-1-prec2	-0.0432
217773_s_at	NDUFA4	mir-155-prec	-0.0111
217773_s_at	NDUFA4	mir-191-prec	0.106
217773_s_at	NDUFA4	mir-194-prec	0.0565
217773_s_at	NDUFA4	mir-198-prec	0.0282
217773_s_at	NDUFA4	mir-199a-2-prec	0.02
217773_s_at	NDUFA4	mir-202-prec	0.029
217773_s_at	NDUFA4	mir-214-prec	0.0321
217773_s_at	NDUFA4	mir-217-prec	0.0074
217773_s_at	NDUFA4	mir-219-prec	0.0664
217773_s_at	NDUFA4	mir-302a	-0.0482
217773_s_at	NDUFA4	mir-302c	-0.0549
217773_s_at	NDUFA4	mir-320	-0.0523
217773_s_at	NDUFA4	mir-324	-0.112
217773_s_at	NDUFA4	mir-361	0.0165
217773_s_at	NDUFA4	mir-367	0.00284
217773_s_at	NDUFA4	mir-370	-0.0123
217773_s_at	NDUFA4	mir-383	0.0329
217773_s_at	NDUFA4	mir-424	-0.00126
217773_s_at	NDUFA4	mir-425	0.00722
217773_s_at	NDUFA4	mir-450-1	0.0973
217773_s_at	NDUFA4	mir-484	0.0443
217773_s_at	NDUFA4	mir-489	-0.0312
217773_s_at	NDUFA4	mir-491	-0.0653
217773_s_at	NDUFA4	mir-496	-0.00899
217773_s_at	NDUFA4	mir-511-2	-0.0055
217773_s_at	NDUFA4	mir-515-13p	-0.0293
217773_s_at	NDUFA4	mir-515-23p	-0.00932
217773_s_at	NDUFA4	mir-516-1	0.00188
217773_s_at	NDUFA4	mir-516-2	0.0179
217773_s_at	NDUFA4	mir-516-45p	-0.0108
217773_s_at	NDUFA4	mir-518a-2*	-0.0148
217773_s_at	NDUFA4	mir-525*	0.0147
217773_s_at	NDUFA4	mir_147_left	0.00214
217773_s_at	NDUFA4	mir_320_Hcd306_left	-0.0161
206621_s_at	EIF4H	let-7g-prec	-0.0367
206621_s_at	EIF4H	mir-196-2-prec	0.00649
206621_s_at	EIF4H	mir-196a-2	0.0844
206621_s_at	EIF4H	mir-26a-1	-0.0253
206621_s_at	EIF4H	miR-302b*	0.00652
206621_s_at	EIF4H	mir-369	0.0183
206621_s_at	EIF4H	mir-373	0.0109
206621_s_at	EIF4H	mir-376a	0.0433
206621_s_at	EIF4H	mir_147_right	0.0196
213735_s_at	COX5B	let-7a-1-prec	-0.036
213735_s_at	COX5B	mir-034prec	-0.0462
213735_s_at	COX5B	mir-125b-1	-0.0174
213735_s_at	COX5B	mir-135a-1	-0.113
213735_s_at	COX5B	mir-147-prec	0.0407
213735_s_at	COX5B	mir-217-prec	0.00031
213735_s_at	COX5B	mir-218-1-prec	-0.0136
213735_s_at	COX5B	mir-296	0.0342
213735_s_at	COX5B	mir-299	-0.00805
213735_s_at	COX5B	mir-302a	-0.00357
213735_s_at	COX5B	mir-340	0.113
213735_s_at	COX5B	mir-369	-0.0509
213735_s_at	COX5B	mir-378	0.04
213735_s_at	COX5B	mir-455	0.00926
213735_s_at	COX5B	mir-487	0.0551
213735_s_at	COX5B	mir-502	0.0223
213735_s_at	COX5B	mir-505	-0.00848
213735_s_at	COX5B	mir-511-2	-0.0262
213735_s_at	COX5B	mir-521-2	0.0111
205133_s_at	HSPE1	let-7a-1-prec	-0.1
205133_s_at	HSPE1	let-7b-prec	-0.00667
205133_s_at	HSPE1	mir-007-1-prec	0.0635
205133_s_at	HSPE1	mir-007-2-prec	0.00818
205133_s_at	HSPE1	mir-021-prec-17	-0.0031
205133_s_at	HSPE1	mir-034-prec	-0.0627
205133_s_at	HSPE1	mir-034prec	-0.0108
205133_s_at	HSPE1	mir-096-prec-7	0.0435
205133_s_at	HSPE1	mir-098-prec-X	-0.0197
205133_s_at	HSPE1	mir-135a-1	-0.311
205133_s_at	HSPE1	mir-138-1-prec	0.0125
205133_s_at	HSPE1	mir-153-1-prec2	-0.00886
205133_s_at	HSPE1	mir-155-prec	0.0192
205133_s_at	HSPE1	mir-194-prec	0.062
205133_s_at	HSPE1	mir-199a-1-prec	-0.0479
205133_s_at	HSPE1	mir-199b-prec	-0.0014
205133_s_at	HSPE1	mir-216-prec	-0.000504
205133_s_at	HSPE1	mir-217-prec	0.0054
205133_s_at	HSPE1	mir-218-1-prec	-0.0209
205133_s_at	HSPE1	mir-21	-0.00606
205133_s_at	HSPE1	mir-221-prec	0.0448
205133_s_at	HSPE1	mir-26a-1	-0.0854
205133_s_at	HSPE1	mir-302a	-0.0197
205133_s_at	HSPE1	mir-302b	0.0029
205133_s_at	HSPE1	mir-375	-0.0469
205133_s_at	HSPE1	mir-424	0.0717
205133_s_at	HSPE1	mir-455	0.0332
205133_s_at	HSPE1	mir-496	0.0134
205133_s_at	HSPE1	mir-513-2	0.00542
205133_s_at	HSPE1	mir-516-1	0.0034
205133_s_at	HSPE1	mir-516-35p	0.00469
205133_s_at	HSPE1	mir-521-2	0.00855
205133_s_at	HSPE1	mir_147_right	-0.0115
205133_s_at	HSPE1	mir_320_Hcd306_left	0.0236
201272_at	AKR1B1	let-7g-prec	0.256
201272_at	AKR1B1	mir-030c-prec	0.519
201272_at	AKR1B1	mir-106b	-0.0385
201272_at	AKR1B1	mir-107-prec-10	-0.0562
201272_at	AKR1B1	mir-135-1-prec	-0.0401
201272_at	AKR1B1	mir-135a-1	-0.0337
201272_at	AKR1B1	mir-135a-2	-0.0186
201272_at	AKR1B1	mir-138-1-prec	0.212
201272_at	AKR1B1	mir-151-prec	-0.0332
201272_at	AKR1B1	mir-16-1	-0.0491
201272_at	AKR1B1	mir-181b-1	0.0584
201272_at	AKR1B1	mir-181b-2	0.0281
201272_at	AKR1B1	mir-182-prec	0.0241
201272_at	AKR1B1	mir-190-prec	-0.0163
201272_at	AKR1B1	mir-205-prec	-0.0354
201272_at	AKR1B1	mir-20b	-0.0178
201272_at	AKR1B1	mir-210-prec	-0.0759
201272_at	AKR1B1	mir-217-prec	-0.146
201272_at	AKR1B1	mir-219-1	0.042
201272_at	AKR1B1	mir-223-prec	-0.00341
201272_at	AKR1B1	mir-26a-2	-0.343
201272_at	AKR1B1	mir-335	-0.121
201272_at	AKR1B1	mir-342	0.0591
201272_at	AKR1B1	mir-34a	0.0491
201272_at	AKR1B1	mir-379	0.0665
201272_at	AKR1B1	mir-425	-0.105
201272_at	AKR1B1	mir-450-2	0.103
201272_at	AKR1B1	mir-500	-0.106
201272_at	AKR1B1	mir-503	-0.0769
201272_at	AKR1B1	mir-516-45p	0.0412
201272_at	AKR1B1	mir-519d	0.2
201202_at	PCNA	let-7a-1-prec	-0.0133
201202_at	PCNA	mir-001b-2-prec	0.0282
201202_at	PCNA	mir-009-2	0.000676
201202_at	PCNA	mir-017-prec	0.00848
201202_at	PCNA	mir-024-1-prec	-0.0933
201202_at	PCNA	mir-1-2	-0.000687
201202_at	PCNA	mir-103-prec-5=103-1	0.148
201202_at	PCNA	mir-125b-1	-0.0556
201202_at	PCNA	mir-134-prec	-0.00546
201202_at	PCNA	mir-135a-1	-0.0731
201202_at	PCNA	mir-138-1-prec	0.000323
201202_at	PCNA	mir-148a	0.00117
201202_at	PCNA	mir-151-prec	-0.0268
201202_at	PCNA	mir-153-1-prec1	0.00535
201202_at	PCNA	mir-199b-prec	0.00219
201202_at	PCNA	mir-202	0.00772
201202_at	PCNA	mir-210-prec	-0.0316
201202_at	PCNA	mir-218-2-prec	-0.00809
201202_at	PCNA	mir-219-2	0.00401
201202_at	PCNA	mir-296	-0.0137
201202_at	PCNA	mir-29b-2=102prec7.1=7.2	0.0362
201202_at	PCNA	mir-302a	-0.00987
201202_at	PCNA	mir-330	-0.00537
201202_at	PCNA	mir-365-1	-0.0222
201202_at	PCNA	mir-376a	0.0468
201202_at	PCNA	mir-412	-0.0798
201202_at	PCNA	mir-449	0.00209
201202_at	PCNA	mir-484	0.0071
201202_at	PCNA	mir-496	0.0251
201202_at	PCNA	mir-505	-0.0312
201202_at	PCNA	mir-511-1	-0.0196
201202_at	PCNA	mir-516-35p	0.00357
201202_at	PCNA	mir-519d	0.0475
201202_at	PCNA	mir-519e*	-0.0328
201202_at	PCNA	mir-521-2	-0.00465
200645_at	GABARAP	let-7b-prec	-0.0877
200645_at	GABARAP	let-7f-1-prec	-0.0454
200645_at	GABARAP	mir-001b-2-prec	0.0215
200645_at	GABARAP	mir-031-prec	-0.00775
200645_at	GABARAP	mir-032-prec	-0.145
200645_at	GABARAP	mir-093-prec-7.1=093-1	-0.000961
200645_at	GABARAP	mir-130a-prec	0.00545
200645_at	GABARAP	mir-132-prec	0.0661
200645_at	GABARAP	mir-133a-1	0.02
200645_at	GABARAP	mir-135-1-prec	0.00274
200645_at	GABARAP	mir-137-prec	0.00277
200645_at	GABARAP	mir-138-2-prec	-0.0073
200645_at	GABARAP	mir-145-prec	0.0208
200645_at	GABARAP	mir-148a	0.0103
200645_at	GABARAP	mir-186-prec	-0.000723
200645_at	GABARAP	mir-190-prec	0.0125
200645_at	GABARAP	mir-193b	-0.0242
200645_at	GABARAP	mir-199a-1-prec	0.000211
200645_at	GABARAP	mir-202	0.0223
200645_at	GABARAP	mir-202-prec	0.0171
200645_at	GABARAP	mir-216-prec	-0.0161
200645_at	GABARAP	mir-223-prec	-0.0148
200645_at	GABARAP	mir-296	-0.0267
200645_at	GABARAP	mir-30c-1	-0.0071
200645_at	GABARAP	mir-30e	-0.000501
200645_at	GABARAP	mir-323	-0.00509
200645_at	GABARAP	mir-342	-0.057
200645_at	GABARAP	mir-376a	0.0559
200645_at	GABARAP	mir-378	-0.0261
200645_at	GABARAP	mir-381	0.00232
200645_at	GABARAP	mir-409-3p	0.0202
200645_at	GABARAP	mir-410	0.0271
200645_at	GABARAP	mir-450-2	0.0469
200645_at	GABARAP	mir-487	0.0565
200645_at	GABARAP	mir-499	0.0272
200645_at	GABARAP	mir-501	0.0409
200645_at	GABARAP	mir-502	0.0491
200645_at	GABARAP	mir-513-2	0.00537
200645_at	GABARAP	mir-515-13p	-0.0273
200645_at	GABARAP	mir-525*	0.00741
200645_at	GABARAP	mir_320_Hcd306_left	-0.00293
200713_s_at	MAPRE1	mir-009-1	-0.0386
200713_s_at	MAPRE1	mir-009-2	-0.003
200713_s_at	MAPRE1	mir-021-prec-17	-0.0952
200713_s_at	MAPRE1	mir-026b-prec	-0.0104
200713_s_at	MAPRE1	mir-034-prec	0.0222
200713_s_at	MAPRE1	mir-098-prec-X	-0.0048
200713_s_at	MAPRE1	mir-1-2	-0.000427
200713_s_at	MAPRE1	mir-105-prec-X.1=105-1	0.00928
200713_s_at	MAPRE1	mir-130a-prec	0.00316
200713_s_at	MAPRE1	mir-130b	0.0199
200713_s_at	MAPRE1	mir-132-prec	0.0658
200713_s_at	MAPRE1	mir-133b	-0.0783
200713_s_at	MAPRE1	mir-135a-2	0.0393
200713_s_at	MAPRE1	mir-137-prec	0.0134
200713_s_at	MAPRE1	mir-146b	0.00499
200713_s_at	MAPRE1	mir-147-prec	0.0144
200713_s_at	MAPRE1	mir-193b	-0.0151
200713_s_at	MAPRE1	mir-200c	-0.0155
200713_s_at	MAPRE1	mir-202	0.0408
200713_s_at	MAPRE1	mir-216-prec	-0.00161
200713_s_at	MAPRE1	mir-218-1-prec	0.0499
200713_s_at	MAPRE1	mir-218-2-prec	0.0192
200713_s_at	MAPRE1	mir-302a	-0.061
200713_s_at	MAPRE1	mir-330	-0.00032
200713_s_at	MAPRE1	mir-368	0.00285
200713_s_at	MAPRE1	mir-410	0.00783
200713_s_at	MAPRE1	mir-452	0.00529
200713_s_at	MAPRE1	mir-455	0.0139
200713_s_at	MAPRE1	mir-486	0.00457
200713_s_at	MAPRE1	mir-500	-0.0268
200713_s_at	MAPRE1	mir-505	-0.0312
200713_s_at	MAPRE1	mir-511-1	-0.000793
200713_s_at	MAPRE1	mir-513-2	0.022
200713_s_at	MAPRE1	mir-517b*	-0.0733
208679_s_at	ARPC2	mir-025-prec	-0.159
208679_s_at	ARPC2	mir-030d-prec	-0.0436
208679_s_at	ARPC2	mir-100-1/2-prec	-0.0113
208679_s_at	ARPC2	mir-124a-2-prec	-0.0232
208679_s_at	ARPC2	mir-133a-1	-0.00151
208679_s_at	ARPC2	mir-135-1-prec	-0.0426
208679_s_at	ARPC2	mir-135a-1	-0.0392
208679_s_at	ARPC2	mir-135b	-0.0135
208679_s_at	ARPC2	mir-137-prec	0.00281
208679_s_at	ARPC2	mir-143-prec	0.0128
208679_s_at	ARPC2	mir-181b-1	0.0778
208679_s_at	ARPC2	mir-192-2/3	0.0446
208679_s_at	ARPC2	mir-194-1	0.071
208679_s_at	ARPC2	mir-198-prec	-0.0246
208679_s_at	ARPC2	mir-199a-1-prec	0.00813
208679_s_at	ARPC2	mir-202	0.039
208679_s_at	ARPC2	mir-202-prec	0.0096
208679_s_at	ARPC2	mir-220-prec	0.00898
208679_s_at	ARPC2	mir-222-prec	0.0208
208679_s_at	ARPC2	mir-26a-1	-0.0632
208679_s_at	ARPC2	mir-26a-2	-0.0189
208679_s_at	ARPC2	mir-320	-0.147
208679_s_at	ARPC2	mir-321	0.0567
208679_s_at	ARPC2	miR-324-5p	0.0383
208679_s_at	ARPC2	mir-335	-0.0224
208679_s_at	ARPC2	mir-337	0.0707
208679_s_at	ARPC2	mir-365-1	-0.0413
208679_s_at	ARPC2	mir-369	-0.0582
208679_s_at	ARPC2	mir-373	-0.11
208679_s_at	ARPC2	mir-377	0.0546
208679_s_at	ARPC2	mir-379	0.0161
208679_s_at	ARPC2	mir-381	0.00502
208679_s_at	ARPC2	mir-382	-0.0234
208679_s_at	ARPC2	mir-455	0.0886
208679_s_at	ARPC2	mir-486	-0.0104
208679_s_at	ARPC2	mir-487	0.0135
208679_s_at	ARPC2	mir-489	0.0298
208679_s_at	ARPC2	mir-500	-0.0258
208679_s_at	ARPC2	mir-513-2	0.0262
208679_s_at	ARPC2	mir-515-23p	0.0321
208679_s_at	ARPC2	mir-516-43p	0.00501
208679_s_at	ARPC2	mir_147_left	0.0243
208679_s_at	ARPC2	mir_147_right	-0.0181
201470_at	GSTO1	let-7a-1-prec	-0.113
201470_at	GSTO1	let-7c-prec	-0.0286
201470_at	GSTO1	mir-007-2-prec	0.0117
201470_at	GSTO1	mir-010b-prec	0.0432
201470_at	GSTO1	mir-016b-chr3	-0.132
201470_at	GSTO1	mir-095-prec-4	-0.0117
201470_at	GSTO1	mir-127-prec	-0.0896
201470_at	GSTO1	mir-135a-1	-0.111
201470_at	GSTO1	mir-135b	-0.00542
201470_at	GSTO1	mir-138-1-prec	0.0102
201470_at	GSTO1	mir-141-prec	-0.00605
201470_at	GSTO1	mir-147-prec	0.144
201470_at	GSTO1	mir-187-prec	-0.0203
201470_at	GSTO1	mir-190-prec	-0.00324
201470_at	GSTO1	mir-196a-2	-0.00304
201470_at	GSTO1	mir-199a-1-prec	-0.0156
201470_at	GSTO1	mir-203-prec	-0.0114
201470_at	GSTO1	mir-210-prec	-0.072
201470_at	GSTO1	mir-219-1	0.0392
201470_at	GSTO1	mir-221-prec	0.0337
201470_at	GSTO1	mir-29b-2=102prec7.1=7.2	0.069
201470_at	GSTO1	mir-302c	-0.0098
201470_at	GSTO1	mir-30c-1	0.0212
201470_at	GSTO1	miR-324-5p	0.0269
201470_at	GSTO1	mir-335	-0.0477
201470_at	GSTO1	mir-340	0.0359
201470_at	GSTO1	mir-362	0.0644
201470_at	GSTO1	mir-365-1	-0.0429
201470_at	GSTO1	mir-372	-0.000769
201470_at	GSTO1	mir-448	0.0348
201470_at	GSTO1	mir-450-2	-0.00263
201470_at	GSTO1	mir-495	0.00331
201470_at	GSTO1	mir-513-2	0.0292
201470_at	GSTO1	mir-515-13p	-0.0792
201470_at	GSTO1	mir-515-23p	-0.0132
201470_at	GSTO1	mir-516-1	-0.00989
201470_at	GSTO1	mir-516-45p	-0.0186
201470_at	GSTO1	mir-518a-2*	0.122
201470_at	GSTO1	mir-525*	0.0337
208683_at	CAPN2	mir-010a-prec	0.141
208683_at	CAPN2	mir-022-prec	0.0644
208683_at	CAPN2	mir-029a-2	0.0416
208683_at	CAPN2	mir-093-prec-7.1=093-1	-0.0754
208683_at	CAPN2	mir-102-prec-1	0.000245
208683_at	CAPN2	mir-107-prec-10	-0.0428
208683_at	CAPN2	mir-128b-prec	-0.0492
208683_at	CAPN2	mir-130a-prec	0.038
208683_at	CAPN2	mir-135a-1	0.0447
208683_at	CAPN2	mir-135b	0.00653
208683_at	CAPN2	mir-148a	-0.0415
208683_at	CAPN2	mir-149-prec	0.054
208683_at	CAPN2	mir-195-prec	-0.0885
208683_at	CAPN2	mir-199a-2-prec	-0.0499
208683_at	CAPN2	mir-210-prec	0.0363
208683_at	CAPN2	mir-216-prec	-0.0307
208683_at	CAPN2	mir-219-prec	0.0475
208683_at	CAPN2	mir-21	0.0905
208683_at	CAPN2	mir-223-prec	-0.00606
208683_at	CAPN2	mir-26a-2	-0.0127
208683_at	CAPN2	mir-450-2	0.0125
208683_at	CAPN2	mir-484	-0.0159
208683_at	CAPN2	mir-495	0.0128
208683_at	CAPN2	mir-500	-0.0257
217802_s_at	NUCKS1	mir-001b-1-prec1	-0.0398
217802_s_at	NUCKS1	mir-007-2-prec	-0.0329
217802_s_at	NUCKS1	mir-007-3-prec	-0.043
217802_s_at	NUCKS1	mir-015a-2-prec	0.0758
217802_s_at	NUCKS1	mir-026a-prec	0.0175
217802_s_at	NUCKS1	mir-031-prec	-0.0438
217802_s_at	NUCKS1	mir-099b-prec-19	0.0665
217802_s_at	NUCKS1	mir-1-1	0.00537
217802_s_at	NUCKS1	mir-1-2	-0.0902
217802_s_at	NUCKS1	mir-103-2-prec	-0.0122
217802_s_at	NUCKS1	mir-128a-prec	0.0171
217802_s_at	NUCKS1	mir-128b-prec	0.00983
217802_s_at	NUCKS1	mir-132-prec	0.0733
217802_s_at	NUCKS1	mir-133b	0.00142
217802_s_at	NUCKS1	mir-148a	-0.00465
217802_s_at	NUCKS1	mir-182-prec	0.000458
217802_s_at	NUCKS1	mir-183-prec	0.00688
217802_s_at	NUCKS1	mir-190-prec	0.00261
217802_s_at	NUCKS1	mir-192	-0.00162
217802_s_at	NUCKS1	mir-193b	-0.00216
217802_s_at	NUCKS1	mir-196-2-prec	0.0202
217802_s_at	NUCKS1	mir-199a-2-prec	0.00848
217802_s_at	NUCKS1	mir-202-prec	0.0601
217802_s_at	NUCKS1	mir-204-prec	0.0662
217802_s_at	NUCKS1	mir-29b-1	-0.144
217802_s_at	NUCKS1	mir-301	0.00712
217802_s_at	NUCKS1	mir-302b	0.0728
217802_s_at	NUCKS1	mir-302c	-0.047
217802_s_at	NUCKS1	mir-30c-2	-0.0304
217802_s_at	NUCKS1	mir-321	0.261
217802_s_at	NUCKS1	mir-328	-0.0605
217802_s_at	NUCKS1	mir-329-1	0.0255
217802_s_at	NUCKS1	mir-337	-0.0159
217802_s_at	NUCKS1	mir-363	0.0427
217802_s_at	NUCKS1	mir-378	-0.00285
217802_s_at	NUCKS1	mir-412	0.0699
217802_s_at	NUCKS1	mir-422a	-0.00088
217802_s_at	NUCKS1	mir-450-1	0.0473
217802_s_at	NUCKS1	mir-450-2	0.0232
217802_s_at	NUCKS1	mir-484	-0.00371
217802_s_at	NUCKS1	mir-485-3p	-0.00464
217802_s_at	NUCKS1	mir-487	-0.00144
217802_s_at	NUCKS1	mir-489	-0.0341
217802_s_at	NUCKS1	mir-495	0.0346
217802_s_at	NUCKS1	mir-502	-0.0873
217802_s_at	NUCKS1	mir-504	0.00794
217802_s_at	NUCKS1	mir-505	0.00436
217802_s_at	NUCKS1	mir-515-13p	-0.038
217802_s_at	NUCKS1	mir-515-23p	-0.0543
217802_s_at	NUCKS1	mir-516-35p	-0.0113
217802_s_at	NUCKS1	mir-519e*	-0.0312
217802_s_at	NUCKS1	mir-520e	-0.0185
217802_s_at	NUCKS1	mir-521-2	0.0175
202954_at	UBE2C	let-7f-2-prec2	0.00126
202954_at	UBE2C	mir-009-3	-0.0293
202954_at	UBE2C	mir-029a-2	0.0398
202954_at	UBE2C	mir-124a-3-prec	-0.0131
202954_at	UBE2C	miR-126*	-0.187
202954_at	UBE2C	mir-132-prec	0.000476
202954_at	UBE2C	mir-141-prec	0.0112
202954_at	UBE2C	mir-142-prec	-0.0315
202954_at	UBE2C	mir-148-prec	-0.0197
202954_at	UBE2C	mir-153-1-prec2	-0.0249
202954_at	UBE2C	mir-155-prec	0.00374
202954_at	UBE2C	mir-181a-prec	0.0682
202954_at	UBE2C	mir-196a-2	0.0698
202954_at	UBE2C	mir-222-prec	0.0412
202954_at	UBE2C	mir-455	0.00278
215091_s_at	GTF3A	let-7b-prec	-0.051
215091_s_at	GTF3A	mir-009-1	0.0138
215091_s_at	GTF3A	mir-019b-1-prec	0.0408
215091_s_at	GTF3A	mir-031-prec	-0.0245
215091_s_at	GTF3A	mir-034-prec	-0.00873
215091_s_at	GTF3A	mir-034prec	-0.0405
215091_s_at	GTF3A	mir-130a-prec	-0.0955
215091_s_at	GTF3A	mir-142-prec	0.0415
215091_s_at	GTF3A	mir-150-prec	0.0563
215091_s_at	GTF3A	mir-190-prec	0.00649
215091_s_at	GTF3A	mir-199a-2-prec	0.00259
215091_s_at	GTF3A	mir-199b-prec	-0.022
215091_s_at	GTF3A	mir-204-prec	0.0127
215091_s_at	GTF3A	mir-205-prec	0.0219
215091_s_at	GTF3A	mir-219-2	0.0352
215091_s_at	GTF3A	mir-224-prec	0.00703
215091_s_at	GTF3A	miR-302b*	0.0344
215091_s_at	GTF3A	mir-302b	0.0489
215091_s_at	GTF3A	mir-302c	-0.0309
215091_s_at	GTF3A	miR-324-5p	0.00515
215091_s_at	GTF3A	mir-331	-0.0135
215091_s_at	GTF3A	mir-335	0.00703
215091_s_at	GTF3A	mir-365-1	-0.0544
215091_s_at	GTF3A	mir-367	0.00664
215091_s_at	GTF3A	mir-374	0.06
215091_s_at	GTF3A	mir-378	-0.0182
215091_s_at	GTF3A	mir-412	-0.157
215091_s_at	GTF3A	mir-431	-0.084
215091_s_at	GTF3A	mir-448	-0.0196
215091_s_at	GTF3A	mir-452	0.00851
215091_s_at	GTF3A	mir-484	0.0881
215091_s_at	GTF3A	mir-496	-0.0174
215091_s_at	GTF3A	mir-502	0.0188
215091_s_at	GTF3A	mir-504	-0.0247
215091_s_at	GTF3A	mir-511-2	-0.00241
215091_s_at	GTF3A	mir-515-13p	-0.0873
215091_s_at	GTF3A	mir-516-45p	-0.0134
202567_at	SNRPD3	let-7e-prec	-0.00258
202567_at	SNRPD3	mir-009-2	0.0112
202567_at	SNRPD3	mir-021-prec-17	-0.0823
202567_at	SNRPD3	mir-034prec	-0.0365
202567_at	SNRPD3	mir-096-prec-7	0.0104
202567_at	SNRPD3	mir-122a-prec	-0.074
202567_at	SNRPD3	mir-124a-2-prec	-0.048
202567_at	SNRPD3	mir-127-prec	-0.0171
202567_at	SNRPD3	mir-135a-2	0.0213
202567_at	SNRPD3	mir-136-prec	-0.208
202567_at	SNRPD3	mir-151-prec	-0.022
202567_at	SNRPD3	mir-193-prec	-0.035
202567_at	SNRPD3	mir-199a-2-prec	0.0264
202567_at	SNRPD3	mir-211-prec	6.87e-05
202567_at	SNRPD3	mir-21	-0.00815
202567_at	SNRPD3	miR-324-5p	0.243
202567_at	SNRPD3	mir-338	0.00517
202567_at	SNRPD3	mir-340	0.0151
202567_at	SNRPD3	mir-342	-0.0119
202567_at	SNRPD3	mir-34c	-0.0116
202567_at	SNRPD3	mir-365-1	-0.00908
202567_at	SNRPD3	mir-369	-0.0281
202567_at	SNRPD3	mir-429	0.101
202567_at	SNRPD3	mir-450-1	0.000283
202567_at	SNRPD3	mir-450-2	0.0226
202567_at	SNRPD3	mir-484	0.00926
202567_at	SNRPD3	mir-487	0.0361
202567_at	SNRPD3	mir-502	0.00457
202567_at	SNRPD3	mir-511-2	-0.0214
202567_at	SNRPD3	mir-516-1	0.000121
200691_s_at	HSPA9	let-7f-2-prec2	-0.0212
200691_s_at	HSPA9	mir-007-1-prec	0.108
200691_s_at	HSPA9	mir-007-2-prec	0.033
200691_s_at	HSPA9	mir-031-prec	-0.00093
200691_s_at	HSPA9	mir-034prec	-0.0509
200691_s_at	HSPA9	mir-126	0.00476
200691_s_at	HSPA9	mir-132-prec	0.0307
200691_s_at	HSPA9	mir-135a-2	0.0271
200691_s_at	HSPA9	mir-181a-prec	-0.0376
200691_s_at	HSPA9	mir-181c-prec	-0.0224
200691_s_at	HSPA9	mir-200a-prec	-0.0124
200691_s_at	HSPA9	mir-211-prec	0.0144
200691_s_at	HSPA9	miR-324-5p	0.0737
200691_s_at	HSPA9	mir-329-1	-0.0133
200691_s_at	HSPA9	mir-340	0.0384
200691_s_at	HSPA9	mir-34a	-0.0021
200691_s_at	HSPA9	mir-361	-0.0485
200691_s_at	HSPA9	miR-373*	0.0548
200691_s_at	HSPA9	mir-376b	0.0245
200691_s_at	HSPA9	mir-381	0.000578
200691_s_at	HSPA9	mir-449	-0.00155
200691_s_at	HSPA9	mir-450-2	0.000276
200691_s_at	HSPA9	mir-489	-0.0457
208742_s_at	SAP18	let-7b-prec	-0.0554
208742_s_at	SAP18	mir-001b-2-prec	0.0654
208742_s_at	SAP18	mir-007-1-prec	0.0193
208742_s_at	SAP18	mir-019a-prec	0.00638
208742_s_at	SAP18	mir-026b-prec	-0.0256
208742_s_at	SAP18	mir-030a-prec	-0.0417
208742_s_at	SAP18	mir-030d-prec	-0.0341
208742_s_at	SAP18	mir-123-prec	-0.00838
208742_s_at	SAP18	mir-124a-3-prec	-0.0869
208742_s_at	SAP18	mir-125b-2-prec	-0.00575
208742_s_at	SAP18	mir-135a-2	0.00253
208742_s_at	SAP18	mir-138-1-prec	-0.00197
208742_s_at	SAP18	mir-141-prec	0.0102
208742_s_at	SAP18	mir-143-prec	-0.0125
208742_s_at	SAP18	mir-148-prec	0.0219
208742_s_at	SAP18	mir-182-prec	-0.0261
208742_s_at	SAP18	mir-190-prec	0.0454
208742_s_at	SAP18	mir-194-prec	0.138
208742_s_at	SAP18	mir-199b-prec	-0.0363
208742_s_at	SAP18	mir-202-prec	0.0129
208742_s_at	SAP18	mir-206-prec	0.0119
208742_s_at	SAP18	mir-217-prec	0.0204
208742_s_at	SAP18	mir-224-prec	0.0395
208742_s_at	SAP18	mir-26a-1	-0.0576
208742_s_at	SAP18	mir-296	-0.019
208742_s_at	SAP18	mir-302a	-0.00701
208742_s_at	SAP18	mir-30c-2	-0.00273
208742_s_at	SAP18	miR-324-5p	0.511
208742_s_at	SAP18	mir-331	-0.004
208742_s_at	SAP18	mir-345	0.0318
208742_s_at	SAP18	mir-34c	-0.0114
208742_s_at	SAP18	mir-361	0.107
208742_s_at	SAP18	mir-365-1	-0.00176
208742_s_at	SAP18	mir-368	0.00889
208742_s_at	SAP18	mir-370	-0.00146
208742_s_at	SAP18	mir-372	-0.0129
208742_s_at	SAP18	mir-376a	0.00196
208742_s_at	SAP18	mir-378	-0.0186
208742_s_at	SAP18	mir-382	0.0029
208742_s_at	SAP18	mir-410	0.0619
208742_s_at	SAP18	mir-423	0.0349
208742_s_at	SAP18	mir-425	0.00818
208742_s_at	SAP18	mir-429	0.0619
208742_s_at	SAP18	mir-433	0.088
208742_s_at	SAP18	mir-448	0.0309
208742_s_at	SAP18	mir-496	-0.037
208742_s_at	SAP18	mir-515-23p	0.0265
208742_s_at	SAP18	mir-517b*	0.0168
208742_s_at	SAP18	mir-520e	-0.0417
208742_s_at	SAP18	mir-521-2	0.00896
208742_s_at	SAP18	mir_147_right	0.047
33322_i_at	SFN	let-7b-prec	0.0313
33322_i_at	SFN	mir-021-prec-17	0.064
33322_i_at	SFN	mir-125b-2-prec	-0.0416
33322_i_at	SFN	mir-133a-1	-0.024
33322_i_at	SFN	mir-134-prec	-0.05
33322_i_at	SFN	mir-140	0.0252
33322_i_at	SFN	mir-146b	-0.103
33322_i_at	SFN	mir-186-prec	-0.0486
33322_i_at	SFN	mir-188-prec	-0.06
33322_i_at	SFN	mir-196-2-prec	-0.0377
33322_i_at	SFN	mir-199a-2-prec	-0.0516
33322_i_at	SFN	mir-200a-prec	0.0671
33322_i_at	SFN	mir-202	-0.0126
33322_i_at	SFN	mir-203-prec	0.0566
33322_i_at	SFN	mir-204-prec	-0.11
33322_i_at	SFN	mir-211-prec	-0.00932
33322_i_at	SFN	mir-215-prec	0.00368
33322_i_at	SFN	mir-21	0.0853
33322_i_at	SFN	mir-296	-0.0684
33322_i_at	SFN	mir-321	0.196
33322_i_at	SFN	mir-331	0.228
33322_i_at	SFN	mir-335	0.0851
33322_i_at	SFN	mir-370	0.0186
33322_i_at	SFN	mir-373	0.0963
33322_i_at	SFN	mir-378	0.00964
33322_i_at	SFN	mir-379	-0.0373
33322_i_at	SFN	mir-422a	0.0664
33322_i_at	SFN	mir-433	-0.255
33322_i_at	SFN	mir-450-2	-0.111
33322_i_at	SFN	mir-452	-0.0392
33322_i_at	SFN	mir-499	-0.06
33322_i_at	SFN	mir-511-1	-0.218
33322_i_at	SFN	mir-515-13p	0.0804
33322_i_at	SFN	mir-515-23p	0.029
33322_i_at	SFN	mir-516-35p	0.109
206790_s_at	NDUFB1	let-7e-prec	-0.0202
206790_s_at	NDUFB1	let-7i	-0.211
206790_s_at	NDUFB1	mir-034-prec	-0.0118
206790_s_at	NDUFB1	mir-098-prec-X	-0.0151
206790_s_at	NDUFB1	mir-1-2	-0.0396
206790_s_at	NDUFB1	mir-100-1/2-prec	-0.0199
206790_s_at	NDUFB1	mir-101-prec-9	-0.0398
206790_s_at	NDUFB1	mir-102-prec-1	-0.0335
206790_s_at	NDUFB1	mir-128a-prec	0.0132
206790_s_at	NDUFB1	mir-130a-prec	0.029
206790_s_at	NDUFB1	mir-133b	-0.00637
206790_s_at	NDUFB1	mir-137-prec	0.0143
206790_s_at	NDUFB1	mir-141-prec	-0.00656
206790_s_at	NDUFB1	mir-146b	-0.0236
206790_s_at	NDUFB1	mir-153-1-prec2	-0.0517
206790_s_at	NDUFB1	mir-155-prec	-0.0359
206790_s_at	NDUFB1	mir-205-prec	0.0194
206790_s_at	NDUFB1	mir-211-prec	0.00384
206790_s_at	NDUFB1	mir-219-1	-0.0497
206790_s_at	NDUFB1	mir-219-2	0.00295
206790_s_at	NDUFB1	mir-224-prec	0.0211
206790_s_at	NDUFB1	mir-296	0.00797
206790_s_at	NDUFB1	mir-301	8.34e-05
206790_s_at	NDUFB1	miR-324-5p	0.0989
206790_s_at	NDUFB1	mir-338	0.0024
206790_s_at	NDUFB1	mir-340	0.0548
206790_s_at	NDUFB1	mir-345	0.0133
206790_s_at	NDUFB1	mir-34c	-0.0437
206790_s_at	NDUFB1	mir-369	0.00082
206790_s_at	NDUFB1	mir-370	-0.0033
206790_s_at	NDUFB1	mir-377	0.0139
206790_s_at	NDUFB1	mir-449	-0.0219
206790_s_at	NDUFB1	mir-450-1	0.0154
206790_s_at	NDUFB1	mir-455	-0.00396
206790_s_at	NDUFB1	mir-484	0.191
206790_s_at	NDUFB1	mir-501	0.0209
206790_s_at	NDUFB1	mir-502	0.0548
206790_s_at	NDUFB1	mir-504	0.0994
206790_s_at	NDUFB1	mir-505	-0.0446
206790_s_at	NDUFB1	mir-513-2	0.0141
206790_s_at	NDUFB1	mir-515-13p	-0.0264
206790_s_at	NDUFB1	mir-515-23p	-0.00104
206790_s_at	NDUFB1	mir-516-2	0.00291
206790_s_at	NDUFB1	mir-525*	0.0957
221269_s_at	SH3BGRL3	mir-007-2-prec	-0.166
221269_s_at	SH3BGRL3	mir-010a-prec	0.068
221269_s_at	SH3BGRL3	mir-021-prec-17	-0.00206
221269_s_at	SH3BGRL3	mir-022-prec	-0.00595
221269_s_at	SH3BGRL3	mir-027a-prec	-0.107
221269_s_at	SH3BGRL3	mir-027b-prec	-0.0145
221269_s_at	SH3BGRL3	mir-031-prec	-0.0183
221269_s_at	SH3BGRL3	mir-101-prec-9	0.00553
221269_s_at	SH3BGRL3	mir-107-prec-10	-0.107
221269_s_at	SH3BGRL3	mir-123-prec	-0.0134
221269_s_at	SH3BGRL3	mir-127-prec	0.119
221269_s_at	SH3BGRL3	mir-130a-prec	-0.0172
221269_s_at	SH3BGRL3	mir-132-prec	-0.144
221269_s_at	SH3BGRL3	mir-135a-1	0.136
221269_s_at	SH3BGRL3	mir-138-1-prec	-0.00412
221269_s_at	SH3BGRL3	mir-141-prec	0.0246
221269_s_at	SH3BGRL3	mir-143-prec	-0.00771
221269_s_at	SH3BGRL3	mir-148-prec	-0.0462
221269_s_at	SH3BGRL3	mir-149-prec	0.0443
221269_s_at	SH3BGRL3	mir-182-prec	-0.0427
221269_s_at	SH3BGRL3	mir-193-prec	0.16
221269_s_at	SH3BGRL3	mir-193b	-0.00609
221269_s_at	SH3BGRL3	mir-199a-1-prec	0.0108
221269_s_at	SH3BGRL3	mir-199a-2-prec	0.000727
221269_s_at	SH3BGRL3	mir-202	0.0317
221269_s_at	SH3BGRL3	mir-202-prec	0.0345
221269_s_at	SH3BGRL3	mir-212-prec	-0.0507
221269_s_at	SH3BGRL3	mir-214-prec	0.0226
221269_s_at	SH3BGRL3	mir-219-1	-0.029
221269_s_at	SH3BGRL3	mir-223-prec	-0.00454
221269_s_at	SH3BGRL3	mir-29b-2=102prec7.1=7.2	-0.00516
221269_s_at	SH3BGRL3	mir-301	-0.00397
221269_s_at	SH3BGRL3	mir-302b	0.00133
221269_s_at	SH3BGRL3	mir-302c	0.0446
221269_s_at	SH3BGRL3	mir-30c-1	-0.159
221269_s_at	SH3BGRL3	mir-329-1	0.0109
221269_s_at	SH3BGRL3	mir-330	0.0123
221269_s_at	SH3BGRL3	mir-345	0.0381
221269_s_at	SH3BGRL3	mir-361	0.0462
221269_s_at	SH3BGRL3	mir-370	-0.017
221269_s_at	SH3BGRL3	mir-372	-0.0352
221269_s_at	SH3BGRL3	miR-373*	-0.118
221269_s_at	SH3BGRL3	mir-381	-0.0317
221269_s_at	SH3BGRL3	mir-410	-0.00332
221269_s_at	SH3BGRL3	mir-448	0.233
221269_s_at	SH3BGRL3	mir-450-1	0.0987
221269_s_at	SH3BGRL3	mir-485-3p	-0.104
221269_s_at	SH3BGRL3	mir-493	-0.00392
221269_s_at	SH3BGRL3	mir-496	-0.0211
221269_s_at	SH3BGRL3	mir-499	0.0288
221269_s_at	SH3BGRL3	mir-505	-0.0295
221269_s_at	SH3BGRL3	mir-511-2	-0.0189
221269_s_at	SH3BGRL3	mir-519d	-0.443
221269_s_at	SH3BGRL3	mir-520e	-0.0141
203667_at	TBCA	let-7e-prec	-0.0635
203667_at	TBCA	mir-001b-1-prec1	-0.0243
203667_at	TBCA	mir-007-1-prec	0.0925
203667_at	TBCA	mir-007-2-prec	0.00539
203667_at	TBCA	mir-009-1	0.0255
203667_at	TBCA	mir-009-3	0.00778
203667_at	TBCA	mir-030d-prec	-0.0658
203667_at	TBCA	mir-092-prec-13=092-1	0.0254
203667_at	TBCA	mir-1-2	-0.0535
203667_at	TBCA	mir-123-prec	0.00428
203667_at	TBCA	mir-130a-prec	0.0339
203667_at	TBCA	mir-138-1-prec	0.00479
203667_at	TBCA	mir-153-1-prec2	-0.00474
203667_at	TBCA	mir-155-prec	-2e-04
203667_at	TBCA	mir-181a-prec	-0.0195
203667_at	TBCA	mir-190-prec	0.0107
203667_at	TBCA	mir-194-prec	0.132
203667_at	TBCA	mir-199a-1-prec	-0.0461
203667_at	TBCA	mir-200a-prec	-0.0458
203667_at	TBCA	mir-202-prec	0.00917
203667_at	TBCA	mir-204-prec	0.0123
203667_at	TBCA	mir-216-prec	-0.0315
203667_at	TBCA	mir-217-prec	0.00119
203667_at	TBCA	mir-21	-0.00455
203667_at	TBCA	mir-302a	-0.0365
203667_at	TBCA	mir-30e	-0.0198
203667_at	TBCA	mir-325	-0.0105
203667_at	TBCA	mir-330	-0.00727
203667_at	TBCA	mir-335	0.00657
203667_at	TBCA	mir-342	-0.0295
203667_at	TBCA	mir-365-1	-0.0411
203667_at	TBCA	mir-375	-0.0173
203667_at	TBCA	mir-377	0.0336
203667_at	TBCA	mir-409-3p	0.0116
203667_at	TBCA	mir-448	-0.0136
203667_at	TBCA	mir-486	0.00687
203667_at	TBCA	mir-489	0.00445
203667_at	TBCA	mir-501	0.0366
203667_at	TBCA	mir-502	0.0181
203667_at	TBCA	mir-511-2	-0.0103
203667_at	TBCA	mir-515-13p	-0.00716
203667_at	TBCA	mir-516-2	0.0127
203667_at	TBCA	mir-516-45p	-0.00788
203667_at	TBCA	mir-519e*	-0.0292
203667_at	TBCA	mir-525*	-0.0116
209036_s_at	MDH2	let-7a-1-prec	-0.0136
209036_s_at	MDH2	let-7i	-0.0239
209036_s_at	MDH2	mir-025-prec	0.014
209036_s_at	MDH2	mir-034prec	-0.00575
209036_s_at	MDH2	mir-138-1-prec	-0.0356
209036_s_at	MDH2	mir-148-prec	0.00933
209036_s_at	MDH2	mir-181a-prec	-0.00114
209036_s_at	MDH2	mir-181b-prec	-0.0524
209036_s_at	MDH2	mir-217-prec	0.0292
209036_s_at	MDH2	mir-219-2	0.039
209036_s_at	MDH2	mir-433	0.235
209036_s_at	MDH2	mir-452	0.00108
209036_s_at	MDH2	mir-501	0.0109
218059_at	ZNF706	let-7a-1-prec	-0.0242
218059_at	ZNF706	let-7d-v2-prec	0.00549
218059_at	ZNF706	mir-001b-1-prec1	0.00407
218059_at	ZNF706	mir-007-1-prec	-0.0527
218059_at	ZNF706	mir-024-1-prec	-0.00469
218059_at	ZNF706	mir-030d-prec	0.106
218059_at	ZNF706	mir-033b-prec	0.0535
218059_at	ZNF706	mir-100-1/2-prec	0.041
218059_at	ZNF706	mir-135a-2	0.0234
218059_at	ZNF706	mir-146-prec	0.00274
218059_at	ZNF706	mir-147-prec	0.0531
218059_at	ZNF706	mir-152-prec	0.118
218059_at	ZNF706	mir-218-1-prec	0.00273
218059_at	ZNF706	mir-219-2	0.000122
218059_at	ZNF706	mir-299	-0.0324
218059_at	ZNF706	mir-302a	-0.0156
218059_at	ZNF706	mir-338	0.0655
218059_at	ZNF706	mir-340	-0.0881
218059_at	ZNF706	mir-345	0.0102
218059_at	ZNF706	mir-34a	0.00619
218059_at	ZNF706	mir-34c	-0.00153
218059_at	ZNF706	mir-368	-0.0143
218059_at	ZNF706	miR-373*	-0.089
218059_at	ZNF706	mir-376b	-0.00949
218059_at	ZNF706	mir-409-3p	-7.14e-05
218059_at	ZNF706	mir-502	0.0588
218059_at	ZNF706	mir-503	-0.08
218059_at	ZNF706	mir-504	-0.0654
218059_at	ZNF706	mir-511-2	-0.046
218059_at	ZNF706	mir-516-35p	-0.00407
218059_at	ZNF706	mir-516-45p	-0.00252
218059_at	ZNF706	mir-519d	-0.0435
218059_at	ZNF706	mir-525*	0.0504
201013_s_at	PAICS	mir-007-1-prec	0.0593
201013_s_at	PAICS	mir-009-2	0.00813
201013_s_at	PAICS	mir-019a-prec	0.00853
201013_s_at	PAICS	mir-019b-2-prec	0.06
201013_s_at	PAICS	mir-030d-prec	-0.135
201013_s_at	PAICS	mir-031-prec	-0.00359
201013_s_at	PAICS	mir-034prec	-0.0242
201013_s_at	PAICS	mir-098-prec-X	0.00481
201013_s_at	PAICS	mir-099b-prec-19	-0.000695
201013_s_at	PAICS	mir-1-2	-0.00821
201013_s_at	PAICS	mir-105-2	-0.00291
201013_s_at	PAICS	mir-125b-1	-0.00196
201013_s_at	PAICS	mir-135-1-prec	-0.126
201013_s_at	PAICS	mir-135a-1	-0.0907
201013_s_at	PAICS	mir-135a-2	0.0248
201013_s_at	PAICS	mir-142-prec	0.00428
201013_s_at	PAICS	mir-190-prec	-0.00171
201013_s_at	PAICS	mir-196-2-prec	0.00663
201013_s_at	PAICS	mir-211-prec	0.00202
201013_s_at	PAICS	mir-214-prec	-0.0862
201013_s_at	PAICS	mir-217-prec	0.0677
201013_s_at	PAICS	mir-219-2	0.00171
201013_s_at	PAICS	mir-302a	-0.00711
201013_s_at	PAICS	miR-324-5p	0.111
201013_s_at	PAICS	mir-330	-0.0508
201013_s_at	PAICS	mir-337	0.0484
201013_s_at	PAICS	mir-361	0.0149
201013_s_at	PAICS	mir-365-1	-0.0568
201013_s_at	PAICS	mir-372	-0.0344
201013_s_at	PAICS	mir-374	0.0575
201013_s_at	PAICS	mir-376a	0.00848
201013_s_at	PAICS	mir-448	-0.162
201013_s_at	PAICS	mir-455	0.00765
201013_s_at	PAICS	mir-485-3p	0.012
201013_s_at	PAICS	mir-486	0.0488
201013_s_at	PAICS	mir-489	-0.0316
201013_s_at	PAICS	mir-493	0.000754
201013_s_at	PAICS	mir-496	0.0213
201013_s_at	PAICS	mir-500	-0.0205
201013_s_at	PAICS	mir-502	-0.025
201013_s_at	PAICS	mir-503	0.0508
201013_s_at	PAICS	mir-511-1	-0.00135
201013_s_at	PAICS	mir-513-2	-0.000514
201013_s_at	PAICS	mir-516-1	0.0645
201013_s_at	PAICS	mir-516-45p	-0.102
201013_s_at	PAICS	mir-517b*	-0.0129
201013_s_at	PAICS	mir-518a-2*	0.0346
201013_s_at	PAICS	mir-525*	-0.0261
201013_s_at	PAICS	mir_147_right	0.0273
200782_at	ANXA5	let-7a-2-prec	0.0884
200782_at	ANXA5	let-7b-prec	0.118
200782_at	ANXA5	mir-009-2	0.0355
200782_at	ANXA5	mir-015b-prec	-0.033
200782_at	ANXA5	mir-017-prec	-0.0363
200782_at	ANXA5	mir-020-prec	-0.00373
200782_at	ANXA5	mir-027a-prec	-0.0539
200782_at	ANXA5	mir-030d-prec	0.33
200782_at	ANXA5	mir-098-prec-X	0.0176
200782_at	ANXA5	mir-134-prec	0.0459
200782_at	ANXA5	mir-135-1-prec	-0.0313
200782_at	ANXA5	mir-135a-1	0.0363
200782_at	ANXA5	mir-135a-2	0.0409
200782_at	ANXA5	mir-147-prec	0.0253
200782_at	ANXA5	mir-150-prec	-0.0509
200782_at	ANXA5	mir-181c-prec	0.0419
200782_at	ANXA5	mir-182-prec	-0.0204
200782_at	ANXA5	mir-186-prec	0.0125
200782_at	ANXA5	mir-187-prec	0.0122
200782_at	ANXA5	mir-190-prec	-0.00406
200782_at	ANXA5	mir-199a-2-prec	0.0229
200782_at	ANXA5	mir-203-prec	-0.0257
200782_at	ANXA5	mir-204-prec	-0.0177
200782_at	ANXA5	mir-210-prec	0.0806
200782_at	ANXA5	mir-211-prec	0.0265
200782_at	ANXA5	mir-217-prec	-0.00649
200782_at	ANXA5	mir-219-1	-0.015
200782_at	ANXA5	mir-224-prec	-0.032
200782_at	ANXA5	mir-301	-0.0101
200782_at	ANXA5	miR-302b*	0.0755
200782_at	ANXA5	mir-323	0.00824
200782_at	ANXA5	miR-324-5p	0.391
200782_at	ANXA5	mir-340	0.00922
200782_at	ANXA5	mir-345	0.00342
200782_at	ANXA5	mir-425	-0.0625
200782_at	ANXA5	mir-453	0.133
200782_at	ANXA5	mir-483	-0.14
200782_at	ANXA5	mir-486	0.0143
200782_at	ANXA5	mir-499	-0.0321
200782_at	ANXA5	mir-500	-0.00717
200782_at	ANXA5	mir-504	0.0293
200782_at	ANXA5	mir-517b*	-0.112
200782_at	ANXA5	mir-518a-2*	0.0125
200782_at	ANXA5	mir-521-2	0.000336
200782_at	ANXA5	mir-525*	-0.0245
212137_at	LARP1	let-7g-prec	-0.00467
212137_at	LARP1	mir-010a-prec	-0.0113
212137_at	LARP1	mir-029a-2	-0.0182
212137_at	LARP1	mir-034prec	-0.0658
212137_at	LARP1	mir-1-1	-0.015
212137_at	LARP1	mir-105-2	-0.00184
212137_at	LARP1	mir-106a	0.00162
212137_at	LARP1	mir-128a-prec	-0.015
212137_at	LARP1	mir-132-prec	0.0378
212137_at	LARP1	mir-137-prec	0.00145
212137_at	LARP1	mir-187-prec	0.00279
212137_at	LARP1	mir-194-prec	0.0728
212137_at	LARP1	mir-196a-2	0.00927
212137_at	LARP1	mir-217-prec	0.00485
212137_at	LARP1	mir-224-prec	0.018
212137_at	LARP1	mir-302a	-0.00617
212137_at	LARP1	miR-324-5p	0.0549
212137_at	LARP1	mir-365-1	-0.0105
212137_at	LARP1	mir-412	-0.00861
212137_at	LARP1	mir-448	-0.00377
212137_at	LARP1	mir-452	0.0405
212137_at	LARP1	mir-491	0.00539
212137_at	LARP1	mir-493	0.000903
212137_at	LARP1	mir-503	0.0755
212137_at	LARP1	mir-516-1	0.0553
212137_at	LARP1	mir-516-2	0.0536
212137_at	LARP1	mir-517b*	-0.0334
212137_at	LARP1	mir-521-2	0.00845
212137_at	LARP1	mir-525*	-0.0049
201471_s_at	SQSTM1	let-7d-v1-prec	-0.0035
201471_s_at	SQSTM1	mir-009-2	0.00319
201471_s_at	SQSTM1	mir-021-prec-17	0.0357
201471_s_at	SQSTM1	mir-124a-2-prec	-0.0453
201471_s_at	SQSTM1	mir-124a-3-prec	-0.112
201471_s_at	SQSTM1	mir-128b-prec	-0.0365
201471_s_at	SQSTM1	mir-133a-1	-0.0257
201471_s_at	SQSTM1	mir-138-1-prec	0.00368
201471_s_at	SQSTM1	mir-142-prec	-0.0689
201471_s_at	SQSTM1	mir-155-prec	-0.0473
201471_s_at	SQSTM1	mir-192	0.00226
201471_s_at	SQSTM1	mir-193b	0.00114
201471_s_at	SQSTM1	mir-199a-1-prec	-0.00781
201471_s_at	SQSTM1	mir-199a-2-prec	-0.0117
201471_s_at	SQSTM1	mir-219-1	0.0712
201471_s_at	SQSTM1	mir-223-prec	-0.0337
201471_s_at	SQSTM1	mir-224-prec	0.0051
201471_s_at	SQSTM1	mir-324	-0.0294
201471_s_at	SQSTM1	mir-335	0.0449
201471_s_at	SQSTM1	mir-340	0.00481
201471_s_at	SQSTM1	mir-345	-0.0814
201471_s_at	SQSTM1	mir-362	0.0599
201471_s_at	SQSTM1	mir-367	-0.0679
201471_s_at	SQSTM1	mir-452	0.0352
201471_s_at	SQSTM1	mir-483	0.00887
201471_s_at	SQSTM1	mir-493	0.021
201471_s_at	SQSTM1	mir-496	-0.0642
201471_s_at	SQSTM1	mir-511-1	0.00354
201471_s_at	SQSTM1	mir-513-2	0.00201
201471_s_at	SQSTM1	mir-515-13p	-0.0327
201403_s_at	MGST3	mir-010a-prec	0.0354
201403_s_at	MGST3	mir-027b-prec	0.181
201403_s_at	MGST3	mir-092-prec-13=092-1	-0.0282
201403_s_at	MGST3	mir-103-prec-5=103-1	-0.0834
201403_s_at	MGST3	mir-127-prec	-0.0381
201403_s_at	MGST3	mir-132-prec	0.00371
201403_s_at	MGST3	mir-183-prec	-0.00719
201403_s_at	MGST3	mir-190-prec	0.0114
201403_s_at	MGST3	mir-219-prec	0.000612
201403_s_at	MGST3	mir-21	0.0385
201403_s_at	MGST3	mir-337	-0.0504
201403_s_at	MGST3	mir-362	0.0249
201403_s_at	MGST3	mir-370	-0.0985
201403_s_at	MGST3	mir-412	-0.0586
201403_s_at	MGST3	mir-516-1	-0.00845
201403_s_at	MGST3	mir-516-35p	-0.000243
201403_s_at	MGST3	mir-516-43p	-5.22e-05
201403_s_at	MGST3	mir-525*	0.0341
38710_at	OTUB1	mir-009-3	-0.00375
38710_at	OTUB1	mir-024-2-prec	0.00168
38710_at	OTUB1	mir-027a-prec	0.0217
38710_at	OTUB1	mir-107	0.0395
38710_at	OTUB1	mir-132-prec	8.12e-05
38710_at	OTUB1	mir-135a-2	0.00186
38710_at	OTUB1	mir-137-prec	0.0108
38710_at	OTUB1	mir-140	-0.0115
38710_at	OTUB1	mir-145-prec	-0.00687
38710_at	OTUB1	mir-183-prec	0.0323
38710_at	OTUB1	mir-192-2/3	0.0054
38710_at	OTUB1	mir-199a-1-prec	-0.00424
38710_at	OTUB1	mir-205-prec	0.0699
38710_at	OTUB1	mir-296	-0.0466
38710_at	OTUB1	mir-30c-2	0.0193
38710_at	OTUB1	miR-324-5p	0.12
38710_at	OTUB1	mir-330	-0.00922
38710_at	OTUB1	mir-368	0.00728
38710_at	OTUB1	mir-379	0.000819
38710_at	OTUB1	mir-503	0.00922
209154_at	TAX1BP3	mir-026b-prec	-0.0274
209154_at	TAX1BP3	mir-032-prec	-0.192
209154_at	TAX1BP3	mir-092-prec-13=092-1	-0.0227
209154_at	TAX1BP3	mir-105-prec-X.1=105-1	-0.000174
209154_at	TAX1BP3	mir-123-prec	-0.00311
209154_at	TAX1BP3	mir-130a-prec	0.0787
209154_at	TAX1BP3	mir-146b	-0.00457
209154_at	TAX1BP3	mir-148-prec	-0.0591
209154_at	TAX1BP3	mir-149-prec	0.0634
209154_at	TAX1BP3	mir-186-prec	-0.0411
209154_at	TAX1BP3	mir-199a-2-prec	-0.0034
209154_at	TAX1BP3	mir-202	0.0197
209154_at	TAX1BP3	mir-202-prec	0.05
209154_at	TAX1BP3	mir-211-prec	-0.00553
209154_at	TAX1BP3	mir-222-prec	0.0963
209154_at	TAX1BP3	mir-223-prec	-0.0247
209154_at	TAX1BP3	mir-296	-0.0348
209154_at	TAX1BP3	mir-378	-0.0262
209154_at	TAX1BP3	mir-381	0.0471
209154_at	TAX1BP3	mir-410	0.0591
209154_at	TAX1BP3	mir-450-2	0.0122
209154_at	TAX1BP3	mir-455	0.0592
209154_at	TAX1BP3	mir-495	0.0184
209154_at	TAX1BP3	mir-511-1	-0.00403
209154_at	TAX1BP3	mir-515-23p	0.0281
209154_at	TAX1BP3	mir-516-35p	0.00144
203729_at	EMP3	let-7f-1-prec	-0.009
203729_at	EMP3	mir-022-prec	0.122
203729_at	EMP3	mir-1-1	-0.137
203729_at	EMP3	mir-102-prec-1	0.072
203729_at	EMP3	mir-125b-2-prec	0.0743
203729_at	EMP3	mir-135a-1	-0.000462
203729_at	EMP3	mir-138-1-prec	0.052
203729_at	EMP3	mir-140	0.0924
203729_at	EMP3	mir-146-prec	0.0154
203729_at	EMP3	mir-148a	-0.0112
203729_at	EMP3	mir-149-prec	0.284
203729_at	EMP3	mir-152-prec	0.162
203729_at	EMP3	mir-153-1-prec2	0.0118
203729_at	EMP3	mir-183-prec	-0.00813
203729_at	EMP3	mir-188-prec	0.00199
203729_at	EMP3	mir-194-prec	-0.341
203729_at	EMP3	mir-195-prec	-0.0298
203729_at	EMP3	mir-200b	-0.00433
203729_at	EMP3	mir-202	0.0559
203729_at	EMP3	mir-205-prec	-0.229
203729_at	EMP3	mir-217-prec	-0.0202
203729_at	EMP3	mir-375	-0.0972
203729_at	EMP3	mir-377	-0.21
203729_at	EMP3	mir-450-2	0.00438
203729_at	EMP3	mir-515-23p	-0.197
203729_at	EMP3	mir-516-1	-0.13
203729_at	EMP3	mir_147_right	-0.0134
200814_at	PSME1	let-7f-2-prec2	0.0153
200814_at	PSME1	let-7g-prec	0.0997
200814_at	PSME1	let-7i	0.00345
200814_at	PSME1	mir-001b-2-prec	-0.00172
200814_at	PSME1	mir-009-1	-0.00625
200814_at	PSME1	mir-022-prec	-0.00964
200814_at	PSME1	mir-026b-prec	-0.0436
200814_at	PSME1	mir-029a-2	0.0366
200814_at	PSME1	mir-031-prec	0.00422
200814_at	PSME1	mir-096-prec-7	0.000948
200814_at	PSME1	mir-1-1	0.00437
200814_at	PSME1	mir-103-prec-5=103-1	0.0576
200814_at	PSME1	mir-133b	0.132
200814_at	PSME1	mir-135a-2	0.000925
200814_at	PSME1	mir-137-prec	-0.00994
200814_at	PSME1	mir-141-prec	0.101
200814_at	PSME1	mir-145-prec	-0.0181
200814_at	PSME1	mir-148a	0.0146
200814_at	PSME1	mir-16-2	0.158
200814_at	PSME1	mir-194-1	0.0115
200814_at	PSME1	mir-196-2-prec	-0.0332
200814_at	PSME1	mir-199a-1-prec	-0.02
200814_at	PSME1	mir-204-prec	0.0306
200814_at	PSME1	mir-210-prec	-0.0147
200814_at	PSME1	mir-217-prec	-0.0657
200814_at	PSME1	mir-223-prec	-0.00655
200814_at	PSME1	miR-302b*	-0.059
200814_at	PSME1	mir-302b	-0.00613
200814_at	PSME1	miR-324-5p	-0.106
200814_at	PSME1	mir-329-2	-0.037
200814_at	PSME1	mir-337	-0.00368
200814_at	PSME1	mir-338	0.0212
200814_at	PSME1	mir-340	-0.108
200814_at	PSME1	mir-34b	0.0535
200814_at	PSME1	mir-367	-0.00892
200814_at	PSME1	mir-370	0.0807
200814_at	PSME1	mir-372	-0.0121
200814_at	PSME1	mir-375	-0.00893
200814_at	PSME1	mir-378	0.0361
200814_at	PSME1	mir-381	-0.0025
200814_at	PSME1	mir-412	0.0052
200814_at	PSME1	mir-448	0.229
200814_at	PSME1	mir-449	0.0015
200814_at	PSME1	mir-450-2	0.0256
200814_at	PSME1	mir-452	0.0445
200814_at	PSME1	mir-483	0.0216
200814_at	PSME1	mir-496	-0.036
200814_at	PSME1	mir-502	-0.0401
200814_at	PSME1	mir-504	0.0507
200814_at	PSME1	mir-505	0.00209
200814_at	PSME1	mir-513-2	-0.0393
200814_at	PSME1	mir-516-43p	-0.00644
200814_at	PSME1	mir-517b*	-0.0121
200814_at	PSME1	mir-519e*	-0.182
200814_at	PSME1	mir-520e	-0.00536
200814_at	PSME1	mir-525*	-0.037
216032_s_at	ERGIC3	mir-027a-prec	0.00543
216032_s_at	ERGIC3	mir-093-prec-7.1=093-1	-0.0155
216032_s_at	ERGIC3	mir-098-prec-X	-0.00207
216032_s_at	ERGIC3	mir-105-prec-X.1=105-1	0.048
216032_s_at	ERGIC3	mir-124a-2-prec	-0.0265
216032_s_at	ERGIC3	mir-135a-2	0.0253
216032_s_at	ERGIC3	mir-205-prec	0.0922
216032_s_at	ERGIC3	mir-216-prec	-0.00596
216032_s_at	ERGIC3	mir-369	-0.0305
216032_s_at	ERGIC3	mir-498	-0.0353
216032_s_at	ERGIC3	mir-501	0.00515
216032_s_at	ERGIC3	mir-516-1	0.0318
216032_s_at	ERGIC3	mir-519d	-0.164
216032_s_at	ERGIC3	mir_147_right	-0.025
204386_s_at	MRP63	mir-001b-2-prec	0.0327
204386_s_at	MRP63	mir-007-2-prec	0.0573
204386_s_at	MRP63	mir-019b-1-prec	0.0445
204386_s_at	MRP63	mir-030c-prec	-0.0194
204386_s_at	MRP63	mir-031-prec	-0.0205
204386_s_at	MRP63	mir-033-prec	-0.0112
204386_s_at	MRP63	mir-092-prec-13=092-1	0.0186
204386_s_at	MRP63	mir-095-prec-4	-0.0229
204386_s_at	MRP63	mir-098-prec-X	-0.0346
204386_s_at	MRP63	mir-101-prec-9	-0.0456
204386_s_at	MRP63	mir-125b-1	-0.0245
204386_s_at	MRP63	mir-129-2	-0.116
204386_s_at	MRP63	mir-130b	-0.0148
204386_s_at	MRP63	mir-133a-1	0.00961
204386_s_at	MRP63	mir-138-1-prec	-0.014
204386_s_at	MRP63	mir-145-prec	-0.0408
204386_s_at	MRP63	mir-148a	0.0159
204386_s_at	MRP63	mir-155-prec	-0.0148
204386_s_at	MRP63	mir-16-2	-0.0283
204386_s_at	MRP63	mir-182-prec	-0.0357
204386_s_at	MRP63	mir-186-prec	-0.00196
204386_s_at	MRP63	mir-187-prec	-0.00723
204386_s_at	MRP63	mir-194-prec	0.102
204386_s_at	MRP63	mir-199b-prec	-0.0126
204386_s_at	MRP63	mir-200b	0.00188
204386_s_at	MRP63	mir-205-prec	0.00226
204386_s_at	MRP63	mir-214-prec	-0.00338
204386_s_at	MRP63	mir-216-prec	-0.0109
204386_s_at	MRP63	mir-217-prec	0.0076
204386_s_at	MRP63	mir-219-2	0.0156
204386_s_at	MRP63	mir-224-prec	0.0458
204386_s_at	MRP63	mir-26a-1	-0.0887
204386_s_at	MRP63	miR-324-5p	0.412
204386_s_at	MRP63	mir-342	-0.0131
204386_s_at	MRP63	mir-345	0.017
204386_s_at	MRP63	mir-34c	-0.0229
204386_s_at	MRP63	mir-361	0.145
204386_s_at	MRP63	mir-365-1	-0.036
204386_s_at	MRP63	mir-371	-0.0224
204386_s_at	MRP63	mir-381	0.0117
204386_s_at	MRP63	mir-410	0.104
204386_s_at	MRP63	mir-412	-0.0853
204386_s_at	MRP63	mir-423	0.0366
204386_s_at	MRP63	mir-424	0.204
204386_s_at	MRP63	mir-450-2	0.0161
204386_s_at	MRP63	mir-453	-0.125
204386_s_at	MRP63	mir-484	0.00337
204386_s_at	MRP63	mir-485-3p	0.0372
204386_s_at	MRP63	mir-496	-0.028
204386_s_at	MRP63	mir-511-1	-0.0133
204386_s_at	MRP63	mir-513-2	-0.00711
204386_s_at	MRP63	mir-515-13p	-0.018
204386_s_at	MRP63	mir-517b*	0.0396
204386_s_at	MRP63	mir-519d	-0.252
204386_s_at	MRP63	mir-520e	0.0462
204386_s_at	MRP63	mir_147_right	0.0376
201885_s_at	CYB5R3	let-7g-prec	0.0295
201885_s_at	CYB5R3	let-7i	0.233
201885_s_at	CYB5R3	mir-007-3-prec	-0.0555
201885_s_at	CYB5R3	mir-010a-prec	0.0222
201885_s_at	CYB5R3	mir-032-prec	-0.0886
201885_s_at	CYB5R3	mir-092-prec-13=092-1	-0.0088
201885_s_at	CYB5R3	mir-098-prec-X	0.0794
201885_s_at	CYB5R3	mir-100	0.00143
201885_s_at	CYB5R3	mir-101-1/2-prec	0.0308
201885_s_at	CYB5R3	mir-106-prec-X	-0.0491
201885_s_at	CYB5R3	mir-123-prec	-0.0404
201885_s_at	CYB5R3	mir-127-prec	0.0428
201885_s_at	CYB5R3	mir-132-prec	-0.0185
201885_s_at	CYB5R3	mir-135-1-prec	-0.118
201885_s_at	CYB5R3	mir-135a-2	0.0105
201885_s_at	CYB5R3	mir-141-prec	0.0172
201885_s_at	CYB5R3	mir-145-prec	0.0181
201885_s_at	CYB5R3	mir-146-prec	0.0568
201885_s_at	CYB5R3	mir-149-prec	0.0281
201885_s_at	CYB5R3	mir-150-prec	0.0319
201885_s_at	CYB5R3	mir-16-2	0.00439
201885_s_at	CYB5R3	mir-187-prec	0.000767
201885_s_at	CYB5R3	mir-192	-0.00375
201885_s_at	CYB5R3	mir-199a-2-prec	0.0302
201885_s_at	CYB5R3	mir-199b-prec	-0.00404
201885_s_at	CYB5R3	mir-203-prec	-0.00766
201885_s_at	CYB5R3	mir-212-prec	-0.00168
201885_s_at	CYB5R3	mir-216-prec	-0.0267
201885_s_at	CYB5R3	mir-217-prec	-0.0266
201885_s_at	CYB5R3	mir-223-prec	-0.000417
201885_s_at	CYB5R3	mir-26a-1	0.0469
201885_s_at	CYB5R3	mir-302c	0.0119
201885_s_at	CYB5R3	mir-330	0.000805
201885_s_at	CYB5R3	mir-331	-0.0731
201885_s_at	CYB5R3	mir-362	0.0262
201885_s_at	CYB5R3	mir-372	-0.00535
201885_s_at	CYB5R3	mir-373	-0.0178
201885_s_at	CYB5R3	mir-410	-0.0351
201885_s_at	CYB5R3	mir-448	0.166
201885_s_at	CYB5R3	mir-449	-0.0115
201885_s_at	CYB5R3	mir-450-2	0.00857
201885_s_at	CYB5R3	mir-453	0.0294
201885_s_at	CYB5R3	mir-485-3p	-0.00701
201885_s_at	CYB5R3	mir-491	-0.0424
201885_s_at	CYB5R3	mir-496	-0.021
201885_s_at	CYB5R3	mir-502	0.0446
201885_s_at	CYB5R3	mir-505	-0.0046
201885_s_at	CYB5R3	mir-515-23p	0.0426
201885_s_at	CYB5R3	mir-516-45p	0.0394
201885_s_at	CYB5R3	mir-517b*	-0.00945
201885_s_at	CYB5R3	mir_147_left	0.0486
201885_s_at	CYB5R3	mir_147_right	0.0603
201885_s_at	CYB5R3	mir_320_Hcd306_right	0.0228
203371_s_at	NDUFB3	let-7a-1-prec	-0.00892
203371_s_at	NDUFB3	mir-021-prec-17	-0.0674
203371_s_at	NDUFB3	mir-135a-1	-0.156
203371_s_at	NDUFB3	mir-148-prec	0.0135
203371_s_at	NDUFB3	mir-199a-1-prec	-0.0186
203371_s_at	NDUFB3	mir-211-prec	0.000702
203371_s_at	NDUFB3	mir-296	0.0432
203371_s_at	NDUFB3	mir-302a	-0.0461
203371_s_at	NDUFB3	mir-302b	0.0204
203371_s_at	NDUFB3	mir-338	0.00376
203371_s_at	NDUFB3	mir-34a	0.0529
203371_s_at	NDUFB3	mir-370	-0.0066
203371_s_at	NDUFB3	mir-375	-0.0236
203371_s_at	NDUFB3	mir-455	0.0103
203371_s_at	NDUFB3	mir-484	0.00387
203371_s_at	NDUFB3	mir-496	0.000758
203371_s_at	NDUFB3	mir-513-2	0.0259
203371_s_at	NDUFB3	mir-525*	9e-04
215380_s_at	GGCT	let-7g-prec	-0.00221
215380_s_at	GGCT	let-7i	-0.0696
215380_s_at	GGCT	mir-009-1	0.0108
215380_s_at	GGCT	mir-030c-prec	-0.046
215380_s_at	GGCT	mir-034prec	-0.000781
215380_s_at	GGCT	mir-1-2	-0.0354
215380_s_at	GGCT	mir-105-2	-0.0245
215380_s_at	GGCT	mir-129-prec	-0.0242
215380_s_at	GGCT	mir-130a-prec	-0.00632
215380_s_at	GGCT	mir-137-prec	-0.000639
215380_s_at	GGCT	mir-148-prec	0.02
215380_s_at	GGCT	mir-148a	0.00247
215380_s_at	GGCT	mir-153-1-prec2	-0.0108
215380_s_at	GGCT	mir-155-prec	-0.0178
215380_s_at	GGCT	mir-190-prec	0.00219
215380_s_at	GGCT	mir-194-prec	0.00343
215380_s_at	GGCT	mir-205-prec	0.0845
215380_s_at	GGCT	mir-219-2	0.029
215380_s_at	GGCT	mir-302a	-0.00549
215380_s_at	GGCT	mir-337	0.00325
215380_s_at	GGCT	mir-361	0.0562
215380_s_at	GGCT	mir-381	0.00477
212509_s_at	MXRA7	let-7d-v2-prec	-0.169
212509_s_at	MXRA7	mir-001b-2-prec	0.0315
212509_s_at	MXRA7	mir-007-2-prec	-0.0836
212509_s_at	MXRA7	mir-010a-prec	0.0527
212509_s_at	MXRA7	mir-025-prec	-0.137
212509_s_at	MXRA7	mir-027a-prec	-0.137
212509_s_at	MXRA7	mir-027b-prec	-0.043
212509_s_at	MXRA7	mir-033-prec	0.0341
212509_s_at	MXRA7	mir-093-prec-7.1=093-1	-0.2
212509_s_at	MXRA7	mir-098-prec-X	0.122
212509_s_at	MXRA7	mir-099b-prec-19	0.208
212509_s_at	MXRA7	mir-107-prec-10	-0.677
212509_s_at	MXRA7	mir-123-prec	-0.00856
212509_s_at	MXRA7	mir-125b-2-prec	0.00461
212509_s_at	MXRA7	mir-130a-prec	0.0368
212509_s_at	MXRA7	mir-130b	0.0722
212509_s_at	MXRA7	mir-135a-2	-0.0175
212509_s_at	MXRA7	mir-140	-0.0365
212509_s_at	MXRA7	mir-190-prec	0.0266
212509_s_at	MXRA7	mir-199a-1-prec	0.0274
212509_s_at	MXRA7	mir-202	0.016
212509_s_at	MXRA7	mir-205-prec	-0.275
212509_s_at	MXRA7	mir-220-prec	0.0243
212509_s_at	MXRA7	mir-323	0.186
212509_s_at	MXRA7	mir-340	-0.0473
212509_s_at	MXRA7	mir-34a	0.693
212509_s_at	MXRA7	mir-365-1	-0.0693
212509_s_at	MXRA7	mir-367	0.00743
212509_s_at	MXRA7	mir-376a	0.0137
212509_s_at	MXRA7	mir-377	0.054
212509_s_at	MXRA7	mir-378	-0.0206
212509_s_at	MXRA7	mir-410	-0.0691
212509_s_at	MXRA7	mir-412	-0.019
212509_s_at	MXRA7	mir-422a	-0.0122
212509_s_at	MXRA7	mir-429	-0.283
212509_s_at	MXRA7	mir-450-2	0.0551
212509_s_at	MXRA7	mir-452	-0.0442
212509_s_at	MXRA7	mir-485-3p	-0.0112
212509_s_at	MXRA7	mir-486	-0.012
212509_s_at	MXRA7	mir-489	-0.161
212509_s_at	MXRA7	mir-496	0.0115
212509_s_at	MXRA7	mir-500	-0.133
212509_s_at	MXRA7	mir-502	-0.00937
212509_s_at	MXRA7	mir-513-2	0.0604
212509_s_at	MXRA7	mir-516-43p	0.0248
212509_s_at	MXRA7	mir-516-45p	0.00564
212509_s_at	MXRA7	mir-517b*	-0.294
212509_s_at	MXRA7	mir-518a-2*	-0.0269
212509_s_at	MXRA7	mir-525*	0.0226
212509_s_at	MXRA7	mir_147_left	-0.134
211935_at	ARL6IP1	mir-001b-2-prec	0.00378
211935_at	ARL6IP1	mir-007-1-prec	0.0564
211935_at	ARL6IP1	mir-007-3-prec	-0.0135
211935_at	ARL6IP1	mir-009-2	-0.011
211935_at	ARL6IP1	mir-009-3	0.026
211935_at	ARL6IP1	mir-027a-prec	0.109
211935_at	ARL6IP1	mir-031-prec	-0.00199
211935_at	ARL6IP1	mir-032-prec	-0.0616
211935_at	ARL6IP1	mir-099b-prec-19	-0.0187
211935_at	ARL6IP1	mir-101-prec-9	-0.00701
211935_at	ARL6IP1	mir-128b-prec	-0.0163
211935_at	ARL6IP1	mir-132-prec	0.0452
211935_at	ARL6IP1	mir-133a-1	-0.0904
211935_at	ARL6IP1	mir-135b	0.00312
211935_at	ARL6IP1	mir-151-prec	-0.0484
211935_at	ARL6IP1	mir-155-prec	0.0122
211935_at	ARL6IP1	mir-182-prec	0.00329
211935_at	ARL6IP1	mir-196a-2	0.385
211935_at	ARL6IP1	mir-198-prec	-0.126
211935_at	ARL6IP1	mir-199b-prec	-0.0062
211935_at	ARL6IP1	mir-216-prec	-0.0476
211935_at	ARL6IP1	mir-302b	0.0269
211935_at	ARL6IP1	mir-321	0.175
211935_at	ARL6IP1	mir-329-1	-0.0169
211935_at	ARL6IP1	mir-330	-0.00704
211935_at	ARL6IP1	mir-338	0.0038
211935_at	ARL6IP1	mir-368	0.0224
211935_at	ARL6IP1	mir-379	-0.00655
211935_at	ARL6IP1	mir-381	0.033
211935_at	ARL6IP1	mir-410	0.0323
211935_at	ARL6IP1	mir-429	0.0619
211935_at	ARL6IP1	mir-450-1	-0.0352
211935_at	ARL6IP1	mir-497	-0.0064
211935_at	ARL6IP1	mir-499	-0.0683
211935_at	ARL6IP1	mir-516-35p	0.00164
211935_at	ARL6IP1	mir-517b*	-0.00667
211935_at	ARL6IP1	mir-520e	0.00218
211935_at	ARL6IP1	mir_320_Hcd306_left	-0.00874
212552_at	HPCAL1	let-7i	0.265
212552_at	HPCAL1	mir-027b-prec	0.00287
212552_at	HPCAL1	mir-100-1/2-prec	0.018
212552_at	HPCAL1	mir-102-prec-1	0.0235
[truncated: 16,206 more rows]
