# Supplementary material for: A Least Angle Regression Model for the Prediction of Canonical and Non-Canonical miRNA-mRNA Interactions
Source: PLoS One. 2012 Jul 17;7(7):e40634. doi: 10.1371/journal.pone.0040634 (PMC3398908; doi:10.1371/journal.pone.0040634)
Supplement: File S4 — Negative regulation direct target gene models. miRNA predictors and coefficients for genes with a significant negative regulation direct target model in tabular format (csv). Coefficients were estimated from the centered and scaled miRNA expression data. (CSV) [file pone.0040634.s006.csv]

mRNA/Affy probeset	geneSymbol	miR predictor	coefficient
208645_s_at	RPS14	mir-105-2	-0.0471
208645_s_at	RPS14	mir-105-prec-X.1=105-1	-0.000404
208645_s_at	RPS14	mir-409-3p	-0.0116
216231_s_at	B2M	mir-130b	-0.0386
200750_s_at	RAN	mir-134-prec	-0.0511
200750_s_at	RAN	mir-181b-1	-0.0377
200750_s_at	RAN	mir-302a	-0.0216
200750_s_at	RAN	mir-324	-0.0996
212320_at	TUBB	mir-200c	-0.0307
213175_s_at	SNRPB	mir-125b-1	-0.0591
208691_at	TFRC	mir-031-prec	-0.00182
200068_s_at	CANX	mir-029a-2	-0.0743
200068_s_at	CANX	mir-128b-prec	-0.178
200068_s_at	CANX	mir-153-1-prec1	-0.0256
200068_s_at	CANX	mir-153-1-prec2	-0.00648
200068_s_at	CANX	mir-205-prec	-0.0812
200068_s_at	CANX	mir-431	-0.0799
200068_s_at	CANX	mir-494	-0.0443
200068_s_at	CANX	mir-505	-0.0499
213101_s_at	ACTR3	mir-200c	-0.00842
213101_s_at	ACTR3	mir-425	-0.0678
200640_at	YWHAZ	mir-373	-0.0412
200640_at	YWHAZ	mir-433	-0.149
217963_s_at	NGFRAP1	mir-019b-1-prec	-0.299
213507_s_at	KPNB1	mir-102-prec-1	-0.0652
213507_s_at	KPNB1	mir-181b-1	-0.0314
213507_s_at	KPNB1	mir-203-prec	-0.0384
213507_s_at	KPNB1	mir-377	-0.0255
200943_at	HMGN1	mir-140	-0.00874
200599_s_at	HSP90B1	mir-1-2	-0.0278
200599_s_at	HSP90B1	mir-130a-prec	-0.0173
200599_s_at	HSP90B1	mir-148b	-0.0925
200599_s_at	HSP90B1	mir-150-prec	-0.196
200599_s_at	HSP90B1	mir-181b-prec	-0.0348
200599_s_at	HSP90B1	mir-181c-prec	-0.0112
200599_s_at	HSP90B1	mir-206-prec	-0.0441
200599_s_at	HSP90B1	mir-223-prec	-0.0186
201553_s_at	LAMP1	mir-009-3	-0.0183
201553_s_at	LAMP1	mir-153-1-prec1	-0.0176
201553_s_at	LAMP1	mir-519d	-0.0886
211509_s_at	RTN4	mir-148a	-0.0564
211509_s_at	RTN4	mir-148b	-0.0868
211509_s_at	RTN4	mir-16-2	-0.133
211936_at	HSPA5	mir-030b-prec	-0.173
211936_at	HSPA5	mir-329-1	-0.0721
204219_s_at	PSMC1	mir-150-prec	-0.0433
200713_s_at	MAPRE1	mir-124a-2-prec	-0.0287
200713_s_at	MAPRE1	mir-200c	-0.00856
200713_s_at	MAPRE1	mir-203-prec	-0.0104
200713_s_at	MAPRE1	mir-329-2	-0.00581
200713_s_at	MAPRE1	mir-371	-0.0369
200713_s_at	MAPRE1	mir-519d	-0.052
200863_s_at	RAB11A	mir-124a-3-prec	-0.0801
200863_s_at	RAB11A	mir-302a	-0.0221
200863_s_at	RAB11A	miR-302b*	-0.0631
200863_s_at	RAB11A	mir-370	-0.0155
209773_s_at	RRM2	mir-030b-prec	-0.188
209773_s_at	RRM2	mir-30e	-0.0461
209773_s_at	RRM2	mir-499	-0.0398
201097_s_at	ARF4	mir-096-prec-7	-0.0783
201097_s_at	ARF4	mir-148-prec	-0.0536
201097_s_at	ARF4	mir-148b	-0.32
201097_s_at	ARF4	mir-30e	-0.0501
201097_s_at	ARF4	mir-335	-0.0751
200964_at	UBA1	let-7i	-0.0201
200964_at	UBA1	mir-34c	-0.0438
204992_s_at	PFN2	mir-093-prec-7.1=093-1	-0.598
204992_s_at	PFN2	mir-105-prec-X.1=105-1	-0.0098
204992_s_at	PFN2	mir-106b	-0.261
204992_s_at	PFN2	mir-194-2	-0.0098
204992_s_at	PFN2	mir-372	-0.0742
201136_at	PLP2	mir-124a-1-prec1	-0.278
201136_at	PLP2	mir-378	-0.0825
200618_at	LASP1	mir-009-1	-0.00184
200618_at	LASP1	mir-009-2	-0.0815
200618_at	LASP1	mir-009-3	-0.0381
200618_at	LASP1	mir-093-prec-7.1=093-1	-0.319
200618_at	LASP1	mir-128b-prec	-0.0381
200618_at	LASP1	mir-133b	-0.225
200618_at	LASP1	mir-143-prec	-0.00896
200618_at	LASP1	mir-145-prec	-0.0421
200618_at	LASP1	mir-29b-1	-0.132
200618_at	LASP1	mir-330	-0.0144
200618_at	LASP1	mir-377	-0.219
200618_at	LASP1	mir-521-2	-0.0485
212071_s_at	SPTBN1	mir-124a-2-prec	-0.117
212071_s_at	SPTBN1	mir-124a-3-prec	-0.0313
212071_s_at	SPTBN1	mir-127-prec	-0.125
212071_s_at	SPTBN1	mir-133b	-0.137
212071_s_at	SPTBN1	mir-183-prec	-0.0663
212071_s_at	SPTBN1	mir-203-prec	-0.0174
212071_s_at	SPTBN1	mir-216-prec	-0.0721
212071_s_at	SPTBN1	mir-219-1	-0.101
212071_s_at	SPTBN1	mir-219-prec	-0.026
212071_s_at	SPTBN1	mir-26a-1	-0.0524
212071_s_at	SPTBN1	mir-26a-2	-0.151
217794_at	PRR13	let-7a-1-prec	-0.0709
217794_at	PRR13	let-7d-v1-prec	-0.0731
217794_at	PRR13	mir-015a-2-prec	-0.0154
217794_at	PRR13	mir-127-prec	-0.0414
217809_at	BZW2	let-7a-3-prec	-0.0735
217809_at	BZW2	let-7i	-0.117
217809_at	BZW2	mir-135a-1	-0.00947
200609_s_at	WDR1	mir-019b-2-prec	-0.106
200609_s_at	WDR1	mir-030b-prec	-0.0105
200609_s_at	WDR1	mir-030d-prec	-0.142
200609_s_at	WDR1	mir-1-1	-0.0325
200609_s_at	WDR1	mir-200a-prec	-0.00641
200609_s_at	WDR1	mir-216-prec	-0.0534
201516_at	SRM	mir-141-prec	-0.081
221452_s_at	TMEM14B	mir-505	-0.0358
202300_at	HBXIP	mir-106-prec-X	-0.0119
202300_at	HBXIP	mir-20b	-0.00725
201471_s_at	SQSTM1	mir-093-prec-7.1=093-1	-0.0604
201471_s_at	SQSTM1	mir-106b	-0.204
200096_s_at	ATP6V0E1	mir-020-prec	-0.217
200096_s_at	ATP6V0E1	mir-135-2-prec	-0.0317
208626_s_at	VAT1	mir-133a-1	-0.00561
208626_s_at	VAT1	mir-16-2	-0.185
208626_s_at	VAT1	mir-182-prec	-0.0972
208626_s_at	VAT1	mir-218-1-prec	-0.0622
208626_s_at	VAT1	mir-377	-0.109
208626_s_at	VAT1	mir-483	-0.113
202252_at	RAB13	mir-019b-1-prec	-0.0154
202252_at	RAB13	mir-019b-2-prec	-0.121
202252_at	RAB13	mir-204-prec	-0.102
202737_s_at	LSM4	mir-125b-2-prec	-0.042
202737_s_at	LSM4	mir-412	-0.287
202737_s_at	LSM4	mir-495	-0.00106
200601_at	ACTN4	mir-142-prec	-0.0826
200601_at	ACTN4	miR-324-5p	-0.0686
200601_at	ACTN4	mir-324	-0.384
200601_at	ACTN4	mir-328	-0.228
200601_at	ACTN4	mir-346	-0.0276
200601_at	ACTN4	mir-374	-0.324
208757_at	TMED9	mir-007-1-prec	-0.0057
208757_at	TMED9	mir-194-1	-0.0115
208757_at	TMED9	mir-29b-1	-0.0135
208757_at	TMED9	mir-29b-2=102prec7.1=7.2	-0.0273
208757_at	TMED9	mir-499	-0.0997
212643_at	MAPK1IP1L	let-7c-prec	-0.0552
212643_at	MAPK1IP1L	mir-141-prec	-0.0316
212643_at	MAPK1IP1L	mir-153-1-prec1	-0.021
212643_at	MAPK1IP1L	mir-519e*	-0.00411
200832_s_at	SCD	let-7b-prec	-0.126
200832_s_at	SCD	mir-1-2	-0.0303
200832_s_at	SCD	mir-124a-1-prec1	-0.297
200832_s_at	SCD	mir-124a-3-prec	-0.0462
200832_s_at	SCD	mir-128a-prec	-0.0442
200832_s_at	SCD	mir-128b-prec	-0.0717
200832_s_at	SCD	mir-181b-prec	-0.0189
200832_s_at	SCD	mir-181c-prec	-0.0611
200832_s_at	SCD	mir-504	-0.122
201574_at	ETF1	mir-124a-2-prec	-0.0435
201574_at	ETF1	mir-200c	-0.0147
218069_at	DCTPP1	mir-125b-2-prec	-0.0278
200989_at	HIF1A	mir-020-prec	-0.125
200989_at	HIF1A	mir-093-prec-7.1=093-1	-0.253
210774_s_at	NCOA4	mir-026b-prec	-0.214
210774_s_at	NCOA4	mir-028-prec	-0.0909
210774_s_at	NCOA4	mir-029a-2	-0.0642
210774_s_at	NCOA4	mir-124a-1-prec1	-0.175
210774_s_at	NCOA4	mir-182-prec	-9.49e-05
210774_s_at	NCOA4	mir-26a-2	-0.0348
201222_s_at	RAD23B	mir-030b-prec	-0.00346
201222_s_at	RAD23B	mir-030c-prec	-0.0407
201222_s_at	RAD23B	mir-150-prec	-0.00115
201222_s_at	RAD23B	mir-181b-prec	-0.015
201222_s_at	RAD23B	mir-213-prec	-0.019
201222_s_at	RAD23B	miR-302b*	-0.064
201222_s_at	RAD23B	mir-302c	-0.0143
201222_s_at	RAD23B	mir-30e	-0.0234
201222_s_at	RAD23B	mir-497	-0.0254
200757_s_at	CALU	mir-007-1-prec	-0.0755
200757_s_at	CALU	mir-007-2-prec	-0.112
200757_s_at	CALU	mir-007-3-prec	-0.2
200757_s_at	CALU	mir-009-1	-0.0399
200757_s_at	CALU	mir-027a-prec	-0.00114
200757_s_at	CALU	mir-098-prec-X	-0.103
200757_s_at	CALU	mir-107	-0.296
200757_s_at	CALU	mir-124a-1-prec1	-0.129
200757_s_at	CALU	mir-124a-2-prec	-0.00551
200757_s_at	CALU	mir-124a-3-prec	-0.119
200757_s_at	CALU	mir-132-prec	-0.126
200757_s_at	CALU	mir-140	-0.152
200757_s_at	CALU	mir-150-prec	-0.138
200757_s_at	CALU	mir-15a	-0.307
200757_s_at	CALU	mir-181b-prec	-0.0236
200757_s_at	CALU	mir-195-prec	-0.0578
200757_s_at	CALU	mir-200b	-0.0238
200757_s_at	CALU	mir-200c	-0.112
200757_s_at	CALU	mir-205-prec	-0.142
200757_s_at	CALU	mir-218-1-prec	-0.017
200757_s_at	CALU	mir-218-2-prec	-0.144
200757_s_at	CALU	mir-29b-2=102prec7.1=7.2	-0.0193
200757_s_at	CALU	mir-30c-2	-0.0572
200757_s_at	CALU	mir-335	-0.0971
200757_s_at	CALU	mir-374	-0.228
200757_s_at	CALU	mir-424	-0.325
200757_s_at	CALU	mir-497	-0.397
208636_at	ACTN1	mir-019b-2-prec	-0.416
208636_at	ACTN1	mir-129-2	-0.23
208636_at	ACTN1	mir-129-prec	-0.242
208636_at	ACTN1	mir-374	-0.0139
201555_at	MCM3	mir-302a	-0.0428
200644_at	MARCKSL1	mir-024-1-prec	-0.0892
200644_at	MARCKSL1	mir-129-2	-0.056
200644_at	MARCKSL1	mir-129-prec	-0.355
200644_at	MARCKSL1	mir-149-prec	-0.0179
200644_at	MARCKSL1	mir-193b	-0.0187
200644_at	MARCKSL1	mir-34c	-0.125
200644_at	MARCKSL1	mir-382	-0.0303
200037_s_at	CBX3	mir-030c-prec	-0.0335
201336_at	VAMP3	mir-019b-2-prec	-0.257
201336_at	VAMP3	mir-124a-3-prec	-0.0754
201336_at	VAMP3	mir-133a-1	-0.0666
201336_at	VAMP3	mir-133b	-0.203
201336_at	VAMP3	mir-202*	-0.0654
201336_at	VAMP3	mir-338	-0.0436
201489_at	PPIF	mir-015b-prec	-0.0823
201489_at	PPIF	mir-027a-prec	-0.03
209191_at	TUBB6	mir-148-prec	-0.111
209191_at	TUBB6	mir-148a	-0.012
209191_at	TUBB6	mir-217-prec	-0.0459
208737_at	ATP6V1G1	mir-155-prec	-0.0138
208737_at	ATP6V1G1	mir-377	-0.00466
221829_s_at	TNPO1	mir-026b-prec	-0.172
221829_s_at	TNPO1	mir-135a-1	-0.0406
221829_s_at	TNPO1	mir-141-prec	-0.0373
221829_s_at	TNPO1	mir-16-2	-0.0432
221829_s_at	TNPO1	mir-194-1	-0.0947
221829_s_at	TNPO1	mir-194-2	-0.0296
221829_s_at	TNPO1	mir-203-prec	-0.00531
200958_s_at	SDCBP	mir-135-2-prec	-0.219
200958_s_at	SDCBP	mir-135a-1	-0.0575
200958_s_at	SDCBP	mir-216-prec	-0.0308
218495_at	UXT	mir-21	-0.0243
202107_s_at	MCM2	mir-302a	-0.0586
201037_at	PFKP	mir-093-prec-7.1=093-1	-0.0319
201037_at	PFKP	mir-20b	-0.0209
201037_at	PFKP	mir-302a	-0.0137
201037_at	PFKP	mir-302b	-0.0734
221483_s_at	ARPP19	mir-153-1-prec2	-0.038
201234_at	ILK	mir-128a-prec	-0.109
201234_at	ILK	mir-150-prec	-0.00902
200015_s_at	SEPT2	mir-093-prec-7.1=093-1	-0.143
201241_at	DDX1	mir-200c	-0.0133
201241_at	DDX1	mir-21	-0.038
200704_at	LITAF	mir-128b-prec	-0.0294
202949_s_at	FHL2	mir-007-1-prec	-0.056
202949_s_at	FHL2	mir-015a-2-prec	-0.00112
202949_s_at	FHL2	mir-015b-prec	-0.074
202949_s_at	FHL2	mir-025-prec	-0.661
202949_s_at	FHL2	mir-224-prec	-0.105
202949_s_at	FHL2	mir-340	-0.295
202949_s_at	FHL2	mir-367	-0.174
202949_s_at	FHL2	mir-424	-0.277
202949_s_at	FHL2	mir-497	-0.395
202949_s_at	FHL2	mir_147_left	-0.378
202949_s_at	FHL2	mir_147_right	-0.0319
200931_s_at	VCL	mir-007-2-prec	-0.194
200931_s_at	VCL	mir-007-3-prec	-0.136
200931_s_at	VCL	mir-009-2	-0.0348
200931_s_at	VCL	mir-009-3	-0.123
200931_s_at	VCL	mir-032-prec	-0.0962
200931_s_at	VCL	mir-093-prec-7.1=093-1	-0.354
200931_s_at	VCL	mir-107	-0.0676
200931_s_at	VCL	mir-195-prec	-0.32
200931_s_at	VCL	mir-29b-1	-0.142
200931_s_at	VCL	mir-340	-0.0309
200931_s_at	VCL	mir-34a	-0.374
212295_s_at	SLC7A1	mir-009-3	-0.0216
212295_s_at	SLC7A1	mir-124a-3-prec	-0.0756
212295_s_at	SLC7A1	mir-125a-prec	-0.0255
202228_s_at	NPTN	mir-032-prec	-0.149
202228_s_at	NPTN	mir-153-1-prec1	-0.0172
218368_s_at	TNFRSF12A	mir-019b-2-prec	-0.302
218368_s_at	TNFRSF12A	mir-346	-0.272
208796_s_at	CCNG1	let-7a-1-prec	-0.058
208796_s_at	CCNG1	let-7f-2-prec2	-0.0397
208796_s_at	CCNG1	mir-009-1	-0.0781
208796_s_at	CCNG1	mir-009-3	-0.0117
208796_s_at	CCNG1	mir-027a-prec	-0.166
208796_s_at	CCNG1	mir-122a-prec	-0.041
208796_s_at	CCNG1	mir-128a-prec	-0.112
208796_s_at	CCNG1	mir-212-prec	-0.0565
208796_s_at	CCNG1	mir-213-prec	-0.00471
208684_at	COPA	mir-093-prec-7.1=093-1	-0.0153
208684_at	COPA	mir-200c	-0.0252
208684_at	COPA	mir-373	-0.0663
213318_s_at	BAG6	mir-200c	-0.0243
213318_s_at	BAG6	mir-376b	-0.0128
213318_s_at	BAG6	mir-423	-0.0644
200918_s_at	SRPR	mir-34b	-0.0202
201920_at	SLC20A1	mir-200a-prec	-0.0647
56197_at	PLSCR3	mir-093-prec-7.1=093-1	-0.104
56197_at	PLSCR3	mir-124a-3-prec	-0.036
204246_s_at	DCTN3	mir-194-2	-0.0309
204246_s_at	DCTN3	mir-200a-prec	-0.0164
209118_s_at	TUBA1A	mir-016b-chr3	-0.0785
209118_s_at	TUBA1A	mir-16-1	-0.0242
209118_s_at	TUBA1A	mir-194-1	-0.543
209118_s_at	TUBA1A	mir-194-2	-0.0594
209118_s_at	TUBA1A	mir-194-prec	-0.114
217915_s_at	RSL24D1	mir-105-2	-0.0209
217915_s_at	RSL24D1	mir-132-prec	-0.0258
217915_s_at	RSL24D1	mir-200a-prec	-0.00299
200768_s_at	MAT2A	mir-022-prec	-0.00978
200768_s_at	MAT2A	mir-030d-prec	-0.121
200768_s_at	MAT2A	mir-515-13p	-0.0437
212043_at	TGOLN2	mir-027a-prec	-0.0127
212043_at	TGOLN2	mir-093-prec-7.1=093-1	-0.231
212043_at	TGOLN2	mir-106-prec-X	-0.0721
212043_at	TGOLN2	mir-125b-1	-0.0466
212043_at	TGOLN2	mir-128b-prec	-0.0263
212043_at	TGOLN2	mir-133a-1	-0.00127
212043_at	TGOLN2	mir-133b	-0.0274
212043_at	TGOLN2	mir-195-prec	-0.0906
212043_at	TGOLN2	mir-338	-0.046
212043_at	TGOLN2	mir-519d	-0.198
212043_at	TGOLN2	mir_320_Hcd306_right	-0.0264
200850_s_at	AHCYL1	mir-025-prec	-0.086
200850_s_at	AHCYL1	mir-032-prec	-0.0514
220147_s_at	FAM60A	mir-101-1/2-prec	-0.0157
220147_s_at	FAM60A	mir-365-1	-0.0356
220147_s_at	FAM60A	mir-497	-0.0752
220147_s_at	FAM60A	mir-519d	-0.0876
221539_at	EIF4EBP1	mir-202-prec	-0.0856
221539_at	EIF4EBP1	mir-503	-0.0204
203931_s_at	MRPL12	mir-022-prec	-0.00145
203931_s_at	MRPL12	mir-365-1	-0.0312
211684_s_at	DYNC1I2	mir-425	-0.1
211684_s_at	DYNC1I2	mir_320_Hcd306_left	-0.131
201243_s_at	ATP1B1	mir-009-2	-0.0869
201243_s_at	ATP1B1	mir-009-3	-0.0452
201243_s_at	ATP1B1	mir-135a-1	-0.509
201243_s_at	ATP1B1	mir-142-prec	-0.177
201243_s_at	ATP1B1	mir-223-prec	-0.0314
201243_s_at	ATP1B1	mir-29b-2=102prec7.1=7.2	-0.0389
201243_s_at	ATP1B1	mir-340	-0.141
206200_s_at	ANXA11	mir-124a-1-prec1	-0.121
206200_s_at	ANXA11	mir-211-prec	-0.0169
206200_s_at	ANXA11	mir-213-prec	-0.11
206200_s_at	ANXA11	mir-412	-0.0651
208819_at	RAB8A	mir-030a-prec	-0.0316
208819_at	RAB8A	mir-030d-prec	-0.0191
208819_at	RAB8A	mir-302a	-0.0397
202068_s_at	LDLR	mir-093-prec-7.1=093-1	-0.103
202068_s_at	LDLR	mir-185-prec	-0.187
202068_s_at	LDLR	mir-519d	-0.0228
210835_s_at	CTBP2	mir-101-prec-9	-0.000154
210835_s_at	CTBP2	mir-129-2	-0.142
210835_s_at	CTBP2	mir-376b	-0.0433
201064_s_at	PABPC4	mir-192-2/3	-0.0316
201064_s_at	PABPC4	mir-192	-0.0257
206976_s_at	HSPH1	mir-030b-prec	-0.131
206976_s_at	HSPH1	mir-515-13p	-0.0694
221827_at	RBCK1	mir-124a-1-prec1	-0.103
221827_at	RBCK1	mir-124a-2-prec	-0.153
221827_at	RBCK1	mir-125b-2-prec	-0.0562
221827_at	RBCK1	mir-377	-0.0101
201193_at	IDH1	mir-181d	-0.054
201193_at	IDH1	mir-367	-0.0472
201952_at	ALCAM	mir-009-1	-0.054
201952_at	ALCAM	mir-018-prec	-0.295
201952_at	ALCAM	mir-135-1-prec	-0.0349
201952_at	ALCAM	mir-148-prec	-0.0921
201952_at	ALCAM	mir-152-prec	-0.0362
201952_at	ALCAM	mir-34a	-0.216
206050_s_at	RNH1	mir-093-prec-7.1=093-1	-0.0534
208713_at	HNRNPUL1	mir-019b-2-prec	-0.00544
208713_at	HNRNPUL1	mir-29b-2=102prec7.1=7.2	-0.000528
208713_at	HNRNPUL1	mir-302a	-0.0463
208713_at	HNRNPUL1	mir-423	-0.00362
208713_at	HNRNPUL1	mir-449	-0.000291
201760_s_at	WSB2	mir-093-prec-7.1=093-1	-0.29
201760_s_at	WSB2	mir-378	-0.0375
200617_at	MLEC	mir-124a-1-prec1	-0.0917
201700_at	CCND3	mir-028-prec	-0.0668
201700_at	CCND3	mir-105-2	-0.00448
201700_at	CCND3	mir-505	-0.0043
201795_at	LBR	let-7a-1-prec	-0.105
201795_at	LBR	let-7e-prec	-0.281
201795_at	LBR	mir-024-2-prec	-0.136
201795_at	LBR	mir-148b	-0.163
201795_at	LBR	mir-181a-prec	-0.0211
201795_at	LBR	mir-181b-prec	-0.0233
201795_at	LBR	mir-340	-0.136
208923_at	CYFIP1	mir-15a	-0.0216
208923_at	CYFIP1	mir-185-prec	-0.0543
208923_at	CYFIP1	mir-497	-0.117
200802_at	SARS	mir_147_left	-0.0379
215000_s_at	FEZ2	mir-200b	-0.0249
215000_s_at	FEZ2	mir-429	-0.0222
203746_s_at	HCCS	mir-200a-prec	-0.0235
203746_s_at	HCCS	mir-429	-0.0624
200895_s_at	FKBP4	mir-220-prec	-0.0537
200895_s_at	FKBP4	mir-323	-0.0102
200895_s_at	FKBP4	mir-361	-0.0601
209219_at	RDBP	mir-302d	-0.08
218025_s_at	ECI2	mir-194-1	-0.131
218025_s_at	ECI2	mir-194-prec	-0.06
218025_s_at	ECI2	mir-203-prec	-0.0471
211926_s_at	MYH9	mir-009-3	-0.0152
211926_s_at	MYH9	mir-025-prec	-0.328
211926_s_at	MYH9	mir-032-prec	-0.047
211926_s_at	MYH9	mir-092-prec-13=092-1	-0.0601
211926_s_at	MYH9	mir-107-prec-10	-0.0313
211926_s_at	MYH9	mir-133b	-0.0624
211926_s_at	MYH9	mir-34a	-0.0147
211926_s_at	MYH9	mir-361	-0.0364
211926_s_at	MYH9	mir-376b	-0.097
211926_s_at	MYH9	mir-381	-0.00273
214749_s_at	ARMCX6	mir-032-prec	-0.0979
208690_s_at	PDLIM1	mir-128b-prec	-0.196
208690_s_at	PDLIM1	mir-146b	-0.0502
213531_s_at	RAB3GAP1	mir-216-prec	-0.00912
213531_s_at	RAB3GAP1	mir-302b	-0.139
213531_s_at	RAB3GAP1	mir-361	-0.0663
201346_at	ADIPOR2	let-7a-3-prec	-0.127
201346_at	ADIPOR2	let-7b-prec	-0.0943
201346_at	ADIPOR2	mir-098-prec-X	-0.0153
201346_at	ADIPOR2	mir-106b	-0.0769
201346_at	ADIPOR2	mir-124a-1-prec1	-0.00758
201346_at	ADIPOR2	mir-124a-2-prec	-0.084
201346_at	ADIPOR2	mir-124a-3-prec	-0.215
201346_at	ADIPOR2	mir-200c	-0.0101
201346_at	ADIPOR2	mir-340	-0.023
201346_at	ADIPOR2	mir-519d	-0.0539
201758_at	TSG101	mir-093-prec-7.1=093-1	-0.0536
201758_at	TSG101	mir-181b-2	-0.0104
201758_at	TSG101	mir-519d	-0.173
221725_at	WASF2	mir-328	-0.0632
201379_s_at	TPD52L2	mir-128b-prec	-0.095
201379_s_at	TPD52L2	mir_320_Hcd306_left	-0.00161
218115_at	ASF1B	mir-302a	-0.0576
213041_s_at	ATP5D	mir-028-prec	-0.0809
210428_s_at	HGS	mir-128a-prec	-0.0359
200791_s_at	IQGAP1	mir-124a-1-prec1	-0.0524
205417_s_at	DAG1	mir-032-prec	-0.157
204881_s_at	UGCG	mir-200c	-0.0125
204881_s_at	UGCG	mir-374	-0.432
204881_s_at	UGCG	mir-429	-0.278
200851_s_at	IST1	mir-124a-2-prec	-0.0147
200851_s_at	IST1	mir-125b-2-prec	-0.0303
200851_s_at	IST1	mir-16-1	-0.0965
200851_s_at	IST1	mir-197-prec	-0.139
44654_at	G6PC3	mir-122a-prec	-0.0516
44654_at	G6PC3	mir-128b-prec	-0.121
44654_at	G6PC3	mir-323	-0.052
200695_at	PPP2R1A	mir-195-prec	-0.055
208898_at	ATP6V1D	mir-093-prec-7.1=093-1	-0.205
204141_at	TUBB2A	mir-200c	-0.0722
204141_at	TUBB2A	mir-429	-0.0763
203590_at	DYNC1LI2	mir-093-prec-7.1=093-1	-0.132
203590_at	DYNC1LI2	mir-106b	-0.0932
203590_at	DYNC1LI2	mir-133b	-0.0373
203590_at	DYNC1LI2	mir-519d	-0.0333
208623_s_at	EZR	mir-211-prec	-0.0932
208623_s_at	EZR	mir-376b	-0.217
208623_s_at	EZR	mir-378	-0.0268
209678_s_at	PRKCI	mir-102-prec-1	-0.0793
209678_s_at	PRKCI	mir-376b	-0.143
212724_at	RND3	mir-020-prec	-0.0268
212724_at	RND3	mir-093-prec-7.1=093-1	-0.749
212724_at	RND3	mir-302d	-0.124
212724_at	RND3	miR-373*	-0.118
203342_at	TIMM17B	let-7a-3-prec	-0.0305
203342_at	TIMM17B	let-7e-prec	-0.0394
203342_at	TIMM17B	mir-146-prec	-0.00407
203342_at	TIMM17B	mir-146b	-0.00315
219485_s_at	PSMD10	mir-030b-prec	-0.0559
219485_s_at	PSMD10	mir-030d-prec	-0.0202
212204_at	TMEM87A	mir-30e	-0.0475
212204_at	TMEM87A	mir-424	-0.122
217885_at	IPO9	let-7a-3-prec	-0.000759
217885_at	IPO9	mir-001b-1-prec1	-0.00683
217885_at	IPO9	mir-016a-chr13	-0.00802
217885_at	IPO9	mir-096-prec-7	-0.0137
217885_at	IPO9	mir-1-2	-0.0388
217885_at	IPO9	mir-378	-0.0517
217885_at	IPO9	mir-422a	-0.00241
202141_s_at	COPS8	mir-200c	-0.0602
202141_s_at	COPS8	mir-223-prec	-0.00895
202141_s_at	COPS8	mir-515-13p	-0.00234
208901_s_at	TOP1	mir-024-1-prec	-0.0868
201870_at	TOMM34	mir-124a-1-prec1	-0.15
201870_at	TOMM34	mir-124a-2-prec	-0.0331
201870_at	TOMM34	mir-195-prec	-0.0264
201870_at	TOMM34	mir-491	-0.0119
212285_s_at	AGRN	mir-128b-prec	-0.0658
212285_s_at	AGRN	mir-491	-0.0829
212285_s_at	AGRN	mir-502	-0.0636
204306_s_at	CD151	mir-124a-1-prec1	-0.0283
204306_s_at	CD151	mir-128b-prec	-0.0926
204306_s_at	CD151	mir-148-prec	-0.042
204306_s_at	CD151	mir-148b	-0.067
216952_s_at	LMNB2	mir-34a	-0.0699
200815_s_at	PAFAH1B1	mir-016a-chr13	-0.0465
200815_s_at	PAFAH1B1	mir-093-prec-7.1=093-1	-0.171
200815_s_at	PAFAH1B1	mir-505	-0.039
200815_s_at	PAFAH1B1	mir-519d	-0.0247
201371_s_at	CUL3	mir-372	-0.0197
203800_s_at	MRPS14	mir-221-prec	-0.0138
203800_s_at	MRPS14	mir-494	-0.0337
217812_at	YTHDF2	mir-200a-prec	-0.0152
217812_at	YTHDF2	mir-494	-0.0245
207738_s_at	NCKAP1	mir-142-prec	-0.0977
207738_s_at	NCKAP1	mir-216-prec	-0.00865
202119_s_at	CPNE3	mir-124a-2-prec	-0.0779
202088_at	SLC39A6	mir-153-1-prec1	-0.0228
202088_at	SLC39A6	mir-192-2/3	-0.0665
202088_at	SLC39A6	mir-192	-0.0274
201410_at	PLEKHB2	mir-032-prec	-0.0277
201410_at	PLEKHB2	mir-137-prec	-0.00183
201410_at	PLEKHB2	mir-361	-0.0538
201410_at	PLEKHB2	mir-365-1	-0.0264
201410_at	PLEKHB2	mir-367	-0.0427
209861_s_at	METAP2	mir-030d-prec	-0.0224
209861_s_at	METAP2	mir-181b-prec	-0.0225
201876_at	PON2	mir-106b	-0.241
201095_at	DAP	mir-124a-1-prec1	-0.144
203744_at	HMGB3	mir-152-prec	-0.0251
209095_at	DLD	mir-195-prec	-0.0146
212461_at	AZIN1	mir-030c-prec	-0.0438
212461_at	AZIN1	mir-032-prec	-0.102
212461_at	AZIN1	mir-433	-0.162
212461_at	AZIN1	mir-448	-0.0184
38703_at	DNPEP	mir-484	-0.0487
201710_at	MYBL2	mir-102-prec-1	-0.0275
201710_at	MYBL2	mir-423	-0.0169
209022_at	STAG2	mir-124a-1-prec1	-0.0229
209022_at	STAG2	mir-21	-0.055
203529_at	PPP6C	mir-302a	-0.0171
200808_s_at	ZYX	mir-015a-2-prec	-0.258
200808_s_at	ZYX	mir-103-2-prec	-0.0997
200808_s_at	ZYX	mir-107	-0.252
200808_s_at	ZYX	mir-324	-0.14
200808_s_at	ZYX	mir-423	-0.187
200808_s_at	ZYX	mir-500	-0.0907
212455_at	YTHDC1	mir-030d-prec	-0.126
212455_at	YTHDC1	mir-034-prec	-0.0113
212455_at	YTHDC1	mir-222-prec	-0.00309
212455_at	YTHDC1	mir-382	-0.000961
212455_at	YTHDC1	mir-497	-0.0685
212455_at	YTHDC1	mir-500	-0.0286
209482_at	POP7	mir-130a-prec	-0.0138
201010_s_at	TXNIP	mir-130a-prec	-0.092
201307_at	SEPT11	mir-096-prec-7	-0.0495
201307_at	SEPT11	mir-124a-2-prec	-0.0236
201307_at	SEPT11	mir-124a-3-prec	-0.148
201307_at	SEPT11	mir-153-1-prec1	-0.068
201307_at	SEPT11	mir-153-1-prec2	-0.00611
201307_at	SEPT11	mir-181b-prec	-0.0191
201307_at	SEPT11	mir-181d	-0.067
201307_at	SEPT11	mir-194-2	-0.0985
201307_at	SEPT11	mir-195-prec	-0.143
201307_at	SEPT11	mir-205-prec	-0.0786
201307_at	SEPT11	mir-217-prec	-0.0129
201307_at	SEPT11	mir-424	-0.0686
201307_at	SEPT11	mir-497	-0.177
203445_s_at	CTDSP2	mir-009-1	-0.0216
203445_s_at	CTDSP2	mir-009-2	-0.00102
203445_s_at	CTDSP2	mir-096-prec-7	-0.00778
203445_s_at	CTDSP2	mir-196b	-0.154
221516_s_at	SMCR7L	let-7a-1-prec	-0.128
221516_s_at	SMCR7L	let-7i	-0.00785
221516_s_at	SMCR7L	mir-010b-prec	-0.0166
221516_s_at	SMCR7L	mir-098-prec-X	-0.0301
221516_s_at	SMCR7L	mir-128b-prec	-0.0398
221516_s_at	SMCR7L	mir-196a-1	-0.116
221516_s_at	SMCR7L	mir-200c	-0.0641
221516_s_at	SMCR7L	mir-382	-0.0267
221516_s_at	SMCR7L	mir-495	-0.0173
202302_s_at	RSRC2	mir-105-2	-0.0203
202302_s_at	RSRC2	mir-105-prec-X.1=105-1	-0.00987
202302_s_at	RSRC2	mir-193b	-0.0321
202302_s_at	RSRC2	mir-302a	-0.024
202302_s_at	RSRC2	miR-302b*	-0.0463
202302_s_at	RSRC2	mir-302d	-0.0256
202302_s_at	RSRC2	mir-494	-0.0217
218003_s_at	FKBP3	let-7a-3-prec	-0.0526
218003_s_at	FKBP3	let-7i	-0.0421
218003_s_at	FKBP3	mir-145-prec	-0.0582
218003_s_at	FKBP3	mir_320_Hcd306_left	-0.105
201695_s_at	PNP	let-7d-prec	-0.0716
201695_s_at	PNP	let-7d-v2-prec	-0.139
201695_s_at	PNP	mir-001b-1-prec1	-0.0361
201695_s_at	PNP	mir-146-prec	-0.0401
201695_s_at	PNP	mir-147-prec	-0.0195
201695_s_at	PNP	mir-206-prec	-0.0161
200608_s_at	RAD21	mir-021-prec-17	-0.0241
200608_s_at	RAD21	mir-433	-0.266
212696_s_at	RNF4	mir-025-prec	-0.028
210896_s_at	ASPH	mir-015a-2-prec	-0.196
210896_s_at	ASPH	mir-016a-chr13	-0.302
210896_s_at	ASPH	mir-032-prec	-0.114
210896_s_at	ASPH	mir-135a-1	-0.221
210896_s_at	ASPH	mir-340	-0.115
210896_s_at	ASPH	mir-367	-0.109
210896_s_at	ASPH	mir-497	-0.174
210896_s_at	ASPH	mir-500	-0.0704
200901_s_at	M6PR	mir-015a-2-prec	-0.0187
200901_s_at	M6PR	mir-015b-prec	-0.152
200901_s_at	M6PR	mir-125a-prec	-0.0364
200901_s_at	M6PR	mir-143-prec	-0.0425
200901_s_at	M6PR	mir-15a	-0.000462
200901_s_at	M6PR	mir-199b-prec	-0.0272
200901_s_at	M6PR	mir-20b	-0.0393
200901_s_at	M6PR	mir-335	-0.0446
200901_s_at	M6PR	mir-519d	-0.245
217788_s_at	GALNT2	let-7b-prec	-0.0227
217788_s_at	GALNT2	let-7f-1-prec	-0.0253
217788_s_at	GALNT2	mir-098-prec-X	-0.00778
217788_s_at	GALNT2	mir-200b	-0.0169
217788_s_at	GALNT2	mir-200c	-0.0586
217788_s_at	GALNT2	mir-491	-0.006
202194_at	TMED5	let-7f-2-prec2	-0.0525
202194_at	TMED5	let-7i	-0.199
202194_at	TMED5	mir-001b-1-prec1	-0.0236
202194_at	TMED5	mir-128b-prec	-0.0251
202194_at	TMED5	mir-194-2	-0.00463
202194_at	TMED5	mir-374	-0.0189
202194_at	TMED5	mir-383	-0.0148
201140_s_at	RAB5C	mir-018-prec	-0.0309
200793_s_at	ACO2	mir-183-prec	-0.0289
220099_s_at	LUC7L2	mir-365-1	-0.0251
220099_s_at	LUC7L2	mir-365-2	-0.019
211960_s_at	RAB7A	mir-200c	-0.036
211960_s_at	RAB7A	mir-448	-0.0181
211960_s_at	RAB7A	mir-493	-0.0309
221509_at	DENR	mir-096-prec-7	-0.00353
202788_at	MAPKAPK3	mir-513-2	-0.0386
211275_s_at	GYG1	mir-200a-prec	-0.0258
211275_s_at	GYG1	mir-361	-0.0389
217866_at	CPSF7	mir-029a-2	-0.0512
217866_at	CPSF7	mir-1-2	-0.0143
217866_at	CPSF7	mir-206-prec	-0.0133
217866_at	CPSF7	mir-346	-0.0825
217866_at	CPSF7	mir-361	-0.0565
201417_at	SOX4	mir-025-prec	-0.404
201417_at	SOX4	mir-030a-prec	-0.191
201417_at	SOX4	mir-034-prec	-0.161
201417_at	SOX4	mir-106b	-0.331
201417_at	SOX4	mir-129-prec	-0.0107
201417_at	SOX4	mir-130b	-0.115
201417_at	SOX4	mir-132-prec	-0.123
201417_at	SOX4	mir-138-2-prec	-0.364
201417_at	SOX4	mir-140	-0.0155
201417_at	SOX4	mir-191-prec	-0.291
201417_at	SOX4	mir-204-prec	-0.00697
201417_at	SOX4	mir-211-prec	-0.119
201417_at	SOX4	mir-301	-0.0858
201417_at	SOX4	mir-34b	-0.0784
201417_at	SOX4	mir-34c	-0.0808
201417_at	SOX4	mir-363	-0.042
201417_at	SOX4	mir-519e*	-0.461
201417_at	SOX4	mir_320_Hcd306_left	-0.692
201417_at	SOX4	mir_320_Hcd306_right	-0.0105
202550_s_at	VAPB	mir-016a-chr13	-0.121
202550_s_at	VAPB	mir-031-prec	-0.0175
202550_s_at	VAPB	mir-133a-1	-0.0613
202550_s_at	VAPB	mir-133b	-0.0459
202550_s_at	VAPB	mir-181a-prec	-0.0087
202550_s_at	VAPB	mir-195-prec	-0.0435
202550_s_at	VAPB	mir-213-prec	-0.0105
202550_s_at	VAPB	mir-222-prec	-0.00635
202550_s_at	VAPB	mir-424	-0.2
202550_s_at	VAPB	mir-497	-0.136
201063_at	RCN1	mir-026a-prec	-0.0493
201063_at	RCN1	mir-142-prec	-0.0476
202052_s_at	RAI14	mir-009-1	-0.0376
202052_s_at	RAI14	mir-095-prec-4	-0.111
202052_s_at	RAI14	mir-103-2-prec	-0.429
202052_s_at	RAI14	mir-128b-prec	-0.136
202052_s_at	RAI14	mir-153-1-prec1	-0.0841
209635_at	AP1S1	mir-098-prec-X	-0.0151
212582_at	OSBPL8	mir-001b-1-prec1	-0.0471
212582_at	OSBPL8	mir-030d-prec	-0.154
212582_at	OSBPL8	mir-1-2	-0.0824
212582_at	OSBPL8	mir-183-prec	-0.00877
212582_at	OSBPL8	mir-203-prec	-0.0462
212582_at	OSBPL8	mir-206-prec	-0.0327
212582_at	OSBPL8	mir-212-prec	-0.148
217992_s_at	EFHD2	mir-124a-2-prec	-0.194
217992_s_at	EFHD2	mir-153-1-prec1	-0.0148
217992_s_at	EFHD2	mir-425	-0.046
217992_s_at	EFHD2	mir-484	-0.167
209011_at	TRIO	mir-025-prec	-0.133
203011_at	IMPA1	mir-203-prec	-0.0333
203011_at	IMPA1	mir-365-1	-0.00184
203011_at	IMPA1	mir-365-2	-0.00364
203011_at	IMPA1	mir-367	-0.0143
217943_s_at	MAP7D1	mir-018-prec	-0.059
217943_s_at	MAP7D1	mir-141-prec	-0.0352
217943_s_at	MAP7D1	mir-200a-prec	-0.0118
211992_at	WNK1	mir-026b-prec	-0.039
211992_at	WNK1	mir-031-prec	-0.0312
211992_at	WNK1	mir-106b	-0.0382
211992_at	WNK1	mir-124a-2-prec	-0.0526
211992_at	WNK1	mir-519d	-0.175
211992_at	WNK1	mir_320_Hcd306_left	-0.0281
211992_at	WNK1	mir_320_Hcd306_right	-0.022
212697_at	FAM134C	mir-106-prec-X	-0.0363
212697_at	FAM134C	mir-302a	-0.00231
212697_at	FAM134C	miR-302b*	-0.0289
212697_at	FAM134C	mir-373	-0.0559
202998_s_at	LOXL2	mir-026b-prec	-0.807
202998_s_at	LOXL2	mir-425	-0.194
44702_at	SYDE1	mir-016a-chr13	-0.0817
44702_at	SYDE1	mir-128b-prec	-0.154
44702_at	SYDE1	mir-200b	-0.031
44702_at	SYDE1	mir-200c	-0.0143
44702_at	SYDE1	mir-372	-0.00998
44702_at	SYDE1	miR-373*	-0.0489
44702_at	SYDE1	mir-429	-0.283
44702_at	SYDE1	mir-497	-0.00718
44702_at	SYDE1	mir-519e*	-0.0234
201485_s_at	RCN2	mir-101-prec-9	-0.0179
201485_s_at	RCN2	mir-155-prec	-0.0378
201485_s_at	RCN2	mir-183-prec	-0.056
201485_s_at	RCN2	mir-223-prec	-0.00951
201485_s_at	RCN2	mir_320_Hcd306_left	-0.166
201773_at	ADNP	mir-21	-0.0509
201250_s_at	SLC2A1	mir-019b-2-prec	-0.0425
201250_s_at	SLC2A1	mir-130a-prec	-0.0472
201250_s_at	SLC2A1	mir-328	-0.0872
202381_at	ADAM9	mir-026b-prec	-0.0908
202381_at	ADAM9	mir-093-prec-7.1=093-1	-0.455
202381_at	ADAM9	mir-302d	-0.135
202381_at	ADAM9	mir-499	-0.0299
204252_at	CDK2	mir-031-prec	-0.0161
204252_at	CDK2	mir-200c	-0.00171
210845_s_at	PLAUR	mir-093-prec-7.1=093-1	-0.484
210845_s_at	PLAUR	mir-340	-0.0301
210845_s_at	PLAUR	mir-373	-0.332
203282_at	GBE1	mir-135-2-prec	-0.169
203282_at	GBE1	mir-153-1-prec2	-0.0829
203282_at	GBE1	mir-203-prec	-0.08
203282_at	GBE1	mir-429	-0.24
203282_at	GBE1	mir-485-3p	-0.0305
218214_at	C12orf44	mir-093-prec-7.1=093-1	-0.0945
202329_at	CSK	mir-024-1-prec	-0.019
202329_at	CSK	mir-024-2-prec	-0.0407
202329_at	CSK	mir-130a-prec	-0.014
202329_at	CSK	mir-365-2	-0.0172
208862_s_at	CTNND1	mir-129-prec	-0.0629
204319_s_at	RGS10	mir-320	-0.175
220748_s_at	ZNF580	mir-147-prec	-0.0391
220748_s_at	ZNF580	mir-34c	-0.0443
201690_s_at	TPD52	mir-034-prec	-0.0345
201690_s_at	TPD52	mir-133b	-0.177
205548_s_at	BTG3	mir-093-prec-7.1=093-1	-0.157
205548_s_at	BTG3	mir-142-prec	-0.0312
205548_s_at	BTG3	mir-338	-0.0504
212074_at	SUN1	mir-032-prec	-0.0799
208319_s_at	RBM3	mir-200a-prec	-0.0225
208319_s_at	RBM3	mir-511-1	-0.0836
204977_at	DDX10	mir-302d	-0.112
204977_at	DDX10	mir-34a	-0.00807
203315_at	NCK2	mir-001b-2-prec	-4.05e-05
203315_at	NCK2	mir-031-prec	-0.0128
203315_at	NCK2	mir-183-prec	-0.0559
221502_at	KPNA3	mir-026b-prec	-0.132
221502_at	KPNA3	mir-030a-prec	-0.0723
221502_at	KPNA3	mir-030d-prec	-0.0291
201482_at	QSOX1	mir-124a-3-prec	-0.0121
201482_at	QSOX1	mir-135-1-prec	-0.114
201482_at	QSOX1	mir-135-2-prec	-0.122
212124_at	ZMIZ1	mir-203-prec	-0.0189
208784_s_at	KLHDC3	mir-029a-2	-0.0167
217979_at	TSPAN13	mir-129-2	-0.0713
217979_at	TSPAN13	mir-129-prec	-0.111
217979_at	TSPAN13	mir-222-prec	-0.21
218388_at	PGLS	mir-424	-0.069
201576_s_at	GLB1	mir-096-prec-7	-0.0257
202985_s_at	BAG5	mir-019a-prec	-0.0532
202985_s_at	BAG5	mir-155-prec	-0.0104
202985_s_at	BAG5	mir-200a-prec	-0.00656
202985_s_at	BAG5	mir-429	-0.113
202985_s_at	BAG5	mir-497	-0.0489
201189_s_at	ITPR3	mir-124a-2-prec	-0.0456
201189_s_at	ITPR3	mir-137-prec	-0.0851
201189_s_at	ITPR3	mir-194-1	-0.0142
201189_s_at	ITPR3	mir-223-prec	-0.00745
212561_at	DENND5A	mir-096-prec-7	-0.0666
212561_at	DENND5A	mir-200c	-0.0433
212561_at	DENND5A	mir-429	-0.299
212561_at	DENND5A	mir-484	-0.143
201669_s_at	MARCKS	mir-128b-prec	-0.28
201669_s_at	MARCKS	mir-205-prec	-0.0977
201669_s_at	MARCKS	mir-429	-0.752
201669_s_at	MARCKS	mir-491	-0.0579
218120_s_at	HMOX2	mir-103-2-prec	-0.0491
218120_s_at	HMOX2	mir-107-prec-10	-0.0637
218120_s_at	HMOX2	mir-224-prec	-0.00195
218120_s_at	HMOX2	mir-382	-0.0535
216215_s_at	RBFOX2	mir-032-prec	-0.177
216215_s_at	RBFOX2	mir-202-prec	-0.0328
216215_s_at	RBFOX2	mir-346	-0.149
216215_s_at	RBFOX2	mir-383	-0.00453
203910_at	ARHGAP29	mir-025-prec	-0.155
203910_at	ARHGAP29	mir-026b-prec	-0.274
203910_at	ARHGAP29	mir-032-prec	-0.36
203910_at	ARHGAP29	mir-192-2/3	-0.0459
203910_at	ARHGAP29	mir-204-prec	-0.149
203910_at	ARHGAP29	mir-211-prec	-0.0551
203910_at	ARHGAP29	mir-302d	-0.519
203910_at	ARHGAP29	mir-340	-0.287
203910_at	ARHGAP29	mir-381	-0.0158
202484_s_at	MBD2	mir-302a	-0.0161
202484_s_at	MBD2	mir-345	-0.0519
217789_at	SNX6	let-7f-1-prec	-0.00246
217789_at	SNX6	mir-143-prec	-0.032
217789_at	SNX6	mir-378	-0.00155
217789_at	SNX6	mir-500	-0.0476
208614_s_at	FLNB	mir-009-2	-0.0705
208614_s_at	FLNB	mir-145-prec	-0.142
209393_s_at	EIF4E2	mir-102-prec-1	-0.0537
222258_s_at	SH3BP4	mir-018-prec	-0.231
208712_at	CCND1	mir-093-prec-7.1=093-1	-0.032
208712_at	CCND1	mir-106a	-0.058
208712_at	CCND1	mir-106b	-0.251
208712_at	CCND1	mir-20b	-0.0626
208712_at	CCND1	mir-302d	-0.173
208712_at	CCND1	mir-383	-0.114
208712_at	CCND1	mir-497	-0.131
203108_at	GPRC5A	mir-092-prec-13=092-1	-0.00539
203108_at	GPRC5A	mir-199a-1-prec	-0.00198
203108_at	GPRC5A	mir-199a-2-prec	-0.0171
202136_at	ZMYND11	mir-153-1-prec1	-0.049
217870_s_at	CMPK1	mir-010b-prec	-0.0156
217870_s_at	CMPK1	mir-133a-1	-0.0698
217870_s_at	CMPK1	mir-133b	-0.0712
217870_s_at	CMPK1	mir-200a-prec	-0.015
217870_s_at	CMPK1	mir-29b-1	-0.111
217870_s_at	CMPK1	mir-301	-0.0626
217870_s_at	CMPK1	mir-302a	-0.0712
217870_s_at	CMPK1	mir-302c	-0.0434
217870_s_at	CMPK1	miR-373*	-0.0096
217870_s_at	CMPK1	mir-373	-0.283
217870_s_at	CMPK1	mir-503	-0.136
217870_s_at	CMPK1	mir_320_Hcd306_right	-0.0151
201745_at	TWF1	mir-092-prec-13=092-1	-0.00672
201745_at	TWF1	mir-093-prec-7.1=093-1	-0.208
201745_at	TWF1	mir-106b	-0.0502
201745_at	TWF1	mir-185-prec	-0.0336
202538_s_at	CHMP2B	mir-124a-2-prec	-0.0169
202538_s_at	CHMP2B	mir-124a-3-prec	-0.198
202538_s_at	CHMP2B	mir-129-prec	-0.185
202538_s_at	CHMP2B	mir-135-2-prec	-0.0332
202538_s_at	CHMP2B	mir-30c-1	-0.00246
202538_s_at	CHMP2B	mir-30e	-0.106
40489_at	ATN1	mir-016b-chr3	-0.102
40489_at	ATN1	mir-423	-0.0644
40489_at	ATN1	mir-491	-0.0491
40489_at	ATN1	mir-497	-0.000429
211285_s_at	UBE3A	mir-105-2	-0.00617
211285_s_at	UBE3A	mir-218-2-prec	-0.137
211285_s_at	UBE3A	mir-302a	-0.0359
211285_s_at	UBE3A	mir-302c	-0.00462
221830_at	RAP2A	mir-009-3	-0.0325
221830_at	RAP2A	mir-124a-1-prec1	-0.117
221830_at	RAP2A	mir-203-prec	-0.0083
221830_at	RAP2A	mir-223-prec	-0.032
213604_at	TCEB3	mir-020-prec	-0.0622
213051_at	ZC3HAV1	mir-1-2	-0.0331
201445_at	CNN3	mir-096-prec-7	-0.124
201445_at	CNN3	mir-128a-prec	-0.0692
201445_at	CNN3	mir-128b-prec	-0.0519
201445_at	CNN3	mir-429	-0.122
202123_s_at	ABL1	mir-030b-prec	-0.0733
202123_s_at	ABL1	mir-030d-prec	-0.0221
202123_s_at	ABL1	mir-203-prec	-0.0294
202123_s_at	ABL1	mir-345	-0.0138
205573_s_at	SNX7	mir-026b-prec	-0.132
205573_s_at	SNX7	mir-096-prec-7	-0.0111
205573_s_at	SNX7	mir-498	-0.00465
202369_s_at	TRAM2	mir-025-prec	-0.35
202369_s_at	TRAM2	mir-030b-prec	-0.0584
202369_s_at	TRAM2	mir-030d-prec	-0.0524
202369_s_at	TRAM2	mir-124a-3-prec	-0.0233
202369_s_at	TRAM2	mir-141-prec	-0.0124
202369_s_at	TRAM2	mir-203-prec	-0.0227
202369_s_at	TRAM2	mir-205-prec	-0.0279
202102_s_at	BRD4	mir-200a-prec	-0.0141
202102_s_at	BRD4	mir-324	-0.00643
213627_at	MAGED2	mir-096-prec-7	-0.0416
213627_at	MAGED2	mir-338	-0.0312
213627_at	MAGED2	mir-515-23p	-0.0734
221479_s_at	BNIP3L	mir-093-prec-7.1=093-1	-0.148
221479_s_at	BNIP3L	mir-106a	-0.0445
221479_s_at	BNIP3L	mir-133a-1	-0.0555
221479_s_at	BNIP3L	mir-520e	-0.0263
201594_s_at	PPP4R1	mir-007-1-prec	-0.0856
201594_s_at	PPP4R1	mir-500	-0.117
218164_at	SPATA20	mir-223-prec	-0.0709
212757_s_at	CAMK2G	mir-103-2-prec	-0.0273
212757_s_at	CAMK2G	mir-219-1	-0.0796
209332_s_at	MAX	mir-193b	-0.0682
209332_s_at	MAX	mir-335	-0.0263
209332_s_at	MAX	mir-494	-0.0216
218809_at	PANK2	mir-196a-1	-0.106
218809_at	PANK2	mir-196b	-0.0357
222132_s_at	AGK	mir-15a	-0.00957
222132_s_at	AGK	mir-190-prec	-0.00956
222132_s_at	AGK	mir-194-1	-0.00394
222132_s_at	AGK	mir-194-prec	-0.108
222132_s_at	AGK	mir-203-prec	-0.0184
208813_at	GOT1	mir-213-prec	-0.0413
208813_at	GOT1	mir-361	-0.0318
209323_at	PRKRIR	mir-030d-prec	-0.105
201207_at	TNFAIP1	mir-016a-chr13	-0.0737
201207_at	TNFAIP1	mir-093-prec-7.1=093-1	-0.186
202379_s_at	NKTR	mir-027b-prec	-0.0363
209141_at	UBE2G1	mir-032-prec	-0.00463
209141_at	UBE2G1	mir-153-1-prec2	-0.0321
209141_at	UBE2G1	mir-30e	-0.00571
201997_s_at	SPEN	mir-030a-prec	-0.124
201997_s_at	SPEN	mir-519e*	-0.0542
202383_at	KDM5C	mir-029a-2	-0.0141
202383_at	KDM5C	mir-138-2-prec	-0.0185
202383_at	KDM5C	mir-329-2	-0.00548
201788_at	DDX42	mir-501	-0.0171
212673_at	METAP1	mir-211-prec	-0.0187
205313_at	HNF1B	mir-025-prec	-0.177
205313_at	HNF1B	mir-217-prec	-0.038
205313_at	HNF1B	mir-26a-2	-0.106
205313_at	HNF1B	mir-363	-0.0258
220189_s_at	MGAT4B	mir-128a-prec	-0.17
220189_s_at	MGAT4B	mir-128b-prec	-0.0527
220189_s_at	MGAT4B	mir-199a-1-prec	-0.034
213153_at	SETD1B	mir-030d-prec	-0.0348
213153_at	SETD1B	mir-100-1/2-prec	-0.0146
213153_at	SETD1B	mir-100	-0.0133
213153_at	SETD1B	mir-21	-0.0431
213153_at	SETD1B	mir-497	-0.0348
209247_s_at	ABCF2	mir-503	-0.00153
203298_s_at	JARID2	mir-010a-prec	-0.0571
203298_s_at	JARID2	mir-148b	-0.039
203298_s_at	JARID2	mir-153-1-prec2	-0.0318
203298_s_at	JARID2	mir-363	-0.0412
203298_s_at	JARID2	mir-409-3p	-0.00357
208884_s_at	UBR5	mir-361	-0.0758
208884_s_at	UBR5	mir-409-3p	-0.0169
208884_s_at	UBR5	mir-433	-0.0683
212144_at	SUN2	mir-153-1-prec2	-0.0216
212144_at	SUN2	mir-335	-0.0502
212144_at	SUN2	mir-346	-0.0299
201598_s_at	INPPL1	mir-018-prec	-0.0211
201598_s_at	INPPL1	mir-504	-0.0246
202097_at	NUP153	mir-027b-prec	-0.0469
202097_at	NUP153	mir-133a-1	-0.0415
202097_at	NUP153	mir-200c	-0.041
202097_at	NUP153	mir-361	-0.0933
202097_at	NUP153	mir-383	-0.0917
208823_s_at	CDK16	mir-032-prec	-0.0471
208823_s_at	CDK16	mir-324	-0.046
204640_s_at	SPOP	mir-302a	-0.0144
204640_s_at	SPOP	mir-302b	-0.0149
204640_s_at	SPOP	mir-302c	-0.0344
204640_s_at	SPOP	mir-302d	-0.169
204640_s_at	SPOP	mir-365-1	-0.0136
41644_at	SASH1	mir-021-prec-17	-0.00888
41644_at	SASH1	mir-106-prec-X	-0.0336
41644_at	SASH1	mir-200c	-0.0384
41644_at	SASH1	mir-217-prec	-0.0345
41644_at	SASH1	mir-218-1-prec	-0.0683
41644_at	SASH1	mir-34b	-0.0385
41644_at	SASH1	mir-367	-0.0309
41644_at	SASH1	mir-372	-0.000858
41644_at	SASH1	mir-373	-0.242
41644_at	SASH1	mir-410	-0.0088
41644_at	SASH1	mir_320_Hcd306_left	-0.0735
222155_s_at	SLC52A2	mir-149-prec	-0.0292
222155_s_at	SLC52A2	mir-484	-0.0608
203167_at	TIMP2	mir-093-prec-7.1=093-1	-0.0299
203167_at	TIMP2	mir-106a	-0.217
203167_at	TIMP2	mir-106b	-0.13
203167_at	TIMP2	mir-200c	-0.0987
203167_at	TIMP2	mir-214-prec	-0.179
203167_at	TIMP2	mir-489	-0.00685
203167_at	TIMP2	mir-495	-0.0958
203167_at	TIMP2	mir-519d	-0.243
200940_s_at	RERE	mir-001b-2-prec	-0.000994
200940_s_at	RERE	mir-124a-3-prec	-0.0263
200940_s_at	RERE	mir-128a-prec	-0.0157
200940_s_at	RERE	mir-129-prec	-0.166
200940_s_at	RERE	mir-224-prec	-0.0262
200940_s_at	RERE	mir-29b-1	-0.0759
200940_s_at	RERE	mir-346	-0.136
213136_at	PTPN2	mir-030d-prec	-0.137
213136_at	PTPN2	mir-194-2	-0.0438
213136_at	PTPN2	mir-409-3p	-0.00993
202657_s_at	SERTAD2	mir-025-prec	-0.145
202657_s_at	SERTAD2	mir-092-prec-13=092-1	-0.0177
202657_s_at	SERTAD2	mir-135a-2	-0.0443
202657_s_at	SERTAD2	mir-519d	-0.237
33132_at	CPSF1	let-7a-1-prec	-0.103
33132_at	CPSF1	mir-196b	-0.217
201393_s_at	IGF2R	mir-018-prec	-0.0301
201393_s_at	IGF2R	mir-101-prec-9	-0.0299
201393_s_at	IGF2R	mir-185-prec	-0.017
201393_s_at	IGF2R	mir-200c	-0.048
201393_s_at	IGF2R	mir-424	-0.112
206861_s_at	CGGBP1	mir-007-2-prec	-0.0311
206861_s_at	CGGBP1	mir-007-3-prec	-0.00121
206861_s_at	CGGBP1	mir-200c	-0.0469
212737_at	GM2A	mir-137-prec	-0.0032
212737_at	GM2A	mir-200b	-0.0177
212737_at	GM2A	mir-200c	-0.0407
212737_at	GM2A	mir-382	-0.0866
212737_at	GM2A	mir-383	-0.127
203313_s_at	TGIF1	mir-025-prec	-0.151
203313_s_at	TGIF1	mir-092-prec-13=092-1	-0.0598
203313_s_at	TGIF1	mir-101-1/2-prec	-0.0122
203313_s_at	TGIF1	mir-363	-0.0474
203313_s_at	TGIF1	mir-367	-0.0992
203313_s_at	TGIF1	mir-412	-0.0381
217765_at	NRBP1	mir-019b-2-prec	-0.0269
217765_at	NRBP1	mir-093-prec-7.1=093-1	-0.0515
217765_at	NRBP1	mir-106-prec-X	-0.0341
217765_at	NRBP1	mir-106b	-0.0276
211026_s_at	MGLL	mir-025-prec	-0.257
205273_s_at	PITRM1	mir-009-2	-0.00412
205273_s_at	PITRM1	mir-017-prec	-0.000858
209581_at	PLA2G16	mir-142-prec	-0.0887
203234_at	UPP1	mir-018-prec	-0.184
202582_s_at	RANBP9	mir-200c	-0.0263
202582_s_at	RANBP9	mir-429	-0.0207
202582_s_at	RANBP9	mir-499	-0.011
204247_s_at	CDK5	mir-024-1-prec	-0.0653
204247_s_at	CDK5	mir-142-prec	-0.0085
209488_s_at	RBPMS	mir-340	-0.0213
204695_at	CDC25A	let-7a-1-prec	-0.0783
204695_at	CDC25A	mir-141-prec	-0.00294
204695_at	CDC25A	mir-196a-1	-0.00916
204695_at	CDC25A	mir-196b	-0.0532
204695_at	CDC25A	mir-21	-0.0528
204695_at	CDC25A	mir-302a	-0.00733
204695_at	CDC25A	mir-34a	-0.0615
204695_at	CDC25A	mir-34c	-0.0203
204695_at	CDC25A	mir-365-1	-0.0337
203303_at	DYNLT3	mir-032-prec	-0.0844
203303_at	DYNLT3	mir-302a	-0.0446
203303_at	DYNLT3	mir-367	-0.0761
203303_at	DYNLT3	mir-373	-0.0216
212698_s_at	SEPT10	mir-007-3-prec	-0.0196
212698_s_at	SEPT10	mir-026b-prec	-0.0901
212698_s_at	SEPT10	mir-124a-1-prec1	-0.155
212698_s_at	SEPT10	mir-124a-3-prec	-0.0883
212698_s_at	SEPT10	mir-223-prec	-0.0988
202741_at	PRKACB	mir-019a-prec	-0.0357
202741_at	PRKACB	mir-019b-2-prec	-0.0214
202741_at	PRKACB	mir-141-prec	-0.0184
202741_at	PRKACB	mir-200c	-0.0853
202741_at	PRKACB	mir-302a	-0.0654
202741_at	PRKACB	miR-302b*	-0.118
202741_at	PRKACB	mir-302d	-0.0688
202741_at	PRKACB	mir-452	-0.0366
218165_at	MEAF6	mir-141-prec	-0.0078
218165_at	MEAF6	mir-200a-prec	-0.0051
218165_at	MEAF6	mir-217-prec	-0.0337
218165_at	MEAF6	mir-361	-0.014
202207_at	ARL4C	mir-007-3-prec	-0.446
202207_at	ARL4C	mir-009-2	-0.138
202207_at	ARL4C	mir-030d-prec	-0.0845
202207_at	ARL4C	mir-093-prec-7.1=093-1	-0.5
202207_at	ARL4C	mir-219-prec	-0.353
202207_at	ARL4C	mir-26a-1	-0.873
202207_at	ARL4C	mir-302a	-0.0765
202207_at	ARL4C	miR-302b*	-0.0241
202207_at	ARL4C	mir-302c	-0.00454
202207_at	ARL4C	mir-302d	-0.0363
202207_at	ARL4C	mir-339	-0.305
202207_at	ARL4C	mir-340	-0.343
202207_at	ARL4C	mir-375	-0.192
213168_at	SP3	mir-302a	-0.0285
213168_at	SP3	mir-302d	-0.0527
201061_s_at	STOM	mir-133a-1	-0.151
212276_at	LPIN1	mir-200b	-0.000427
212276_at	LPIN1	mir-203-prec	-0.0473
218418_s_at	KANK2	mir-106-prec-X	-0.0614
217764_s_at	RAB31	mir-146b	-0.0568
217764_s_at	RAB31	mir-203-prec	-0.108
217764_s_at	RAB31	mir-29b-1	-0.0552
201087_at	PXN	mir-128a-prec	-0.0104
201087_at	PXN	mir-128b-prec	-0.122
201087_at	PXN	mir-145-prec	-0.0439
201087_at	PXN	mir-199a-2-prec	-0.0187
201087_at	PXN	mir-491	-0.0474
204653_at	TFAP2A	mir-032-prec	-0.142
204653_at	TFAP2A	mir-092-prec-13=092-1	-0.0567
204653_at	TFAP2A	mir-135-2-prec	-0.123
204653_at	TFAP2A	mir-200b	-0.0365
204653_at	TFAP2A	mir-200c	-0.0504
204653_at	TFAP2A	mir-204-prec	-0.106
204653_at	TFAP2A	mir-491	-0.0166
208986_at	TCF12	mir-026a-prec	-0.0499
208986_at	TCF12	mir-026b-prec	-0.0285
208986_at	TCF12	mir-203-prec	-0.0302
208986_at	TCF12	mir-217-prec	-0.0129
208986_at	TCF12	mir-218-2-prec	-0.0513
208986_at	TCF12	mir-34c	-0.0773
202853_s_at	RYK	mir-007-1-prec	-0.0258
202853_s_at	RYK	mir-007-3-prec	-0.148
202853_s_at	RYK	mir-096-prec-7	-0.028
202853_s_at	RYK	mir-153-1-prec2	-0.00168
209238_at	STX3	let-7g-prec	-0.0942
209238_at	STX3	let-7i	-0.0168
209238_at	STX3	mir-098-prec-X	-0.0651
209238_at	STX3	mir_320_Hcd306_left	-0.156
214661_s_at	NOP14	mir-193b	-0.0328
203272_s_at	TUSC2	mir-019b-1-prec	-0.0343
203272_s_at	TUSC2	mir-372	-0.0293
201719_s_at	EPB41L2	mir-148-prec	-0.0668
212460_at	SPTSSA	mir-155-prec	-0.0147
212195_at	IL6ST	mir-093-prec-7.1=093-1	-0.554
212237_at	ASXL1	mir-009-3	-0.0557
212237_at	ASXL1	mir-203-prec	-0.017
212237_at	ASXL1	mir-485-3p	-0.00894
218240_at	NKIRAS2	mir-017-prec	-0.018
218240_at	NKIRAS2	mir-029a-2	-0.0456
218240_at	NKIRAS2	mir-102-prec-1	-0.0209
218240_at	NKIRAS2	mir_320_Hcd306_left	-0.0413
202076_at	BIRC2	mir-338	-0.0249
202076_at	BIRC2	mir-500	-0.0646
208952_s_at	LARP4B	mir-211-prec	-0.0258
208952_s_at	LARP4B	mir-219-2	-0.00307
208952_s_at	LARP4B	mir-219-prec	-4.83e-05
201389_at	ITGA5	mir-025-prec	-0.139
201389_at	ITGA5	mir-026b-prec	-0.0114
201389_at	ITGA5	mir-030b-prec	-0.132
217820_s_at	ENAH	mir-016b-chr3	-0.0297
217820_s_at	ENAH	mir-129-2	-0.0053
217820_s_at	ENAH	mir-129-prec	-0.112
217820_s_at	ENAH	mir-135-2-prec	-0.153
217820_s_at	ENAH	mir-153-1-prec1	-0.0191
217820_s_at	ENAH	mir-153-1-prec2	-0.0601
217820_s_at	ENAH	mir-194-2	-0.158
217820_s_at	ENAH	mir-216-prec	-0.00199
217820_s_at	ENAH	mir-29b-2=102prec7.1=7.2	-0.0478
217820_s_at	ENAH	mir-370	-0.0663
212057_at	KIAA0182	mir-101-1/2-prec	-0.0315
212057_at	KIAA0182	mir-219-1	-0.0265
212057_at	KIAA0182	mir-219-prec	-0.174
214268_s_at	MTMR4	mir-027a-prec	-0.0158
214268_s_at	MTMR4	mir-202	-0.0226
218951_s_at	PLCXD1	mir-202	-0.0131
201819_at	SCARB1	mir-218-1-prec	-0.0904
201819_at	SCARB1	mir-220-prec	-0.00343
201819_at	SCARB1	mir-379	-0.0085
218898_at	FAM57A	mir-093-prec-7.1=093-1	-0.0181
200965_s_at	ABLIM1	mir-105-2	-0.0242
217912_at	DUS1L	mir-125a-prec	-0.0214
217912_at	DUS1L	mir-125b-1	-0.0254
202641_at	ARL3	mir-1-2	-0.0265
202641_at	ARL3	mir-216-prec	-0.0476
202641_at	ARL3	mir-497	-0.00275
212534_at	ZNF24	mir-101-1/2-prec	-0.00119
212534_at	ZNF24	mir-141-prec	-0.0268
209049_s_at	ZMYND8	mir-181d	-0.00295
209049_s_at	ZMYND8	mir-515-13p	-0.0719
209049_s_at	ZMYND8	mir-515-23p	-0.094
209736_at	SOX13	mir-185-prec	-0.0451
201989_s_at	CREBL2	mir-018-prec	-0.0857
201989_s_at	CREBL2	mir-143-prec	-0.00129
201989_s_at	CREBL2	mir-196a-1	-0.077
201989_s_at	CREBL2	mir-200c	-0.0312
201989_s_at	CREBL2	mir-214-prec	-0.0182
201989_s_at	CREBL2	mir-328	-0.136
201989_s_at	CREBL2	mir-429	-0.0141
209853_s_at	PSME3	mir-015a-2-prec	-0.000145
209853_s_at	PSME3	mir-030c-prec	-0.00221
209853_s_at	PSME3	mir-186-prec	-0.0657
209101_at	CTGF	mir-019a-prec	-0.194
209101_at	CTGF	mir-019b-1-prec	-0.152
209101_at	CTGF	mir-026b-prec	-0.556
209101_at	CTGF	mir-212-prec	-0.359
213947_s_at	NUP210	mir-024-2-prec	-0.0101
213947_s_at	NUP210	mir-125b-1	-0.00469
213947_s_at	NUP210	mir-125b-2-prec	-0.0709
211980_at	COL4A1	mir-033b-prec	-0.0997
211980_at	COL4A1	mir-093-prec-7.1=093-1	-0.678
211980_at	COL4A1	mir-102-prec-1	-0.0879
211980_at	COL4A1	mir-152-prec	-0.224
211980_at	COL4A1	mir-29b-2=102prec7.1=7.2	-0.106
211980_at	COL4A1	mir-374	-0.478
201641_at	BST2	mir-216-prec	-0.0036
221020_s_at	SLC25A32	mir-135-1-prec	-0.0157
221020_s_at	SLC25A32	mir-135-2-prec	-0.0191
221020_s_at	SLC25A32	mir-135a-1	-0.0426
221020_s_at	SLC25A32	mir-367	-0.0389
219553_at	NME7	mir-019b-1-prec	-0.0589
219553_at	NME7	mir-148-prec	-0.0214
219553_at	NME7	mir-148b	-0.0808
219553_at	NME7	mir-186-prec	-0.00308
219553_at	NME7	mir-340	-0.173
219553_at	NME7	mir_147_left	-0.0579
203428_s_at	ASF1A	mir-21	-0.0662
203428_s_at	ASF1A	mir-302a	-0.0356
203428_s_at	ASF1A	mir-513-2	-0.011
213713_s_at	GLB1L2	mir-125b-2-prec	-0.0913
213713_s_at	GLB1L2	mir-135a-1	-0.0243
205266_at	LIF	mir-093-prec-7.1=093-1	-0.236
205266_at	LIF	mir-106b	-0.0586
205266_at	LIF	mir-124a-1-prec1	-0.0118
205266_at	LIF	mir-124a-3-prec	-0.0956
205266_at	LIF	mir-223-prec	-0.00562
212012_at	PXDN	mir-019b-2-prec	-0.347
212012_at	PXDN	mir-153-1-prec1	-0.134
212012_at	PXDN	mir-153-1-prec2	-0.0684
212012_at	PXDN	mir-202*	-0.294
212012_at	PXDN	mir-203-prec	-0.0525
212012_at	PXDN	mir-29b-1	-0.337
212012_at	PXDN	mir-301	-0.0205
210762_s_at	DLC1	mir-106-prec-X	-0.19
210762_s_at	DLC1	mir-106b	-0.0406
210762_s_at	DLC1	mir-185-prec	-0.0328
210762_s_at	DLC1	mir-200b	-0.0455
208925_at	CLDND1	mir-124a-1-prec1	-0.0793
208925_at	CLDND1	mir-124a-2-prec	-0.13
208925_at	CLDND1	mir-124a-3-prec	-0.0355
208925_at	CLDND1	mir-200c	-0.0506
208925_at	CLDND1	mir-340	-0.0942
204454_at	LDOC1	mir-016b-chr3	-0.312
204454_at	LDOC1	mir-152-prec	-0.23
204454_at	LDOC1	mir-153-1-prec1	-0.101
204454_at	LDOC1	mir-214-prec	-0.0131
213358_at	SOGA2	mir-019b-2-prec	-0.108
213358_at	SOGA2	mir-152-prec	-0.0238
213358_at	SOGA2	mir-375	-0.000371
213358_at	SOGA2	mir-502	-0.0386
202607_at	NDST1	mir-001b-2-prec	-0.018
202607_at	NDST1	mir-007-1-prec	-0.0279
202607_at	NDST1	mir-007-2-prec	-0.042
202607_at	NDST1	mir-096-prec-7	-0.0489
202607_at	NDST1	mir-1-2	-0.0213
202607_at	NDST1	mir-102-prec-1	-0.0922
202607_at	NDST1	mir-128a-prec	-0.0494
202607_at	NDST1	mir-128b-prec	-0.0665
202607_at	NDST1	mir-140	-0.0331
202607_at	NDST1	mir-449	-0.00363
202789_at	PLCG1	mir-135-1-prec	-0.0134
202789_at	PLCG1	mir-200c	-0.0153
202789_at	PLCG1	mir-218-2-prec	-0.0372
220495_s_at	TXNDC15	mir-200b	-0.0297
221736_at	RALGAPB	mir-1-2	-0.0128
203530_s_at	STX4	mir-148-prec	-0.0323
203530_s_at	STX4	mir-199a-1-prec	-0.0234
213279_at	DHRS1	mir-030a-prec	-0.00256
213279_at	DHRS1	mir-124a-1-prec1	-0.108
213279_at	DHRS1	mir-124a-2-prec	-0.0526
218500_at	C8orf55	mir-022-prec	-0.0314
218500_at	C8orf55	mir-124a-2-prec	-0.0976
218500_at	C8orf55	mir-124a-3-prec	-0.0296
212792_at	DPY19L1	mir-200b	-0.0162
212792_at	DPY19L1	mir-203-prec	-0.00995
212792_at	DPY19L1	mir-26a-2	-0.0157
212792_at	DPY19L1	mir-30c-1	-0.0368
218313_s_at	GALNT7	mir-026b-prec	-0.000575
218313_s_at	GALNT7	mir-107-prec-10	-0.2
218313_s_at	GALNT7	mir-125b-1	-0.00112
218313_s_at	GALNT7	mir-340	-0.164
218313_s_at	GALNT7	mir-498	-0.273
218440_at	MCCC1	mir-105-2	-0.000283
218966_at	MYO5C	mir-134-prec	-0.0495
218966_at	MYO5C	mir-138-1-prec	-0.114
59697_at	RAB15	mir-101-1/2-prec	-0.0381
59697_at	RAB15	mir-101-prec-9	-0.000206
59697_at	RAB15	mir-212-prec	-0.0602
209297_at	ITSN1	mir-019b-2-prec	-0.0602
209297_at	ITSN1	mir-034prec	-0.00712
209297_at	ITSN1	mir-103-2-prec	-0.0568
209297_at	ITSN1	mir-194-1	-0.0419
209297_at	ITSN1	mir-34b	-0.00807
218307_at	RSAD1	mir-200a-prec	-0.0105
212919_at	DCP2	mir-027b-prec	-0.0352
212919_at	DCP2	mir-029a-2	-0.113
203636_at	MID1	mir-106b	-0.269
203636_at	MID1	mir-124a-3-prec	-0.00123
203636_at	MID1	mir-135a-1	-0.0708
203636_at	MID1	mir_320_Hcd306_left	-0.197
204980_at	CLOCK	mir-019a-prec	-0.0106
204980_at	CLOCK	mir-020-prec	-0.0674
204980_at	CLOCK	mir-093-prec-7.1=093-1	-0.0553
204980_at	CLOCK	mir-152-prec	-0.0285
204980_at	CLOCK	mir-30c-2	-0.0314
204980_at	CLOCK	mir-497	-0.0322
212264_s_at	WAPAL	mir-010a-prec	-0.0116
212264_s_at	WAPAL	mir-140	-0.0219
212245_at	MCFD2	mir-103-2-prec	-0.162
205090_s_at	NAGPA	mir-182-prec	-0.0121
205090_s_at	NAGPA	mir-214-prec	-0.0303
205090_s_at	NAGPA	mir-450-1	-0.0384
218516_s_at	IMPAD1	mir-026a-prec	-0.0576
218516_s_at	IMPAD1	mir-20b	-0.0344
218005_at	ZNF22	mir-024-2-prec	-0.176
218005_at	ZNF22	mir-028-prec	-0.0465
203972_s_at	PEX3	mir-030a-prec	-0.14
203972_s_at	PEX3	mir-030d-prec	-0.0361
203972_s_at	PEX3	mir-137-prec	-0.00381
203972_s_at	PEX3	mir-203-prec	-0.00856
203972_s_at	PEX3	mir-363	-0.0457
203401_at	PRPS2	mir-203-prec	-0.0193
203401_at	PRPS2	mir-497	-0.0892
219217_at	NARS2	let-7a-1-prec	-0.111
203221_at	TLE1	mir-135-1-prec	-0.0709
203221_at	TLE1	mir-135-2-prec	-0.12
203221_at	TLE1	mir-216-prec	-0.0277
218634_at	PHLDA3	mir-019b-1-prec	-0.0278
218634_at	PHLDA3	mir-019b-2-prec	-0.00371
201887_at	IL13RA1	mir-128a-prec	-0.214
201887_at	IL13RA1	mir-135-2-prec	-0.0866
205449_at	SAC3D1	mir-302a	-0.0658
205449_at	SAC3D1	mir-302d	-0.0303
202619_s_at	PLOD2	mir-026b-prec	-0.0537
202619_s_at	PLOD2	mir-096-prec-7	-0.107
202619_s_at	PLOD2	mir-153-1-prec1	-0.154
202619_s_at	PLOD2	mir-26a-1	-0.442
202619_s_at	PLOD2	mir-499	-0.0986
201276_at	RAB5B	mir-009-2	-0.00576
201276_at	RAB5B	mir-020-prec	-0.0156
201276_at	RAB5B	mir-031-prec	-0.0194
201276_at	RAB5B	mir-093-prec-7.1=093-1	-0.128
201276_at	RAB5B	mir-214-prec	-0.0194
201276_at	RAB5B	mir-330	-0.00608
201276_at	RAB5B	mir-431	-0.0912
201276_at	RAB5B	mir-519d	-0.0774
219257_s_at	SPHK1	mir-1-1	-0.0348
212510_at	GPD1L	mir-155-prec	-0.0173
212510_at	GPD1L	mir-210-prec	-0.0129
204115_at	GNG11	mir-153-1-prec1	-0.084
204115_at	GNG11	mir-217-prec	-0.0735
209102_s_at	HBP1	mir-019a-prec	-0.0093
209102_s_at	HBP1	mir-124a-3-prec	-0.0414
202027_at	TMEM184B	mir-025-prec	-0.0428
202027_at	TMEM184B	mir-032-prec	-0.0304
202027_at	TMEM184B	mir-34a	-0.00284
210074_at	CTSL2	mir-142-prec	-0.0449
210074_at	CTSL2	mir-216-prec	-0.0291
210074_at	CTSL2	mir-452	-0.00653
202126_at	PRPF4B	mir-101-1/2-prec	-0.0101
202126_at	PRPF4B	mir-200a-prec	-0.0164
202126_at	PRPF4B	mir-21	-0.0657
202126_at	PRPF4B	mir-335	-0.00996
208398_s_at	TBPL1	mir-030d-prec	-0.0733
218135_at	ERGIC2	mir-025-prec	-0.0444
218135_at	ERGIC2	mir-194-2	-0.139
203269_at	NSMAF	mir-200c	-0.0419
203269_at	NSMAF	mir-329-1	-0.0102
203269_at	NSMAF	mir-500	-0.0447
201939_at	PLK2	miR-126*	-0.000655
201939_at	PLK2	mir-128b-prec	-0.449
201939_at	PLK2	mir-219-2	-0.0991
220587_s_at	MLST8	mir-022-prec	-0.000819
220587_s_at	MLST8	mir-034-prec	-0.0029
201384_s_at	NBR1	mir-374	-0.0161
201384_s_at	NBR1	mir-424	-0.0381
203820_s_at	IGF2BP3	mir-196a-2	-0.12
211675_s_at	MDFIC	mir-019b-2-prec	-0.127
211675_s_at	MDFIC	mir-301	-0.0369
212513_s_at	USP33	mir-019b-2-prec	-0.0769
212513_s_at	USP33	mir-1-2	-0.0449
212513_s_at	USP33	mir-152-prec	-0.0196
212513_s_at	USP33	mir-365-1	-0.0409
212513_s_at	USP33	mir-365-2	-0.0165
201906_s_at	CTDSPL	mir-018-prec	-0.00221
201906_s_at	CTDSPL	mir-124a-1-prec1	-0.0166
201906_s_at	CTDSPL	mir-124a-3-prec	-0.00847
201906_s_at	CTDSPL	mir-128a-prec	-0.0232
201906_s_at	CTDSPL	mir-128b-prec	-0.00528
201906_s_at	CTDSPL	mir-181b-2	-0.0117
201906_s_at	CTDSPL	mir-181d	-0.0257
201906_s_at	CTDSPL	mir-424	-0.171
201906_s_at	CTDSPL	mir-497	-0.128
201906_s_at	CTDSPL	mir-511-2	-0.00906
218360_at	RAB22A	mir-020-prec	-0.0292
218360_at	RAB22A	mir-302d	-0.0302
218360_at	RAB22A	mir-373	-0.0537
209020_at	C20orf111	mir-032-prec	-0.0244
209020_at	C20orf111	mir-128a-prec	-0.0431
209020_at	C20orf111	mir-346	-0.00924
202808_at	C10orf26	mir-019a-prec	-0.0428
202808_at	C10orf26	mir-019b-1-prec	-0.0413
202808_at	C10orf26	mir-029a-2	-0.034
202808_at	C10orf26	mir-030d-prec	-0.0445
202808_at	C10orf26	mir-1-2	-0.0308
202808_at	C10orf26	mir-128a-prec	-0.00198
202808_at	C10orf26	mir-377	-0.0973
202912_at	ADM	mir-025-prec	-0.304
202912_at	ADM	mir-032-prec	-0.0229
213093_at	PRKCA	mir-009-3	-0.0892
213093_at	PRKCA	mir-150-prec	-0.00499
213093_at	PRKCA	mir-203-prec	-0.0396
213093_at	PRKCA	mir-340	-0.228
213093_at	PRKCA	mir-374	-0.0735
212593_s_at	PDCD4	mir-021-prec-17	-0.0949
212593_s_at	PDCD4	mir-034-prec	-0.0249
212593_s_at	PDCD4	mir-145-prec	-0.00288
212593_s_at	PDCD4	mir-302c	-0.000862
35626_at	SGSH	mir-133a-1	-0.0308
203338_at	PPP2R5E	mir-019a-prec	-0.0304
203338_at	PPP2R5E	mir-133b	-0.151
203338_at	PPP2R5E	mir-221-prec	-0.00423
202363_at	SPOCK1	mir-135-2-prec	-0.327
202363_at	SPOCK1	mir-375	-0.0724
203286_at	RNF44	let-7b-prec	-0.0956
203286_at	RNF44	let-7d-v1-prec	-0.0531
203286_at	RNF44	mir-009-2	-0.00545
203286_at	RNF44	mir-009-3	-0.0374
203286_at	RNF44	mir-019a-prec	-0.0169
203286_at	RNF44	mir-022-prec	-0.00777
203286_at	RNF44	mir-030c-prec	-0.0728
203286_at	RNF44	mir-034-prec	-0.0217
203286_at	RNF44	mir-034prec	-0.215
203286_at	RNF44	mir-101-1/2-prec	-0.0175
203286_at	RNF44	mir-202*	-0.0614
203286_at	RNF44	mir-214-prec	-0.0941
203286_at	RNF44	mir-222-prec	-0.0246
203286_at	RNF44	mir-365-1	-0.0137
203286_at	RNF44	mir-365-2	-0.0138
203286_at	RNF44	mir-499	-0.00533
203217_s_at	ST3GAL5	mir-007-3-prec	-0.00865
203217_s_at	ST3GAL5	mir-019b-2-prec	-0.0301
203217_s_at	ST3GAL5	mir-200a-prec	-0.0213
203217_s_at	ST3GAL5	mir-372	-0.0114
203217_s_at	ST3GAL5	mir-373	-0.0807
203217_s_at	ST3GAL5	mir-495	-0.00168
212845_at	SAMD4A	mir-019b-1-prec	-0.0734
212845_at	SAMD4A	mir-192	-0.0225
219397_at	COQ10B	mir-019b-2-prec	-0.0923
219397_at	COQ10B	mir-373	-0.0694
209945_s_at	GSK3B	mir-135-1-prec	-0.0027
209945_s_at	GSK3B	mir-135-2-prec	-0.00969
209945_s_at	GSK3B	mir-135b	-0.0162
209945_s_at	GSK3B	mir-224-prec	-0.0176
200878_at	EPAS1	mir-009-1	-0.119
200878_at	EPAS1	mir-152-prec	-0.108
200878_at	EPAS1	mir-223-prec	-0.0381
200878_at	EPAS1	mir-374	-0.218
217678_at	SLC7A11	mir-026a-prec	-0.0463
217678_at	SLC7A11	mir-030b-prec	-0.185
217678_at	SLC7A11	mir-032-prec	-0.0525
217678_at	SLC7A11	mir-431	-0.0163
204082_at	PBX3	mir-093-prec-7.1=093-1	-0.0821
204082_at	PBX3	mir-302b	-0.026
204082_at	PBX3	mir-302d	-0.0571
204082_at	PBX3	mir-429	-0.044
212080_at	MLL	mir-302d	-0.0827
218611_at	IER5	mir-030d-prec	-0.0466
218611_at	IER5	mir-192	-0.0651
218611_at	IER5	mir-200b	-0.000233
218611_at	IER5	mir-30c-1	-0.0222
218611_at	IER5	mir_147_left	-0.116
210115_at	RPL39L	mir-196-1-prec	-0.148
201941_at	CPD	mir-124a-2-prec	-0.0277
201941_at	CPD	mir-128b-prec	-0.0607
201941_at	CPD	mir-340	-0.0616
201941_at	CPD	mir-424	-0.00568
201941_at	CPD	mir-497	-0.0528
212482_at	RMND5A	mir-029a-2	-0.0158
212482_at	RMND5A	mir-033b-prec	-0.00602
212482_at	RMND5A	mir-101-1/2-prec	-0.0261
212482_at	RMND5A	mir-138-2-prec	-0.045
212482_at	RMND5A	mir-182-prec	-0.00383
212482_at	RMND5A	mir-21	-0.0941
221069_s_at	TACO1	mir-16-1	-0.0562
212163_at	KIDINS220	mir-141-prec	-0.0412
212900_at	SEC24A	mir-128b-prec	-0.0425
212900_at	SEC24A	mir-200c	-0.0327
212900_at	SEC24A	mir-30e	-0.0659
212900_at	SEC24A	mir-429	-0.000114
218309_at	CAMK2N1	mir-018-prec	-0.0893
218309_at	CAMK2N1	mir-302a	-0.0212
218309_at	CAMK2N1	mir-519d	-0.226
218092_s_at	AGFG1	mir-128b-prec	-0.00921
218092_s_at	AGFG1	mir-181d	-0.01
218092_s_at	AGFG1	mir-190-prec	-0.0662
218092_s_at	AGFG1	mir-200a-prec	-0.0145
218092_s_at	AGFG1	mir-217-prec	-0.0113
218686_s_at	RHBDF1	let-7d-v2-prec	-0.0065
218686_s_at	RHBDF1	mir-018-prec	-0.0882
218686_s_at	RHBDF1	mir-124a-1-prec1	-0.0544
218686_s_at	RHBDF1	mir-124a-2-prec	-0.0342
218686_s_at	RHBDF1	mir-323	-0.0189
218686_s_at	RHBDF1	mir-370	-0.0173
218686_s_at	RHBDF1	mir-453	-0.0803
221214_s_at	NELF	mir-138-1-prec	-0.0192
221214_s_at	NELF	mir-296	-0.0869
221214_s_at	NELF	mir-367	-0.0645
221214_s_at	NELF	mir_320_Hcd306_right	-0.0503
201681_s_at	DLG5	mir-032-prec	-0.279
201681_s_at	DLG5	mir-124a-2-prec	-0.0496
201681_s_at	DLG5	mir-204-prec	-0.092
201681_s_at	DLG5	mir-206-prec	-0.000916
201681_s_at	DLG5	mir-211-prec	-0.0725
201681_s_at	DLG5	mir-30c-2	-0.0696
201681_s_at	DLG5	mir-363	-0.00797
218004_at	BSDC1	mir-29b-1	-0.0272
202838_at	FUCA1	mir-133b	-0.0675
202838_at	FUCA1	mir-487	-0.0837
202967_at	GSTA4	mir-200b	-0.022
203640_at	MBNL2	mir-019b-2-prec	-0.115
203640_at	MBNL2	mir-096-prec-7	-0.0021
203640_at	MBNL2	mir-107	-0.0923
203640_at	MBNL2	mir-181d	-0.0247
203640_at	MBNL2	miR-373*	-0.436
203640_at	MBNL2	mir-374	-0.0277
203640_at	MBNL2	mir-424	-0.00285
205770_at	GSR	mir-026a-prec	-0.141
205770_at	GSR	mir-101-1/2-prec	-0.035
205770_at	GSR	mir-143-prec	-0.0171
205770_at	GSR	mir-193-prec	-0.13
205770_at	GSR	mir-26a-2	-0.0298
205770_at	GSR	mir-361	-0.0303
212624_s_at	CHN1	mir-194-1	-0.0103
212624_s_at	CHN1	mir-194-2	-0.145
212624_s_at	CHN1	mir-194-prec	-0.0593
212624_s_at	CHN1	mir-205-prec	-0.0598
210105_s_at	FYN	mir-200c	-0.0478
210105_s_at	FYN	mir-429	-0.296
218330_s_at	NAV2	mir-017-prec	-0.038
218330_s_at	NAV2	mir-093-prec-7.1=093-1	-0.0325
218330_s_at	NAV2	mir-106a	-0.0579
218330_s_at	NAV2	mir-106b	-0.0814
218330_s_at	NAV2	mir-124a-2-prec	-0.133
218330_s_at	NAV2	mir-128a-prec	-0.0138
218330_s_at	NAV2	mir-128b-prec	-0.207
218330_s_at	NAV2	mir-182-prec	-0.0168
218330_s_at	NAV2	mir-301	-0.0958
218330_s_at	NAV2	mir-519d	-0.375
218456_at	CAPRIN2	mir-093-prec-7.1=093-1	-0.106
218456_at	CAPRIN2	mir-519d	-0.0166
221664_s_at	F11R	mir-029a-2	-0.0315
221664_s_at	F11R	mir-124a-1-prec1	-0.0491
221664_s_at	F11R	mir-140	-0.161
221664_s_at	F11R	mir-494	-0.0295
203875_at	SMARCA1	mir-203-prec	-0.0209
203875_at	SMARCA1	mir-494	-0.0265
201645_at	TNC	mir-135-2-prec	-0.0662
201645_at	TNC	mir-135a-1	-0.000269
201645_at	TNC	mir-203-prec	-0.122
201645_at	TNC	mir-326	-0.0989
201645_at	TNC	mir-376b	-0.0805
201645_at	TNC	mir-425	-0.0781
201645_at	TNC	mir-486	-0.0679
212616_at	CHD9	mir-025-prec	-0.0552
212616_at	CHD9	mir-030b-prec	-0.0151
212616_at	CHD9	mir-152-prec	-0.048
212616_at	CHD9	mir-194-1	-0.00275
212616_at	CHD9	mir-200c	-0.00327
212616_at	CHD9	mir-203-prec	-0.0213
212616_at	CHD9	mir-372	-0.017
203279_at	EDEM1	mir-032-prec	-0.023
203279_at	EDEM1	mir-124a-2-prec	-0.00518
203279_at	EDEM1	mir-124a-3-prec	-0.0268
203279_at	EDEM1	mir-125a-prec	-0.0308
203279_at	EDEM1	mir-135-1-prec	-0.0528
203279_at	EDEM1	mir-141-prec	-0.0338
202501_at	MAPRE2	mir-099b-prec-19	-0.115
202501_at	MAPRE2	mir-135b	-0.00554
202501_at	MAPRE2	mir-141-prec	-0.0602
202501_at	MAPRE2	mir-182-prec	-0.0204
202501_at	MAPRE2	mir-29b-1	-0.00566
202501_at	MAPRE2	mir-323	-0.00267
203180_at	ALDH1A3	mir-093-prec-7.1=093-1	-0.494
203180_at	ALDH1A3	mir-145-prec	-0.14
203180_at	ALDH1A3	mir-519d	-0.18
210296_s_at	PEX2	mir-340	-0.0918
210296_s_at	PEX2	mir-374	-0.0234
210296_s_at	PEX2	mir_320_Hcd306_left	-0.0743
220355_s_at	PBRM1	mir-21	-0.0504
220355_s_at	PBRM1	mir-494	-0.0102
205401_at	AGPS	mir-203-prec	-0.0134
205401_at	AGPS	mir-375	-0.0489
209311_at	BCL2L2	mir-015a-2-prec	-0.038
209311_at	BCL2L2	mir-093-prec-7.1=093-1	-0.0187
209311_at	BCL2L2	mir-185-prec	-0.119
209311_at	BCL2L2	mir-424	-0.0829
203689_s_at	FMR1	mir-019b-2-prec	-0.00761
203689_s_at	FMR1	mir-153-1-prec1	-0.00227
203689_s_at	FMR1	mir-194-1	-0.0529
202946_s_at	BTBD3	let-7e-prec	-0.00976
202946_s_at	BTBD3	let-7i	-0.0388
202946_s_at	BTBD3	mir-098-prec-X	-0.0796
202946_s_at	BTBD3	mir-133b	-0.352
202946_s_at	BTBD3	mir-152-prec	-0.025
202946_s_at	BTBD3	mir-155-prec	-0.0159
202946_s_at	BTBD3	mir-205-prec	-0.0217
202946_s_at	BTBD3	mir-365-1	-0.0307
204146_at	RAD51AP1	mir-21	-0.052
55872_at	ZNF512B	let-7d-prec	-0.149
55872_at	ZNF512B	mir-017-prec	-0.0852
55872_at	ZNF512B	mir-029a-2	-0.0268
55872_at	ZNF512B	mir-102-prec-1	-0.0267
55872_at	ZNF512B	mir-214-prec	-0.00659
55872_at	ZNF512B	mir-29b-2=102prec7.1=7.2	-0.0294
55872_at	ZNF512B	mir-324	-0.0147
55872_at	ZNF512B	mir-519e*	-0.148
213069_at	HEG1	mir-019a-prec	-0.0346
213069_at	HEG1	mir-093-prec-7.1=093-1	-0.504
213069_at	HEG1	mir-200a-prec	-0.0334
213069_at	HEG1	mir-302b	-0.0313
213069_at	HEG1	mir-302c	-0.01
213069_at	HEG1	mir-302d	-0.111
213069_at	HEG1	miR-373*	-0.12
202932_at	YES1	mir-093-prec-7.1=093-1	-0.199
202932_at	YES1	mir-128a-prec	-0.129
202932_at	YES1	mir-133a-1	-0.0313
202932_at	YES1	mir-133b	-0.0933
202932_at	YES1	mir-140	-0.0708
202932_at	YES1	mir-340	-0.0779
202932_at	YES1	mir_320_Hcd306_left	-0.146
202022_at	ALDOC	let-7a-1-prec	-0.028
202022_at	ALDOC	let-7e-prec	-0.108
203665_at	HMOX1	mir-128b-prec	-0.0524
203665_at	HMOX1	mir-200b	-0.041
205405_at	SEMA5A	mir-106a	-0.0791
205405_at	SEMA5A	mir-124a-2-prec	-0.0591
205405_at	SEMA5A	mir-182-prec	-0.014
205405_at	SEMA5A	mir-203-prec	-0.0196
202551_s_at	CRIM1	mir-093-prec-7.1=093-1	-0.55
202551_s_at	CRIM1	mir-302d	-0.133
212730_at	SYNM	mir-017-prec	-0.255
212730_at	SYNM	mir-093-prec-7.1=093-1	-0.0625
212730_at	SYNM	mir-130b	-0.0858
212730_at	SYNM	mir-185-prec	-0.332
212730_at	SYNM	mir-301	-0.0393
212730_at	SYNM	mir-368	-0.0104
212730_at	SYNM	mir-519e*	-0.00979
201701_s_at	PGRMC2	mir-026b-prec	-0.155
201701_s_at	PGRMC2	mir-096-prec-7	-0.00704
204266_s_at	CHKA	mir-363	-0.0761
203031_s_at	UROS	mir-196-2-prec	-0.0199
203031_s_at	UROS	mir-196a-2	-0.0365
202852_s_at	AAGAB	mir-034-prec	-0.00701
202629_at	APPBP2	mir-101-prec-9	-0.0691
202629_at	APPBP2	mir-222-prec	-0.0104
201535_at	UBL3	mir-019a-prec	-0.0653
201535_at	UBL3	mir-505	-0.0355
208093_s_at	NDEL1	mir-020-prec	-0.0476
208093_s_at	NDEL1	mir-030b-prec	-0.203
208093_s_at	NDEL1	mir-030c-prec	-0.00557
208093_s_at	NDEL1	mir-093-prec-7.1=093-1	-0.0405
208093_s_at	NDEL1	mir-106a	-0.0787
208093_s_at	NDEL1	mir-217-prec	-0.0589
208093_s_at	NDEL1	mir-381	-0.0107
208093_s_at	NDEL1	mir-519d	-0.0644
213229_at	DICER1	mir_320_Hcd306_right	-0.0285
221965_at	MPHOSPH9	mir-101-1/2-prec	-0.00918
221965_at	MPHOSPH9	mir-141-prec	-0.0278
221965_at	MPHOSPH9	mir-340	-0.0562
212096_s_at	MTUS1	mir-019b-1-prec	-0.0966
212096_s_at	MTUS1	mir-098-prec-X	-0.0618
212096_s_at	MTUS1	mir-34c	-0.0031
212096_s_at	MTUS1	mir-372	-0.00676
218511_s_at	PNPO	mir-024-1-prec	-0.0468
218511_s_at	PNPO	mir-143-prec	-0.0476
218511_s_at	PNPO	mir-15a	-0.00678
218511_s_at	PNPO	mir-220-prec	-0.0132
204976_s_at	AMMECR1	mir-107	-0.115
219069_at	ANKRD49	let-7d-v2-prec	-0.0488
212211_at	ANKRD17	mir-030a-prec	-0.097
212211_at	ANKRD17	mir-365-1	-0.0213
212211_at	ANKRD17	mir-491	-0.0164
203654_s_at	COIL	let-7a-1-prec	-0.0692
203693_s_at	E2F3	mir-010a-prec	-0.011
203693_s_at	E2F3	mir-034-prec	-0.0202
203693_s_at	E2F3	mir-034prec	-0.0819
203693_s_at	E2F3	mir-125a-prec	-0.0117
203693_s_at	E2F3	mir-141-prec	-0.0469
203693_s_at	E2F3	mir-194-prec	-0.0158
203693_s_at	E2F3	mir-200c	-0.0283
203693_s_at	E2F3	mir-210-prec	-0.0636
203693_s_at	E2F3	mir-302d	-0.159
203693_s_at	E2F3	mir-363	-0.0701
203693_s_at	E2F3	mir-433	-0.0209
203693_s_at	E2F3	mir-449	-5.24e-05
203693_s_at	E2F3	mir-520e	-0.00455
204073_s_at	C11orf9	mir-009-3	-0.113
204073_s_at	C11orf9	mir-124a-1-prec1	-0.0466
204073_s_at	C11orf9	mir-124a-2-prec	-0.00215
204073_s_at	C11orf9	mir-199a-1-prec	-0.00756
204073_s_at	C11orf9	mir-211-prec	-0.0293
204073_s_at	C11orf9	mir_320_Hcd306_right	-0.0637
212301_at	RTF1	mir-34b	-0.0105
219367_s_at	NRP2	mir-019b-2-prec	-0.0357
219367_s_at	NRP2	mir-1-1	-0.00317
219367_s_at	NRP2	mir-103-prec-5=103-1	-0.0155
219367_s_at	NRP2	mir-130b	-0.0501
219367_s_at	NRP2	mir-149-prec	-0.112
219367_s_at	NRP2	mir-183-prec	-0.00959
219367_s_at	NRP2	mir-200c	-0.0178
219367_s_at	NRP2	mir-224-prec	-0.023
219367_s_at	NRP2	mir-329-2	-0.0133
219367_s_at	NRP2	mir-377	-0.00364
202719_s_at	TES	mir-009-1	-0.24
202719_s_at	TES	mir-009-3	-0.0275
202719_s_at	TES	mir-301	-0.0624
203318_s_at	ZNF148	mir-093-prec-7.1=093-1	-0.0704
203318_s_at	ZNF148	mir-124a-1-prec1	-0.0408
203318_s_at	ZNF148	mir-124a-3-prec	-0.0693
203318_s_at	ZNF148	mir-519d	-0.0866
212322_at	SGPL1	mir-101-prec-9	-0.0408
212322_at	SGPL1	mir-124a-3-prec	-0.0596
212322_at	SGPL1	mir-211-prec	-0.032
212322_at	SGPL1	mir-382	-0.00895
218782_s_at	ATAD2	mir-302d	-0.0336
219493_at	SHCBP1	mir-093-prec-7.1=093-1	-0.139
209130_at	SNAP23	let-7a-1-prec	-0.0281
209130_at	SNAP23	let-7e-prec	-0.0111
209130_at	SNAP23	let-7f-2-prec2	-0.0608
209130_at	SNAP23	let-7g-prec	-0.147
209130_at	SNAP23	mir-096-prec-7	-0.0347
209130_at	SNAP23	mir-129-2	-0.00982
209130_at	SNAP23	mir-129-prec	-0.0846
209130_at	SNAP23	mir-182-prec	-0.0408
219099_at	C12orf5	mir-142-prec	-0.00856
219099_at	C12orf5	mir-425	-0.0739
219060_at	WDYHV1	mir-424	-0.141
204765_at	ARHGEF5	mir-019b-2-prec	-0.00683
204765_at	ARHGEF5	mir-127-prec	-0.0429
203255_at	FBXO11	mir-026b-prec	-0.0109
203255_at	FBXO11	mir-217-prec	-0.0206
203255_at	FBXO11	mir-21	-0.0326
203255_at	FBXO11	mir-302a	-0.0286
203255_at	FBXO11	mir-302b	-0.0497
203255_at	FBXO11	mir-302d	-0.0701
203255_at	FBXO11	mir-372	-0.0292
203255_at	FBXO11	mir-373	-0.000318
203255_at	FBXO11	mir-520e	-0.0118
209684_at	RIN2	mir-019b-1-prec	-0.102
213154_s_at	BICD2	mir-026b-prec	-0.0584
213154_s_at	BICD2	mir-093-prec-7.1=093-1	-0.0178
213154_s_at	BICD2	mir-194-1	-0.0395
213154_s_at	BICD2	mir-194-prec	-0.0112
213154_s_at	BICD2	mir-200b	-0.00932
213154_s_at	BICD2	mir-200c	-0.0338
213154_s_at	BICD2	mir-26a-1	-0.0422
203743_s_at	TDG	mir-029a-2	-0.148
203743_s_at	TDG	mir-030b-prec	-0.0489
203743_s_at	TDG	mir-030d-prec	-0.0854
203743_s_at	TDG	mir-125b-2-prec	-0.0364
212825_at	PAXIP1	mir-027a-prec	-0.000606
204493_at	BID	mir-029a-2	-0.0661
204493_at	BID	mir-124a-1-prec1	-0.0743
204493_at	BID	mir-124a-2-prec	-0.0852
204493_at	BID	mir-134-prec	-0.0145
204493_at	BID	mir-193b	-0.0219
204493_at	BID	mir-214-prec	-0.0153
203704_s_at	RREB1	mir-125b-1	-0.0617
203704_s_at	RREB1	mir-183-prec	-0.00622
203704_s_at	RREB1	mir-222-prec	-0.0254
209633_at	PPP2R3A	mir-017-prec	-0.0859
209633_at	PPP2R3A	mir-093-prec-7.1=093-1	-0.0367
215596_s_at	LTN1	let-7f-2-prec2	-0.0494
215596_s_at	LTN1	mir-200c	-0.0173
208868_s_at	GABARAPL1	mir-016b-chr3	-0.0305
208868_s_at	GABARAPL1	mir-143-prec	-0.0237
208868_s_at	GABARAPL1	mir-195-prec	-0.0446
208868_s_at	GABARAPL1	mir_147_left	-0.0362
219491_at	LRFN4	let-7a-2-prec	-0.0597
212760_at	UBR2	mir-124a-3-prec	-0.0132
212760_at	UBR2	mir-125a-prec	-0.0176
212445_s_at	NEDD4L	mir-024-1-prec	-0.0612
212445_s_at	NEDD4L	mir-032-prec	-0.0734
212445_s_at	NEDD4L	mir-106a	-0.133
212445_s_at	NEDD4L	mir-145-prec	-0.0416
212445_s_at	NEDD4L	mir-200c	-0.0382
212445_s_at	NEDD4L	mir-224-prec	-0.0305
212445_s_at	NEDD4L	mir-363	-0.169
212445_s_at	NEDD4L	mir-367	-0.0795
212445_s_at	NEDD4L	mir-495	-0.0256
212445_s_at	NEDD4L	mir-519d	-0.0706
212875_s_at	C2CD2	mir-093-prec-7.1=093-1	-0.148
212875_s_at	C2CD2	mir-106-prec-X	-0.00318
212875_s_at	C2CD2	mir-106b	-0.0625
203387_s_at	TBC1D4	mir-135a-1	-0.0908
203387_s_at	TBC1D4	mir-135a-2	-0.00515
202555_s_at	MYLK	mir-018-prec	-0.207
202555_s_at	MYLK	mir-1-1	-0.0443
202555_s_at	MYLK	mir-148-prec	-0.0721
202555_s_at	MYLK	mir-503	-0.0136
213165_at	CEP350	mir-010a-prec	-0.0329
213165_at	CEP350	mir-101-1/2-prec	-0.01
213165_at	CEP350	mir-101-prec-9	-0.0315
213165_at	CEP350	mir-196-1-prec	-0.0105
213165_at	CEP350	mir-196b	-0.0683
213165_at	CEP350	mir-200c	-0.0205
213165_at	CEP350	mir-30c-2	-0.00797
213165_at	CEP350	mir-497	-0.0596
213165_at	CEP350	mir-503	-0.0362
217908_s_at	DCAF6	mir-025-prec	-0.0606
217908_s_at	DCAF6	mir-150-prec	-0.0163
217908_s_at	DCAF6	mir-302c	-0.00886
217908_s_at	DCAF6	mir-374	-0.0375
203879_at	PIK3CD	mir-007-1-prec	-0.0882
203879_at	PIK3CD	mir-135a-1	-0.0773
203879_at	PIK3CD	mir-203-prec	-0.0352
220617_s_at	ZNF532	mir-093-prec-7.1=093-1	-0.0635
220617_s_at	ZNF532	mir-106-prec-X	-0.025
210993_s_at	SMAD1	mir-026a-prec	-0.0158
210993_s_at	SMAD1	mir-030d-prec	-0.0912
212474_at	AVL9	mir-024-1-prec	-0.0154
212474_at	AVL9	mir-030c-prec	-0.119
212474_at	AVL9	mir-15a	-0.0163
212474_at	AVL9	mir-181a-prec	-0.00735
212474_at	AVL9	mir-181b-1	-0.0282
212474_at	AVL9	mir-195-prec	-0.0391
212474_at	AVL9	mir-30c-1	-0.108
212474_at	AVL9	mir-370	-0.0516
212474_at	AVL9	mir-424	-0.209
211692_s_at	BBC3	mir-027a-prec	-0.122
211692_s_at	BBC3	mir-101-1/2-prec	-0.0122
211692_s_at	BBC3	mir-101-prec-9	-0.0135
211692_s_at	BBC3	mir-143-prec	-0.0406
211692_s_at	BBC3	mir-296	-0.0967
211692_s_at	BBC3	mir-29b-2=102prec7.1=7.2	-0.0312
212738_at	ARHGAP19	mir-024-1-prec	-0.0654
212738_at	ARHGAP19	mir-024-2-prec	-0.0387
212738_at	ARHGAP19	mir-029a-2	-0.018
212738_at	ARHGAP19	mir-200a-prec	-0.00483
212738_at	ARHGAP19	mir-202*	-0.00733
204887_s_at	PLK4	mir-501	-0.0278
204887_s_at	PLK4	mir-505	-0.000516
218849_s_at	PPP1R13L	mir-096-prec-7	-0.00905
218849_s_at	PPP1R13L	mir-124a-1-prec1	-0.113
218849_s_at	PPP1R13L	mir-378	-0.0226
201694_s_at	EGR1	mir-124a-1-prec1	-0.178
201694_s_at	EGR1	mir-181b-2	-0.0664
201694_s_at	EGR1	mir-212-prec	-0.0208
201694_s_at	EGR1	mir-363	-0.0785
202124_s_at	TRAK2	mir-019a-prec	-0.0228
202124_s_at	TRAK2	mir-019b-2-prec	-0.0581
202124_s_at	TRAK2	mir-032-prec	-0.0904
202124_s_at	TRAK2	mir-153-1-prec2	-0.0614
202124_s_at	TRAK2	mir-202*	-0.0991
202124_s_at	TRAK2	mir-205-prec	-0.0125
202124_s_at	TRAK2	mir-367	-0.0594
204258_at	CHD1	mir-026a-prec	-0.0177
204258_at	CHD1	mir-026b-prec	-0.0402
204258_at	CHD1	mir-030a-prec	-0.0901
204258_at	CHD1	mir-034-prec	-0.0147
204258_at	CHD1	mir-124a-2-prec	-0.0323
204258_at	CHD1	mir-137-prec	-0.0192
204258_at	CHD1	mir-148b	-0.0398
204258_at	CHD1	mir-200c	-0.0407
204258_at	CHD1	mir-34a	-0.0232
204258_at	CHD1	mir-34b	-0.00186
204258_at	CHD1	mir-34c	-0.00395
204258_at	CHD1	mir-494	-0.0482
203287_at	LAD1	mir-124a-2-prec	-0.0167
203287_at	LAD1	mir-124a-3-prec	-0.127
203287_at	LAD1	mir-330	-0.0548
203287_at	LAD1	mir-342	-0.131
203287_at	LAD1	mir-376a	-0.0386
212848_s_at	C9orf3	mir-223-prec	-0.0488
212848_s_at	C9orf3	mir-29b-2=102prec7.1=7.2	-0.149
212848_s_at	C9orf3	mir-330	-0.0464
220272_at	BNC2	mir-007-2-prec	-0.111
220272_at	BNC2	mir-019b-2-prec	-0.0286
220272_at	BNC2	mir-093-prec-7.1=093-1	-0.09
220272_at	BNC2	mir-098-prec-X	-0.000226
220272_at	BNC2	mir-191-prec	-0.00451
220272_at	BNC2	mir-200c	-0.0158
220272_at	BNC2	mir-335	-0.00684
218907_s_at	LRRC61	mir-502	-0.0582
218647_s_at	YRDC	mir-141-prec	-0.0417
218647_s_at	YRDC	mir-365-1	-0.0253
220865_s_at	PDSS1	mir-022-prec	-0.07
220865_s_at	PDSS1	mir-030a-prec	-0.0663
220865_s_at	PDSS1	mir-495	-0.0284
219143_s_at	RPP25	mir-127-prec	-0.174
219143_s_at	RPP25	mir-187-prec	-0.0508
219143_s_at	RPP25	mir-218-1-prec	-0.027
219143_s_at	RPP25	mir-218-2-prec	-0.0669
44783_s_at	HEY1	mir-181c-prec	-0.0595
44783_s_at	HEY1	mir-181d	-0.0126
44783_s_at	HEY1	mir-182-prec	-0.111
44783_s_at	HEY1	mir-191-prec	-0.215
44783_s_at	HEY1	mir-212-prec	-0.075
44783_s_at	HEY1	mir-320	-0.0104
44783_s_at	HEY1	mir_320_Hcd306_left	-0.32
203408_s_at	SATB1	mir-030c-prec	-0.0232
203408_s_at	SATB1	mir-219-1	-0.0911
203408_s_at	SATB1	mir-219-prec	-0.0965
203408_s_at	SATB1	mir-21	-0.185
203408_s_at	SATB1	mir-34c	-0.0159
218897_at	TMEM177	mir-299	-0.0406
213306_at	MPDZ	mir-020-prec	-0.00262
213306_at	MPDZ	mir-032-prec	-0.0433
213306_at	MPDZ	mir-098-prec-X	-0.0192
213306_at	MPDZ	mir-106b	-0.128
213306_at	MPDZ	mir-148a	-0.00392
213306_at	MPDZ	mir-152-prec	-0.0464
213306_at	MPDZ	mir-200c	-0.0469
213306_at	MPDZ	mir-453	-0.0371
213306_at	MPDZ	mir-505	-0.0075
210026_s_at	CARD10	mir-015a-2-prec	-0.0788
210026_s_at	CARD10	mir-019b-2-prec	-0.136
210026_s_at	CARD10	mir-146b	-0.0423
210026_s_at	CARD10	mir-424	-0.17
210026_s_at	CARD10	mir-497	-0.0372
212632_at	STX7	mir-191-prec	-0.0395
203097_s_at	RAPGEF2	mir-016b-chr3	-0.103
203097_s_at	RAPGEF2	mir-093-prec-7.1=093-1	-0.00775
203097_s_at	RAPGEF2	mir-141-prec	-0.0607
203097_s_at	RAPGEF2	mir-503	-0.0223
203097_s_at	RAPGEF2	mir-519e*	-0.0548
205042_at	GNE	mir-216-prec	-0.0082
205042_at	GNE	mir-431	-0.0613
211715_s_at	BDH1	mir-125b-2-prec	-0.0622
212488_at	COL5A1	mir-026a-prec	-0.37
212488_at	COL5A1	mir-026b-prec	-0.0365
212488_at	COL5A1	mir-032-prec	-0.0982
212488_at	COL5A1	mir-096-prec-7	-0.0745
212488_at	COL5A1	mir-124a-1-prec1	-0.0737
212488_at	COL5A1	mir-124a-3-prec	-0.132
212488_at	COL5A1	mir-128a-prec	-0.0805
212488_at	COL5A1	mir-135-1-prec	-0.0176
212488_at	COL5A1	mir-135a-1	-0.195
212488_at	COL5A1	mir-192-2/3	-0.112
212488_at	COL5A1	mir-29b-2=102prec7.1=7.2	-0.281
201380_at	CRTAP	mir-098-prec-X	-0.0444
201380_at	CRTAP	mir-200b	-0.0237
201380_at	CRTAP	mir-200c	-0.0184
201380_at	CRTAP	mir-218-1-prec	-0.00596
201380_at	CRTAP	mir-429	-0.0928
218676_s_at	PCTP	mir-367	-0.0314
212430_at	RBM38	let-7a-1-prec	-0.00642
212430_at	RBM38	let-7a-2-prec	-0.0324
212430_at	RBM38	mir-125b-2-prec	-0.0214
212430_at	RBM38	mir-127-prec	-0.00553
212419_at	ZCCHC24	mir-018-prec	-0.0491
212419_at	ZCCHC24	mir-124a-2-prec	-0.0212
212419_at	ZCCHC24	mir-128a-prec	-0.0245
212419_at	ZCCHC24	mir-200c	-0.0485
212419_at	ZCCHC24	mir-204-prec	-0.0217
212419_at	ZCCHC24	mir-370	-0.0124
212419_at	ZCCHC24	mir-373	-0.0842
212419_at	ZCCHC24	mir-429	-0.0311
201069_at	MMP2	mir-093-prec-7.1=093-1	-0.317
201069_at	MMP2	mir-136-prec	-0.144
201069_at	MMP2	mir-29b-1	-0.0208
201069_at	MMP2	mir-29b-2=102prec7.1=7.2	-0.0114
221918_at	CDK17	mir-200b	-0.00835
221918_at	CDK17	mir-200c	-0.00388
219010_at	C1orf106	mir-125b-2-prec	-0.0669
204595_s_at	STC1	mir-093-prec-7.1=093-1	-0.108
215606_s_at	ERC1	mir-001b-1-prec1	-0.0229
215606_s_at	ERC1	mir-093-prec-7.1=093-1	-0.036
215606_s_at	ERC1	mir-129-prec	-0.0258
215606_s_at	ERC1	mir-223-prec	-0.0195
215606_s_at	ERC1	mir-301	-0.00474
215606_s_at	ERC1	mir-338	-0.0232
215606_s_at	ERC1	mir-374	-0.0484
215606_s_at	ERC1	mir-375	-0.027
215606_s_at	ERC1	mir-429	-0.0792
209651_at	TGFB1I1	mir-093-prec-7.1=093-1	-0.385
213407_at	PHLPP2	mir-025-prec	-0.0024
209236_at	SLC23A2	mir-1-2	-0.0138
209236_at	SLC23A2	mir-182-prec	-0.0197
209236_at	SLC23A2	mir-200b	-0.00246
209236_at	SLC23A2	mir-200c	-0.0427
209236_at	SLC23A2	mir-206-prec	-0.066
209236_at	SLC23A2	mir-223-prec	-0.00309
209236_at	SLC23A2	mir-382	-0.005
209236_at	SLC23A2	mir-429	-0.0649
209765_at	ADAM19	mir-025-prec	-0.0262
209765_at	ADAM19	mir-030b-prec	-0.171
209765_at	ADAM19	mir-128a-prec	-0.016
221568_s_at	LIN7C	mir-030a-prec	-0.0665
221568_s_at	LIN7C	mir-030d-prec	-0.0198
213282_at	APOOL	let-7i	-0.14
213282_at	APOOL	mir-105-prec-X.1=105-1	-0.00417
213282_at	APOOL	mir-196a-1	-0.0194
213282_at	APOOL	mir-203-prec	-0.0219
213282_at	APOOL	mir-302b	-0.053
202786_at	STK39	mir-124a-1-prec1	-0.0719
202786_at	STK39	mir-124a-2-prec	-0.0799
210357_s_at	SMOX	mir-501	-0.0128
210357_s_at	SMOX	mir-518a-2*	-0.000613
218035_s_at	RBM47	mir-101-1/2-prec	-0.12
218035_s_at	RBM47	mir-124a-2-prec	-0.113
218035_s_at	RBM47	mir-199a-1-prec	-0.0475
218035_s_at	RBM47	mir-199a-2-prec	-0.00514
218035_s_at	RBM47	mir-199b-prec	-0.00991
218035_s_at	RBM47	mir-213-prec	-0.128
218035_s_at	RBM47	mir-363	-0.0847
204059_s_at	ME1	mir-223-prec	-0.0214
204059_s_at	ME1	mir-30e	-0.0289
204059_s_at	ME1	mir-367	-0.0584
202960_s_at	MUT	mir-030c-prec	-0.0665
213310_at	EIF2C2	mir-346	-0.0838
213251_at	SMARCA5	mir-030b-prec	-0.0115
213251_at	SMARCA5	mir-030d-prec	-0.00551
213251_at	SMARCA5	mir-100	-0.0363
203266_s_at	MAP2K4	mir-032-prec	-0.111
[truncated: 655 more rows]
