# Supplementary material for: A Least Angle Regression Model for the Prediction of Canonical and Non-Canonical miRNA-mRNA Interactions
Source: PLoS One. 2012 Jul 17;7(7):e40634. doi: 10.1371/journal.pone.0040634 (PMC3398908; doi:10.1371/journal.pone.0040634)
Supplement: File S5 — Negative regulation residual gene models. miRNA predictors and coefficients for genes with a significant negative regulation residual model in tabular format (csv). Coefficients were estimated from the centered and scaled miRNA expression data. (CSV) [file pone.0040634.s007.csv]

mRNA/Affy probeset	geneSymbol	miR predictor	coefficient
201492_s_at	RPL41	mir-029c-prec	-0.0145
201492_s_at	RPL41	mir-034-prec	-0.0269
201492_s_at	RPL41	mir-125b-1	-0.00632
201492_s_at	RPL41	mir-134-prec	-0.0126
201492_s_at	RPL41	mir-135-1-prec	-0.00835
201492_s_at	RPL41	mir-145-prec	-0.15
201492_s_at	RPL41	mir-146b	-0.000661
201492_s_at	RPL41	mir-220-prec	-0.000294
201492_s_at	RPL41	mir-511-2	-0.0119
201492_s_at	RPL41	mir-520e	-0.000389
201492_s_at	RPL41	mir-525*	-0.026
217733_s_at	TMSB10	let-7b-prec	-0.0557
217733_s_at	TMSB10	mir-015b-prec	-0.000989
217733_s_at	TMSB10	mir-034-prec	-0.02
217733_s_at	TMSB10	mir-124a-1-prec1	-0.0729
217733_s_at	TMSB10	mir-125b-1	-0.0787
217733_s_at	TMSB10	mir-135a-1	-0.022
217733_s_at	TMSB10	mir-145-prec	-0.0237
217733_s_at	TMSB10	mir-146b	-0.0169
217733_s_at	TMSB10	mir-149-prec	-0.103
217733_s_at	TMSB10	mir-153-1-prec1	-0.00309
217733_s_at	TMSB10	mir-197-prec	-0.00381
217733_s_at	TMSB10	mir-210-prec	-0.0142
217733_s_at	TMSB10	mir-218-1-prec	-0.019
217733_s_at	TMSB10	mir-296	-0.0273
217733_s_at	TMSB10	mir-302c	-0.0301
217733_s_at	TMSB10	mir-321	-0.00245
217733_s_at	TMSB10	mir-323	-0.0409
217733_s_at	TMSB10	mir-412	-0.0738
217733_s_at	TMSB10	mir-515-13p	-0.000988
211956_s_at	EIF1	let-7d-prec	-0.00887
211956_s_at	EIF1	mir-015a-2-prec	-0.00691
211956_s_at	EIF1	mir-015b-prec	-0.0724
211956_s_at	EIF1	mir-016a-chr13	-0.122
211956_s_at	EIF1	mir-017-prec	-0.179
211956_s_at	EIF1	mir-019b-1-prec	-0.029
211956_s_at	EIF1	mir-029a-2	-0.0313
211956_s_at	EIF1	mir-029c-prec	-0.0573
211956_s_at	EIF1	mir-125b-1	-0.0707
211956_s_at	EIF1	mir-132-prec	-0.094
211956_s_at	EIF1	mir-133b	-0.0268
211956_s_at	EIF1	mir-135-1-prec	-0.00863
211956_s_at	EIF1	mir-136-prec	-0.244
211956_s_at	EIF1	mir-137-prec	-0.000611
211956_s_at	EIF1	mir-143-prec	-0.0607
211956_s_at	EIF1	mir-146b	-0.0438
211956_s_at	EIF1	mir-149-prec	-0.13
211956_s_at	EIF1	mir-183-prec	-0.0197
211956_s_at	EIF1	mir-198-prec	-0.0276
211956_s_at	EIF1	mir-20b	-0.044
211956_s_at	EIF1	mir-214-prec	-0.186
211956_s_at	EIF1	mir-216-prec	-0.00898
211956_s_at	EIF1	mir-220-prec	-0.00312
211956_s_at	EIF1	mir-223-prec	-0.049
211956_s_at	EIF1	mir-224-prec	-0.0558
211956_s_at	EIF1	mir-301	-0.0104
211956_s_at	EIF1	mir-302a	-0.0201
211956_s_at	EIF1	mir-30c-2	-0.0143
211956_s_at	EIF1	mir-323	-0.0309
211956_s_at	EIF1	mir-330	-0.00876
211956_s_at	EIF1	mir-345	-0.0722
211956_s_at	EIF1	mir-34a	-0.0708
211956_s_at	EIF1	mir-34b	-0.0794
211956_s_at	EIF1	mir-367	-0.11
211956_s_at	EIF1	mir-373	-0.143
211956_s_at	EIF1	mir-379	-0.0158
211956_s_at	EIF1	mir-422a	-0.0294
211956_s_at	EIF1	mir-424	-0.0537
211956_s_at	EIF1	mir-484	-0.0367
211956_s_at	EIF1	mir-489	-0.00764
211956_s_at	EIF1	mir-491	-0.0125
211956_s_at	EIF1	mir-500	-0.000233
211956_s_at	EIF1	mir-501	-0.0459
211956_s_at	EIF1	mir-505	-0.0147
211956_s_at	EIF1	mir-511-1	-0.147
211956_s_at	EIF1	mir-516-2	-0.0177
211956_s_at	EIF1	mir-516-35p	-0.00053
211956_s_at	EIF1	mir-517b*	-0.0828
211956_s_at	EIF1	mir_147_right	-0.0278
200026_at	RPL34	let-7a-1-prec	-0.0748
200026_at	RPL34	mir-024-1-prec	-0.00656
200026_at	RPL34	mir-029a-2	-0.0524
200026_at	RPL34	mir-034-prec	-0.0311
200026_at	RPL34	mir-034prec	-0.123
200026_at	RPL34	mir-125b-1	-0.0481
200026_at	RPL34	mir-135-1-prec	-0.136
200026_at	RPL34	mir-135b	-0.014
200026_at	RPL34	mir-145-prec	-0.131
200026_at	RPL34	mir-181d	-0.00518
200026_at	RPL34	mir-199a-1-prec	-0.00319
200026_at	RPL34	mir-199b-prec	-0.00117
200026_at	RPL34	mir-213-prec	-0.0195
200026_at	RPL34	mir-299	-0.000176
200026_at	RPL34	mir-362	-0.00715
200026_at	RPL34	mir-375	-0.0539
200026_at	RPL34	mir-409-3p	-0.00553
200026_at	RPL34	mir-433	-0.0259
200026_at	RPL34	mir-511-2	-0.0434
200026_at	RPL34	mir-513-2	-0.0159
200026_at	RPL34	mir-515-23p	-0.0499
200026_at	RPL34	mir-519e*	-0.0141
200026_at	RPL34	mir-525*	-0.0426
200064_at	HSP90AB1	mir-007-2-prec	-0.368
200064_at	HSP90AB1	mir-009-3	-0.293
200064_at	HSP90AB1	mir-010b-prec	-0.0423
200064_at	HSP90AB1	mir-015a-2-prec	-0.36
200064_at	HSP90AB1	mir-026a-prec	-0.0311
200064_at	HSP90AB1	mir-034-prec	-0.00285
200064_at	HSP90AB1	mir-107	-0.134
200064_at	HSP90AB1	mir-132-prec	-0.105
200064_at	HSP90AB1	mir-136-prec	-0.0566
200064_at	HSP90AB1	mir-143-prec	-0.0756
200064_at	HSP90AB1	mir-148a	-0.0502
200064_at	HSP90AB1	mir-190-prec	-0.138
200064_at	HSP90AB1	mir-194-1	-0.0585
200064_at	HSP90AB1	mir-199a-2-prec	-0.013
200064_at	HSP90AB1	mir-200c	-0.0599
200064_at	HSP90AB1	mir-202	-0.058
200064_at	HSP90AB1	mir-203-prec	-0.188
200064_at	HSP90AB1	mir-204-prec	-0.00864
200064_at	HSP90AB1	mir-205-prec	-0.297
200064_at	HSP90AB1	mir-217-prec	-0.153
200064_at	HSP90AB1	mir-223-prec	-0.0185
200064_at	HSP90AB1	mir-224-prec	-0.0964
200064_at	HSP90AB1	mir-26a-2	-0.0484
200064_at	HSP90AB1	mir-302a	-0.051
200064_at	HSP90AB1	miR-324-5p	-0.41
200064_at	HSP90AB1	mir-324	-0.2
200064_at	HSP90AB1	mir-335	-0.158
200064_at	HSP90AB1	mir-368	-0.0601
200064_at	HSP90AB1	mir-372	-0.048
200064_at	HSP90AB1	mir-376a	-0.00688
200064_at	HSP90AB1	mir-425	-0.158
200064_at	HSP90AB1	mir-429	-0.525
200064_at	HSP90AB1	mir-433	-0.425
200064_at	HSP90AB1	mir-448	-0.107
200064_at	HSP90AB1	mir-485-3p	-0.0409
200064_at	HSP90AB1	mir-489	-0.153
200064_at	HSP90AB1	mir-501	-0.115
200064_at	HSP90AB1	mir-503	-0.0958
200064_at	HSP90AB1	mir-516-1	-0.108
200064_at	HSP90AB1	mir-516-2	-0.0231
200064_at	HSP90AB1	mir-516-35p	-0.0197
200064_at	HSP90AB1	mir-518a-2*	-0.0123
200064_at	HSP90AB1	mir_147_right	-0.158
200657_at	SLC25A5	mir-009-3	-0.0134
200657_at	SLC25A5	mir-016a-chr13	-0.121
200657_at	SLC25A5	mir-095-prec-4	-0.000623
200657_at	SLC25A5	mir-105-prec-X.1=105-1	-0.0376
200657_at	SLC25A5	miR-126*	-0.229
200657_at	SLC25A5	mir-128b-prec	-0.0831
200657_at	SLC25A5	mir-133b	-0.0466
200657_at	SLC25A5	mir-142-prec	-0.0557
200657_at	SLC25A5	mir-143-prec	-0.0185
200657_at	SLC25A5	mir-146b	-0.0302
200657_at	SLC25A5	mir-148-prec	-0.00676
200657_at	SLC25A5	mir-199a-2-prec	-0.0193
200657_at	SLC25A5	mir-216-prec	-0.0323
200657_at	SLC25A5	mir-219-1	-0.0433
200657_at	SLC25A5	mir-223-prec	-0.133
200657_at	SLC25A5	mir-337	-0.0138
200657_at	SLC25A5	mir-342	-0.0242
200657_at	SLC25A5	mir-372	-0.00656
200657_at	SLC25A5	mir-499	-0.0947
200657_at	SLC25A5	mir-500	-0.0121
200657_at	SLC25A5	mir-502	-0.0238
200657_at	SLC25A5	mir-511-1	-0.0488
200657_at	SLC25A5	mir-516-43p	-0.0209
201426_s_at	VIM	mir-007-2-prec	-0.221
201426_s_at	VIM	mir-009-3	-0.0724
201426_s_at	VIM	mir-015a-2-prec	-0.0465
201426_s_at	VIM	mir-026a-prec	-0.0386
201426_s_at	VIM	mir-093-prec-7.1=093-1	-0.0858
201426_s_at	VIM	mir-143-prec	-0.0224
201426_s_at	VIM	mir-148-prec	-0.0495
201426_s_at	VIM	mir-148a	-0.00819
201426_s_at	VIM	mir-15a	-0.0423
201426_s_at	VIM	mir-190-prec	-0.106
201426_s_at	VIM	mir-191-prec	-0.133
201426_s_at	VIM	mir-194-1	-0.0927
201426_s_at	VIM	mir-200c	-0.0262
201426_s_at	VIM	mir-203-prec	-0.192
201426_s_at	VIM	mir-205-prec	-0.39
201426_s_at	VIM	mir-216-prec	-0.00893
201426_s_at	VIM	mir-217-prec	-0.212
201426_s_at	VIM	mir-224-prec	-0.0198
201426_s_at	VIM	miR-324-5p	-0.471
201426_s_at	VIM	mir-335	-0.121
201426_s_at	VIM	mir-368	-0.00432
201426_s_at	VIM	mir-425	-0.0879
201426_s_at	VIM	mir-429	-0.121
201426_s_at	VIM	mir-433	-0.0721
201426_s_at	VIM	mir-448	-0.284
201426_s_at	VIM	mir-489	-0.0515
201426_s_at	VIM	mir-516-1	-0.0399
201426_s_at	VIM	mir_147_right	-0.0669
201426_s_at	VIM	mir_320_Hcd306_right	-0.13
200872_at	S100A10	mir-009-3	-0.0401
200872_at	S100A10	mir-016a-chr13	-0.127
200872_at	S100A10	mir-095-prec-4	-0.0326
200872_at	S100A10	mir-105-prec-X.1=105-1	-0.0543
200872_at	S100A10	miR-126*	-0.171
200872_at	S100A10	mir-127-prec	-0.0292
200872_at	S100A10	mir-128b-prec	-0.0671
200872_at	S100A10	mir-133b	-0.037
200872_at	S100A10	mir-142-prec	-0.0607
200872_at	S100A10	mir-143-prec	-0.0231
200872_at	S100A10	mir-146-prec	-0.0188
200872_at	S100A10	mir-146b	-0.0171
200872_at	S100A10	mir-199a-2-prec	-0.0295
200872_at	S100A10	mir-216-prec	-0.0356
200872_at	S100A10	mir-219-1	-0.146
200872_at	S100A10	mir-223-prec	-0.141
200872_at	S100A10	mir-26a-2	-0.031
200872_at	S100A10	mir-337	-0.0221
200872_at	S100A10	mir-342	-0.0204
200872_at	S100A10	mir-372	-0.0142
200872_at	S100A10	mir-484	-0.0668
200872_at	S100A10	mir-499	-0.104
200872_at	S100A10	mir-500	-0.0126
200872_at	S100A10	mir-502	-0.0263
200872_at	S100A10	mir-511-1	-0.0859
200872_at	S100A10	mir-516-43p	-0.0181
200872_at	S100A10	mir-521-2	-0.00193
200663_at	CD63	let-7c-prec	-0.00353
200663_at	CD63	let-7f-1-prec	-0.0795
200663_at	CD63	let-7f-2-prec2	-0.00546
200663_at	CD63	mir-001b-2-prec	-0.00551
200663_at	CD63	mir-007-2-prec	-0.161
200663_at	CD63	mir-015b-prec	-0.366
200663_at	CD63	mir-1-1	-0.0153
200663_at	CD63	mir-1-2	-0.0161
200663_at	CD63	mir-106-prec-X	-0.133
200663_at	CD63	mir-123-prec	-0.0925
200663_at	CD63	mir-124a-2-prec	-0.000224
200663_at	CD63	mir-126	-0.00602
200663_at	CD63	mir-130a-prec	-0.0319
200663_at	CD63	mir-135b	-0.00764
200663_at	CD63	mir-145-prec	-0.00705
200663_at	CD63	mir-150-prec	-0.0291
200663_at	CD63	mir-153-1-prec1	-0.0217
200663_at	CD63	mir-155-prec	-0.0022
200663_at	CD63	mir-181c-prec	-0.183
200663_at	CD63	mir-182-prec	-0.0675
200663_at	CD63	mir-187-prec	-0.000385
200663_at	CD63	mir-190-prec	-0.0108
200663_at	CD63	mir-192	-0.00534
200663_at	CD63	mir-199a-1-prec	-0.0463
200663_at	CD63	mir-200c	-0.0119
200663_at	CD63	mir-202-prec	-0.0217
200663_at	CD63	mir-214-prec	-0.0311
200663_at	CD63	mir-217-prec	-0.0224
200663_at	CD63	mir-223-prec	-0.0899
200663_at	CD63	mir-224-prec	-0.0379
200663_at	CD63	mir-302c	-0.0565
200663_at	CD63	mir-30c-2	-0.0388
200663_at	CD63	mir-34b	-0.0321
200663_at	CD63	mir-361	-0.108
200663_at	CD63	mir-367	-0.0356
200663_at	CD63	mir-369	-0.0462
200663_at	CD63	mir-370	-0.00335
200663_at	CD63	mir-372	-0.00188
200663_at	CD63	mir-373	-0.393
200663_at	CD63	mir-374	-0.104
200663_at	CD63	mir-381	-0.02
200663_at	CD63	mir-422a	-0.0234
200663_at	CD63	mir-423	-0.198
200663_at	CD63	mir-424	-0.303
200663_at	CD63	mir-455	-0.0183
200663_at	CD63	mir-484	-0.0365
200663_at	CD63	mir-485-3p	-0.0355
200663_at	CD63	mir-486	-0.0195
200663_at	CD63	mir-489	-0.0115
200663_at	CD63	mir-491	-0.00705
200663_at	CD63	mir-497	-0.224
200663_at	CD63	mir-505	-0.0774
200663_at	CD63	mir-515-13p	-0.0423
200663_at	CD63	mir-515-23p	-0.0149
200663_at	CD63	mir-517b*	-0.00213
200663_at	CD63	mir-518a-2*	-0.0228
200663_at	CD63	mir-520e	-0.0664
200925_at	COX6A1	let-7a-1-prec	-0.184
200925_at	COX6A1	let-7i	-0.134
200925_at	COX6A1	mir-029c-prec	-0.0316
200925_at	COX6A1	mir-030c-prec	-0.0205
200925_at	COX6A1	mir-034-prec	-0.00931
200925_at	COX6A1	mir-034prec	-0.0234
200925_at	COX6A1	mir-099b-prec-19	-0.00233
200925_at	COX6A1	mir-103-2-prec	-0.0416
200925_at	COX6A1	mir-105-2	-0.0218
200925_at	COX6A1	mir-125b-1	-0.0201
200925_at	COX6A1	mir-125b-2-prec	-0.0198
200925_at	COX6A1	mir-132-prec	-0.00297
200925_at	COX6A1	mir-135a-1	-0.00752
200925_at	COX6A1	mir-135b	-0.0575
200925_at	COX6A1	mir-143-prec	-0.0258
200925_at	COX6A1	mir-145-prec	-0.039
200925_at	COX6A1	mir-146b	-0.0403
200925_at	COX6A1	mir-149-prec	-0.135
200925_at	COX6A1	mir-181d	-0.0339
200925_at	COX6A1	mir-182-prec	-0.00654
200925_at	COX6A1	mir-183-prec	-0.0462
200925_at	COX6A1	mir-186-prec	-0.00374
200925_at	COX6A1	mir-197-prec	-0.0313
200925_at	COX6A1	mir-199a-1-prec	-0.0256
200925_at	COX6A1	mir-210-prec	-0.0032
200925_at	COX6A1	mir-214-prec	-0.0136
200925_at	COX6A1	mir-216-prec	-0.0158
200925_at	COX6A1	mir-221-prec	-0.000107
200925_at	COX6A1	mir-224-prec	-0.0621
200925_at	COX6A1	mir-299	-0.00332
200925_at	COX6A1	mir-330	-0.0356
200925_at	COX6A1	mir-367	-0.00191
200925_at	COX6A1	miR-373*	-0.0715
200925_at	COX6A1	mir-376b	-0.0448
200925_at	COX6A1	mir-412	-0.0341
200925_at	COX6A1	mir-505	-0.0353
200925_at	COX6A1	mir-511-2	-0.0783
200925_at	COX6A1	mir-515-23p	-0.0189
200925_at	COX6A1	mir-516-35p	-0.00416
200925_at	COX6A1	mir-517b*	-0.0132
200925_at	COX6A1	mir-525*	-0.0168
208905_at	CYCS	mir-007-2-prec	-0.0692
208905_at	CYCS	mir-009-1	-0.0128
208905_at	CYCS	mir-025-prec	-0.13
208905_at	CYCS	mir-1-2	-0.0112
208905_at	CYCS	mir-107	-0.0677
208905_at	CYCS	mir-123-prec	-0.0333
208905_at	CYCS	mir-134-prec	-0.114
208905_at	CYCS	mir-146b	-0.0129
208905_at	CYCS	mir-147-prec	-0.0201
208905_at	CYCS	mir-148-prec	-0.0274
208905_at	CYCS	mir-148a	-0.0117
208905_at	CYCS	mir-153-1-prec1	-0.0274
208905_at	CYCS	mir-211-prec	-0.054
208905_at	CYCS	mir-216-prec	-0.0283
208905_at	CYCS	mir-217-prec	-0.029
208905_at	CYCS	mir-218-2-prec	-0.0141
208905_at	CYCS	mir-219-2	-0.0555
208905_at	CYCS	mir-224-prec	-0.0168
208905_at	CYCS	mir-26a-1	-0.0137
208905_at	CYCS	mir-328	-0.00147
208905_at	CYCS	mir-361	-0.0176
208905_at	CYCS	mir-375	-0.00203
208905_at	CYCS	mir-422a	-0.0603
208905_at	CYCS	mir-499	-0.0489
208905_at	CYCS	mir-500	-0.0644
208905_at	CYCS	mir-501	-0.0398
208905_at	CYCS	mir-511-1	-0.013
201317_s_at	PSMA2	let-7c-prec	-0.0107
201317_s_at	PSMA2	mir-009-1	-0.0799
201317_s_at	PSMA2	mir-010a-prec	-0.0074
201317_s_at	PSMA2	mir-015a-2-prec	-0.000315
201317_s_at	PSMA2	mir-016a-chr13	-0.131
201317_s_at	PSMA2	mir-016b-chr3	-0.00971
201317_s_at	PSMA2	mir-019b-1-prec	-0.0455
201317_s_at	PSMA2	mir-030a-prec	-0.0854
201317_s_at	PSMA2	mir-034-prec	-0.0474
201317_s_at	PSMA2	mir-034prec	-0.126
201317_s_at	PSMA2	mir-106-prec-X	-0.0823
201317_s_at	PSMA2	mir-122a-prec	-0.018
201317_s_at	PSMA2	mir-135-1-prec	-0.126
201317_s_at	PSMA2	mir-135b	-0.0626
201317_s_at	PSMA2	mir-146-prec	-0.0249
201317_s_at	PSMA2	mir-147-prec	-0.0364
201317_s_at	PSMA2	mir-149-prec	-0.0355
201317_s_at	PSMA2	mir-155-prec	-0.0306
201317_s_at	PSMA2	mir-181b-prec	-0.00938
201317_s_at	PSMA2	mir-186-prec	-0.0518
201317_s_at	PSMA2	mir-187-prec	-0.00631
201317_s_at	PSMA2	mir-188-prec	-0.00199
201317_s_at	PSMA2	mir-195-prec	-0.0511
201317_s_at	PSMA2	mir-196a-2	-0.0165
201317_s_at	PSMA2	mir-199a-1-prec	-0.00246
201317_s_at	PSMA2	mir-199b-prec	-0.0106
201317_s_at	PSMA2	mir-213-prec	-0.0222
201317_s_at	PSMA2	mir-214-prec	-0.0418
201317_s_at	PSMA2	mir-218-1-prec	-0.0259
201317_s_at	PSMA2	mir-296	-0.105
201317_s_at	PSMA2	mir-29b-1	-0.0329
201317_s_at	PSMA2	miR-302b*	-0.00746
201317_s_at	PSMA2	mir-302b	-0.0192
201317_s_at	PSMA2	mir-302c	-0.0331
201317_s_at	PSMA2	mir-30c-2	-0.000765
201317_s_at	PSMA2	mir-30e	-0.0759
201317_s_at	PSMA2	mir-324	-0.137
201317_s_at	PSMA2	mir-328	-0.206
201317_s_at	PSMA2	mir-335	-0.121
201317_s_at	PSMA2	mir-342	-0.0536
201317_s_at	PSMA2	mir-361	-0.0764
201317_s_at	PSMA2	mir-367	-0.0747
201317_s_at	PSMA2	mir-368	-0.00583
201317_s_at	PSMA2	mir-373	-0.167
201317_s_at	PSMA2	mir-375	-0.0175
201317_s_at	PSMA2	mir-422a	-0.00563
201317_s_at	PSMA2	mir-423	-0.0078
201317_s_at	PSMA2	mir-453	-0.0589
201317_s_at	PSMA2	mir-499	-0.0604
201317_s_at	PSMA2	mir-500	-0.0563
201317_s_at	PSMA2	mir-505	-0.0322
201317_s_at	PSMA2	mir-511-1	-0.0636
201317_s_at	PSMA2	mir-519e*	-0.00218
201317_s_at	PSMA2	mir-521-2	-0.0609
201317_s_at	PSMA2	mir_320_Hcd306_left	-0.0152
207507_s_at	ATP5G3	mir-024-1-prec	-0.0249
207507_s_at	ATP5G3	mir-029a-2	-0.134
207507_s_at	ATP5G3	mir-034prec	-0.0015
207507_s_at	ATP5G3	mir-211-prec	-0.00803
207507_s_at	ATP5G3	mir-214-prec	-0.00876
207507_s_at	ATP5G3	mir-219-prec	-0.00526
207507_s_at	ATP5G3	mir-500	-0.00176
207507_s_at	ATP5G3	mir-515-13p	-0.00603
217801_at	ATP5E	mir-026b-prec	-0.191
217801_at	ATP5E	mir-030d-prec	-0.0638
217801_at	ATP5E	mir-093-prec-7.1=093-1	-0.0447
217801_at	ATP5E	mir-095-prec-4	-0.0476
217801_at	ATP5E	mir-103-2-prec	-0.00719
217801_at	ATP5E	mir-133a-1	-0.0104
217801_at	ATP5E	mir-133b	-0.029
217801_at	ATP5E	mir-217-prec	-0.034
217801_at	ATP5E	miR-302b*	-0.151
217801_at	ATP5E	mir-302c	-0.0588
217801_at	ATP5E	mir-367	-0.0245
217801_at	ATP5E	mir-375	-0.0614
217801_at	ATP5E	mir-422a	-0.00473
217801_at	ATP5E	mir-433	-0.0026
217801_at	ATP5E	mir-448	-0.288
217801_at	ATP5E	mir-501	-0.00554
217801_at	ATP5E	mir-515-23p	-0.0399
217801_at	ATP5E	mir-516-35p	-0.00186
217801_at	ATP5E	mir_147_right	-0.00538
217801_at	ATP5E	mir_320_Hcd306_right	-0.0874
213507_s_at	KPNB1	mir-016a-chr13	-0.0895
213507_s_at	KPNB1	mir-032-prec	-0.265
213507_s_at	KPNB1	mir-093-prec-7.1=093-1	-0.126
213507_s_at	KPNB1	mir-128b-prec	-0.0442
213507_s_at	KPNB1	mir-135a-1	-0.0508
213507_s_at	KPNB1	mir-148a	-0.138
213507_s_at	KPNB1	mir-150-prec	-0.0178
213507_s_at	KPNB1	mir-16-1	-0.0331
213507_s_at	KPNB1	mir-204-prec	-0.0773
213507_s_at	KPNB1	mir-211-prec	-0.0466
213507_s_at	KPNB1	mir-217-prec	-0.0221
213507_s_at	KPNB1	mir-328	-0.223
213507_s_at	KPNB1	mir-346	-0.0131
213507_s_at	KPNB1	mir-367	-0.0188
213507_s_at	KPNB1	mir-375	-0.0449
213507_s_at	KPNB1	mir-378	-0.0138
213507_s_at	KPNB1	mir-433	-0.301
213507_s_at	KPNB1	mir-449	-0.0272
213507_s_at	KPNB1	mir-516-43p	-0.0478
209104_s_at	NHP2	mir-026a-prec	-0.0638
209104_s_at	NHP2	mir-093-prec-7.1=093-1	-0.13
209104_s_at	NHP2	mir-124a-2-prec	-0.0753
209104_s_at	NHP2	mir-127-prec	-0.112
209104_s_at	NHP2	mir-128a-prec	-0.0699
209104_s_at	NHP2	mir-142-prec	-0.129
209104_s_at	NHP2	mir-155-prec	-0.0564
209104_s_at	NHP2	mir-16-1	-0.212
209104_s_at	NHP2	mir-181c-prec	-0.00907
209104_s_at	NHP2	mir-185-prec	-0.101
209104_s_at	NHP2	mir-223-prec	-0.00603
209104_s_at	NHP2	miR-302b*	-0.0587
209104_s_at	NHP2	mir-30c-2	-0.201
209104_s_at	NHP2	mir-30e	-0.199
209104_s_at	NHP2	mir-323	-0.257
209104_s_at	NHP2	mir-367	-0.0103
209104_s_at	NHP2	mir-450-1	-0.0447
209104_s_at	NHP2	mir-499	-0.0516
209104_s_at	NHP2	mir-504	-0.247
209104_s_at	NHP2	mir-505	-0.0174
209104_s_at	NHP2	mir-516-1	-0.00808
209104_s_at	NHP2	mir-516-43p	-0.062
209104_s_at	NHP2	mir-521-2	-0.0113
202077_at	NDUFAB1	let-7a-1-prec	-0.0905
202077_at	NDUFAB1	let-7e-prec	-0.0944
202077_at	NDUFAB1	let-7i	-0.0243
202077_at	NDUFAB1	mir-029a-2	-0.0433
202077_at	NDUFAB1	mir-030c-prec	-0.174
202077_at	NDUFAB1	mir-033-prec	-0.00417
202077_at	NDUFAB1	mir-034prec	-0.129
202077_at	NDUFAB1	mir-099b-prec-19	-0.00351
202077_at	NDUFAB1	mir-1-2	-0.0478
202077_at	NDUFAB1	mir-125b-1	-0.0178
202077_at	NDUFAB1	mir-133a-1	-0.054
202077_at	NDUFAB1	mir-135a-1	-0.302
202077_at	NDUFAB1	mir-135b	-0.0328
202077_at	NDUFAB1	mir-138-1-prec	-0.000837
202077_at	NDUFAB1	mir-138-2-prec	-0.0724
202077_at	NDUFAB1	mir-151-prec	-0.0287
202077_at	NDUFAB1	mir-153-1-prec2	-0.0091
202077_at	NDUFAB1	mir-155-prec	-0.0103
202077_at	NDUFAB1	mir-16-1	-0.0177
202077_at	NDUFAB1	mir-181a-prec	-0.0245
202077_at	NDUFAB1	mir-182-prec	-0.00709
202077_at	NDUFAB1	mir-199a-1-prec	-0.0254
202077_at	NDUFAB1	mir-199b-prec	-0.0362
202077_at	NDUFAB1	mir-200a-prec	-0.00995
202077_at	NDUFAB1	mir-214-prec	-0.0814
202077_at	NDUFAB1	mir-222-prec	-0.0329
202077_at	NDUFAB1	mir-299	-0.0501
202077_at	NDUFAB1	mir-302a	-0.005
202077_at	NDUFAB1	mir-342	-0.0255
202077_at	NDUFAB1	mir-378	-0.00395
202077_at	NDUFAB1	mir-505	-0.036
202077_at	NDUFAB1	mir-511-2	-0.0208
202077_at	NDUFAB1	mir-515-13p	-0.00719
202077_at	NDUFAB1	mir-517b*	-0.0197
202077_at	NDUFAB1	mir-525*	-0.00541
201553_s_at	LAMP1	let-7b-prec	-0.285
201553_s_at	LAMP1	let-7g-prec	-0.146
201553_s_at	LAMP1	mir-007-1-prec	-0.143
201553_s_at	LAMP1	mir-015b-prec	-0.222
201553_s_at	LAMP1	mir-019a-prec	-0.134
201553_s_at	LAMP1	mir-026a-prec	-0.151
201553_s_at	LAMP1	mir-029c-prec	-0.0679
201553_s_at	LAMP1	mir-033-prec	-0.0458
201553_s_at	LAMP1	mir-096-prec-7	-0.0976
201553_s_at	LAMP1	mir-101-prec-9	-0.0942
201553_s_at	LAMP1	mir-124a-3-prec	-0.0603
201553_s_at	LAMP1	mir-127-prec	-0.109
201553_s_at	LAMP1	mir-129-prec	-0.139
201553_s_at	LAMP1	mir-133a-1	-0.0458
201553_s_at	LAMP1	mir-138-2-prec	-0.0443
201553_s_at	LAMP1	mir-142-prec	-0.0162
201553_s_at	LAMP1	mir-143-prec	-0.033
201553_s_at	LAMP1	mir-148-prec	-0.0642
201553_s_at	LAMP1	mir-150-prec	-0.511
201553_s_at	LAMP1	mir-181d	-0.138
201553_s_at	LAMP1	mir-194-prec	-0.425
201553_s_at	LAMP1	mir-195-prec	-0.22
201553_s_at	LAMP1	mir-213-prec	-0.202
201553_s_at	LAMP1	mir-218-1-prec	-0.101
201553_s_at	LAMP1	mir-296	-0.0523
201553_s_at	LAMP1	mir-335	-0.00958
201553_s_at	LAMP1	mir-337	-0.0128
201553_s_at	LAMP1	mir-368	-0.0914
201553_s_at	LAMP1	mir-370	-0.0411
201553_s_at	LAMP1	mir-423	-0.00173
201553_s_at	LAMP1	mir-433	-0.165
201553_s_at	LAMP1	mir-448	-0.629
201553_s_at	LAMP1	mir-449	-0.0424
201553_s_at	LAMP1	mir-453	-0.0751
201553_s_at	LAMP1	mir-500	-0.245
201553_s_at	LAMP1	mir-504	-0.00665
201553_s_at	LAMP1	mir-515-13p	-0.0272
201553_s_at	LAMP1	mir-515-23p	-0.00142
201553_s_at	LAMP1	mir-516-1	-0.0376
201553_s_at	LAMP1	mir-516-35p	-0.0848
201553_s_at	LAMP1	mir-520e	-0.0225
211662_s_at	VDAC2	let-7f-1-prec	-0.0638
211662_s_at	VDAC2	mir-026b-prec	-0.0577
211662_s_at	VDAC2	mir-095-prec-4	-0.0333
211662_s_at	VDAC2	mir-098-prec-X	-0.111
211662_s_at	VDAC2	mir-1-1	-0.0195
211662_s_at	VDAC2	mir-1-2	-0.03
211662_s_at	VDAC2	mir-101-prec-9	-0.024
211662_s_at	VDAC2	mir-123-prec	-0.0218
211662_s_at	VDAC2	mir-124a-3-prec	-0.00789
211662_s_at	VDAC2	mir-150-prec	-0.00598
211662_s_at	VDAC2	mir-191-prec	-0.141
211662_s_at	VDAC2	mir-200c	-0.00567
211662_s_at	VDAC2	mir-203-prec	-0.0268
211662_s_at	VDAC2	mir-218-2-prec	-0.008
211662_s_at	VDAC2	mir-302a	-0.0138
211662_s_at	VDAC2	mir-34c	-0.00414
200654_at	P4HB	let-7d-prec	-0.0671
200654_at	P4HB	let-7e-prec	-0.0263
200654_at	P4HB	mir-010a-prec	-0.00239
200654_at	P4HB	mir-028-prec	-0.0317
200654_at	P4HB	mir-029a-2	-0.0444
200654_at	P4HB	mir-029c-prec	-0.0102
200654_at	P4HB	mir-034prec	-0.129
200654_at	P4HB	mir-1-2	-0.014
200654_at	P4HB	mir-123-prec	-0.0678
200654_at	P4HB	mir-125b-2-prec	-0.0125
200654_at	P4HB	mir-135-1-prec	-0.13
200654_at	P4HB	mir-135b	-0.00293
200654_at	P4HB	mir-137-prec	-0.0111
200654_at	P4HB	mir-146b	-0.00926
200654_at	P4HB	mir-151-prec	-0.0464
200654_at	P4HB	mir-181a-prec	-0.00163
200654_at	P4HB	mir-181c-prec	-0.0942
200654_at	P4HB	mir-183-prec	-0.0583
200654_at	P4HB	mir-186-prec	-0.0235
200654_at	P4HB	mir-193-prec	-0.102
200654_at	P4HB	mir-196-1-prec	-0.00227
200654_at	P4HB	mir-199a-1-prec	-0.038
200654_at	P4HB	mir-202	-0.0598
200654_at	P4HB	mir-203-prec	-0.00589
200654_at	P4HB	mir-205-prec	-0.0103
200654_at	P4HB	mir-215-prec	-0.0328
200654_at	P4HB	mir-216-prec	-0.0554
200654_at	P4HB	mir-219-2	-0.0287
200654_at	P4HB	mir-21	-0.0267
200654_at	P4HB	mir-220-prec	-0.0081
200654_at	P4HB	mir-26a-2	-0.12
200654_at	P4HB	mir-302a	-0.0919
200654_at	P4HB	mir-30c-2	-0.00457
200654_at	P4HB	mir-329-1	-0.0526
200654_at	P4HB	mir-340	-0.00925
200654_at	P4HB	mir-34a	-0.0488
200654_at	P4HB	mir-375	-0.0192
200654_at	P4HB	mir-448	-0.0476
200654_at	P4HB	mir-449	-0.0349
200654_at	P4HB	mir-452	-0.00748
200654_at	P4HB	mir-455	-0.00398
200654_at	P4HB	mir-505	-0.0311
200654_at	P4HB	mir-511-1	-0.00191
200654_at	P4HB	mir-517b*	-0.0501
200654_at	P4HB	mir-519e*	-0.013
200654_at	P4HB	mir-525*	-0.0688
201012_at	ANXA1	mir-015a-2-prec	-0.159
201012_at	ANXA1	mir-016a-chr13	-0.457
201012_at	ANXA1	mir-026b-prec	-0.168
201012_at	ANXA1	mir-030d-prec	-0.236
201012_at	ANXA1	mir-124a-2-prec	-0.0536
201012_at	ANXA1	mir-136-prec	-0.0502
201012_at	ANXA1	mir-146-prec	-0.0454
201012_at	ANXA1	mir-148a	-0.158
201012_at	ANXA1	mir-218-2-prec	-0.0261
201012_at	ANXA1	mir-219-1	-0.219
201012_at	ANXA1	mir-26a-1	-0.197
201012_at	ANXA1	miR-302b*	-0.0832
201012_at	ANXA1	mir-302b	-0.0419
201012_at	ANXA1	mir-323	-0.117
201012_at	ANXA1	mir-328	-0.17
201012_at	ANXA1	mir-372	-0.0886
201012_at	ANXA1	mir-375	-0.397
201012_at	ANXA1	mir-429	-0.284
201012_at	ANXA1	mir-431	-0.0792
201012_at	ANXA1	mir-499	-0.0691
201012_at	ANXA1	mir-519e*	-0.0299
208827_at	PSMB6	let-7a-3-prec	-0.0124
208827_at	PSMB6	let-7b-prec	-0.0727
208827_at	PSMB6	let-7f-1-prec	-0.0039
208827_at	PSMB6	mir-016b-chr3	-0.107
208827_at	PSMB6	mir-030d-prec	-0.0641
208827_at	PSMB6	mir-032-prec	-0.0705
208827_at	PSMB6	mir-095-prec-4	-0.00906
208827_at	PSMB6	mir-106b	-0.0867
208827_at	PSMB6	mir-133b	-0.0206
208827_at	PSMB6	mir-136-prec	-0.0452
208827_at	PSMB6	mir-145-prec	-0.0228
208827_at	PSMB6	mir-146b	-0.0245
208827_at	PSMB6	mir-153-1-prec2	-0.0957
208827_at	PSMB6	mir-16-1	-0.0267
208827_at	PSMB6	mir-181c-prec	-0.0316
208827_at	PSMB6	mir-186-prec	-0.00624
208827_at	PSMB6	mir-214-prec	-0.0123
208827_at	PSMB6	mir-296	-0.11
208827_at	PSMB6	mir-302a	-0.103
208827_at	PSMB6	mir-323	-0.0238
208827_at	PSMB6	mir-324	-0.0467
208827_at	PSMB6	mir-375	-0.0338
208827_at	PSMB6	mir-378	-0.0352
208827_at	PSMB6	mir-505	-0.0431
208827_at	PSMB6	mir-511-2	-0.0675
208827_at	PSMB6	mir-515-13p	-0.00398
208827_at	PSMB6	mir-515-23p	-0.0148
208827_at	PSMB6	mir-519e*	-0.0169
208864_s_at	TXN	mir-026a-prec	-0.137
208864_s_at	TXN	mir-026b-prec	-0.00916
208864_s_at	TXN	mir-125b-2-prec	-0.0235
208864_s_at	TXN	mir-145-prec	-0.097
208864_s_at	TXN	mir-146b	-0.0234
208864_s_at	TXN	mir-213-prec	-0.012
208864_s_at	TXN	mir-223-prec	-0.00834
208864_s_at	TXN	mir-26a-1	-0.192
208864_s_at	TXN	mir-302a	-0.0107
208864_s_at	TXN	mir-302c	-0.00192
208864_s_at	TXN	mir-30e	-0.0373
208864_s_at	TXN	mir-345	-0.014
208864_s_at	TXN	mir-412	-0.0891
208864_s_at	TXN	mir-511-1	-0.05
218200_s_at	NDUFB2	let-7a-2-prec	-0.0117
218200_s_at	NDUFB2	let-7a-3-prec	-0.0849
218200_s_at	NDUFB2	let-7b-prec	-0.127
218200_s_at	NDUFB2	let-7f-1-prec	-0.00715
218200_s_at	NDUFB2	mir-1-1	-0.0141
218200_s_at	NDUFB2	mir-1-2	-0.0112
218200_s_at	NDUFB2	mir-134-prec	-0.0177
218200_s_at	NDUFB2	mir-135b	-0.0162
218200_s_at	NDUFB2	mir-146b	-0.0284
218200_s_at	NDUFB2	mir-150-prec	-0.131
218200_s_at	NDUFB2	mir-151-prec	-0.00997
218200_s_at	NDUFB2	mir-182-prec	-0.0261
218200_s_at	NDUFB2	mir-183-prec	-0.0103
218200_s_at	NDUFB2	mir-186-prec	-0.0715
218200_s_at	NDUFB2	mir-215-prec	-0.000817
218200_s_at	NDUFB2	mir-221-prec	-0.0539
218200_s_at	NDUFB2	mir-224-prec	-0.00332
218200_s_at	NDUFB2	mir-296	-0.0197
218200_s_at	NDUFB2	mir-302a	-0.0171
218200_s_at	NDUFB2	mir-324	-0.178
218200_s_at	NDUFB2	mir-433	-0.0321
218200_s_at	NDUFB2	mir-505	-0.0297
218200_s_at	NDUFB2	mir-511-2	-0.0497
218200_s_at	NDUFB2	mir-515-13p	-0.0931
218200_s_at	NDUFB2	mir-515-23p	-0.0407
218200_s_at	NDUFB2	mir-517b*	-0.0124
218200_s_at	NDUFB2	mir-520e	-0.0434
218213_s_at	C11orf10	let-7f-2-prec2	-0.0411
218213_s_at	C11orf10	mir-024-2-prec	-0.0307
218213_s_at	C11orf10	mir-030b-prec	-0.0954
218213_s_at	C11orf10	mir-135-1-prec	-0.0217
218213_s_at	C11orf10	mir-215-prec	-0.0262
218213_s_at	C11orf10	mir-302a	-0.000364
218213_s_at	C11orf10	mir-331	-0.125
218213_s_at	C11orf10	mir-340	-0.0815
218213_s_at	C11orf10	mir-34c	-0.0179
218213_s_at	C11orf10	mir-375	-0.00608
218213_s_at	C11orf10	mir-429	-0.1
218213_s_at	C11orf10	mir-485-3p	-0.0196
218213_s_at	C11orf10	mir-489	-0.0435
218213_s_at	C11orf10	mir-516-35p	-0.0193
218213_s_at	C11orf10	mir-518a-2*	-0.0237
218213_s_at	C11orf10	mir-519e*	-0.0143
200093_s_at	HINT1	let-7d-prec	-0.056
200093_s_at	HINT1	let-7e-prec	-0.0913
200093_s_at	HINT1	mir-009-2	-0.000811
200093_s_at	HINT1	mir-010a-prec	-0.00976
200093_s_at	HINT1	mir-027b-prec	-0.00835
200093_s_at	HINT1	mir-028-prec	-0.0166
200093_s_at	HINT1	mir-029a-2	-0.0231
200093_s_at	HINT1	mir-034prec	-0.144
200093_s_at	HINT1	mir-1-1	-0.0122
200093_s_at	HINT1	mir-1-2	-0.0117
200093_s_at	HINT1	mir-105-2	-0.00974
200093_s_at	HINT1	mir-123-prec	-0.0692
200093_s_at	HINT1	mir-125a-prec	-0.00606
200093_s_at	HINT1	mir-125b-2-prec	-0.0146
200093_s_at	HINT1	miR-126*	-0.0364
200093_s_at	HINT1	mir-135-1-prec	-0.186
200093_s_at	HINT1	mir-136-prec	-0.0258
200093_s_at	HINT1	mir-146b	-0.00893
200093_s_at	HINT1	mir-151-prec	-0.0357
200093_s_at	HINT1	mir-181c-prec	-0.116
200093_s_at	HINT1	mir-183-prec	-0.0503
200093_s_at	HINT1	mir-186-prec	-0.0186
200093_s_at	HINT1	mir-193-prec	-0.1
200093_s_at	HINT1	mir-196-2-prec	-0.0527
200093_s_at	HINT1	mir-199a-1-prec	-0.0512
200093_s_at	HINT1	mir-202	-0.0575
200093_s_at	HINT1	mir-203-prec	-0.0127
200093_s_at	HINT1	mir-204-prec	-0.0111
200093_s_at	HINT1	mir-20b	-0.0478
200093_s_at	HINT1	mir-215-prec	-0.0306
200093_s_at	HINT1	mir-216-prec	-0.0663
200093_s_at	HINT1	mir-219-2	-0.0208
200093_s_at	HINT1	mir-21	-0.0417
200093_s_at	HINT1	mir-220-prec	-0.0274
200093_s_at	HINT1	mir-26a-2	-0.142
200093_s_at	HINT1	mir-29b-1	-0.00698
200093_s_at	HINT1	mir-302a	-0.0796
200093_s_at	HINT1	mir-30c-2	-0.0664
200093_s_at	HINT1	mir-329-1	-0.0438
200093_s_at	HINT1	mir-34a	-0.0276
200093_s_at	HINT1	mir-367	-0.00341
200093_s_at	HINT1	mir-375	-0.0279
200093_s_at	HINT1	mir-433	-0.00646
200093_s_at	HINT1	mir-448	-0.028
200093_s_at	HINT1	mir-449	-0.0466
200093_s_at	HINT1	mir-452	-0.0168
200093_s_at	HINT1	mir-455	-0.00299
200093_s_at	HINT1	mir-505	-0.0388
200093_s_at	HINT1	mir-511-1	-0.0118
200093_s_at	HINT1	mir-515-23p	-0.016
200093_s_at	HINT1	mir-517b*	-0.0468
200093_s_at	HINT1	mir-519e*	-0.0307
200093_s_at	HINT1	mir-525*	-0.0829
200048_s_at	JTB	mir-123-prec	-0.00364
200048_s_at	JTB	mir-124a-3-prec	-0.0691
200048_s_at	JTB	miR-126*	-0.217
200048_s_at	JTB	mir-142-prec	-0.0294
200048_s_at	JTB	mir-148-prec	-0.0195
200048_s_at	JTB	mir-191-prec	-0.01
201470_at	GSTO1	let-7a-1-prec	-0.19
201470_at	GSTO1	let-7c-prec	-0.0202
201470_at	GSTO1	let-7f-2-prec2	-0.0239
201470_at	GSTO1	mir-009-1	-0.0329
201470_at	GSTO1	mir-015b-prec	-0.028
201470_at	GSTO1	mir-016b-chr3	-0.276
201470_at	GSTO1	mir-017-prec	-0.0229
201470_at	GSTO1	mir-025-prec	-0.0614
201470_at	GSTO1	mir-033-prec	-0.00651
201470_at	GSTO1	mir-098-prec-X	-0.00186
201470_at	GSTO1	mir-1-1	-0.0321
201470_at	GSTO1	mir-101-prec-9	-0.106
201470_at	GSTO1	mir-124a-3-prec	-0.438
201470_at	GSTO1	mir-127-prec	-0.254
201470_at	GSTO1	mir-134-prec	-0.024
201470_at	GSTO1	mir-135-2-prec	-0.00396
201470_at	GSTO1	mir-135a-1	-0.218
201470_at	GSTO1	mir-135b	-0.0163
201470_at	GSTO1	mir-136-prec	-0.0116
201470_at	GSTO1	mir-143-prec	-0.00452
201470_at	GSTO1	mir-145-prec	-0.247
201470_at	GSTO1	mir-149-prec	-0.0346
201470_at	GSTO1	mir-153-1-prec2	-0.0432
201470_at	GSTO1	mir-16-2	-0.00768
201470_at	GSTO1	mir-181b-1	-0.0614
201470_at	GSTO1	mir-182-prec	-0.0431
201470_at	GSTO1	mir-185-prec	-0.0475
201470_at	GSTO1	mir-186-prec	-0.0211
201470_at	GSTO1	mir-187-prec	-0.0369
201470_at	GSTO1	mir-190-prec	-0.0529
201470_at	GSTO1	mir-196a-2	-0.241
201470_at	GSTO1	mir-199a-1-prec	-0.0501
201470_at	GSTO1	mir-200c	-0.0393
201470_at	GSTO1	mir-202	-0.0289
201470_at	GSTO1	mir-203-prec	-0.052
201470_at	GSTO1	mir-213-prec	-0.0308
201470_at	GSTO1	mir-216-prec	-0.0119
201470_at	GSTO1	mir-224-prec	-0.00897
201470_at	GSTO1	mir-302c	-0.00368
201470_at	GSTO1	mir-321	-0.157
201470_at	GSTO1	mir-335	-0.148
201470_at	GSTO1	mir-342	-0.0182
201470_at	GSTO1	mir-365-1	-0.109
201470_at	GSTO1	mir-367	-0.022
201470_at	GSTO1	mir-369	-0.0621
201470_at	GSTO1	mir-372	-0.0354
201470_at	GSTO1	mir-373	-0.0573
201470_at	GSTO1	mir-433	-0.00948
201470_at	GSTO1	mir-448	-0.166
201470_at	GSTO1	mir-450-2	-0.0118
201470_at	GSTO1	mir-505	-0.0276
201470_at	GSTO1	mir-511-1	-0.141
201470_at	GSTO1	mir-515-13p	-0.0117
201470_at	GSTO1	mir-515-23p	-0.063
201470_at	GSTO1	mir-516-1	-0.0656
201470_at	GSTO1	mir-516-45p	-0.0227
201097_s_at	ARF4	let-7i	-0.066
201097_s_at	ARF4	mir-032-prec	-0.00456
201097_s_at	ARF4	mir-093-prec-7.1=093-1	-0.205
201097_s_at	ARF4	mir-122a-prec	-0.0365
201097_s_at	ARF4	mir-124a-3-prec	-0.118
201097_s_at	ARF4	mir-128b-prec	-0.068
201097_s_at	ARF4	mir-129-prec	-0.0142
201097_s_at	ARF4	mir-133a-1	-0.0177
201097_s_at	ARF4	mir-148b	-0.0311
201097_s_at	ARF4	mir-203-prec	-0.0201
201097_s_at	ARF4	mir-216-prec	-0.0122
201097_s_at	ARF4	mir-223-prec	-0.0245
201097_s_at	ARF4	mir-302d	-0.0716
201097_s_at	ARF4	mir-328	-0.0625
201097_s_at	ARF4	miR-373*	-0.0608
201097_s_at	ARF4	mir-484	-0.0268
201097_s_at	ARF4	mir-491	-0.00233
217802_s_at	NUCKS1	mir-007-2-prec	-0.115
217802_s_at	NUCKS1	mir-009-1	-0.0237
217802_s_at	NUCKS1	mir-019b-1-prec	-0.0373
217802_s_at	NUCKS1	mir-021-prec-17	-0.0206
217802_s_at	NUCKS1	mir-031-prec	-0.0382
217802_s_at	NUCKS1	mir-098-prec-X	-0.0196
217802_s_at	NUCKS1	mir-1-2	-0.078
217802_s_at	NUCKS1	mir-102-prec-1	-0.122
217802_s_at	NUCKS1	mir-105-prec-X.1=105-1	-0.0433
217802_s_at	NUCKS1	mir-143-prec	-0.00319
217802_s_at	NUCKS1	mir-146-prec	-0.0128
217802_s_at	NUCKS1	mir-153-1-prec1	-0.00341
217802_s_at	NUCKS1	mir-194-1	-0.0115
217802_s_at	NUCKS1	mir-194-prec	-0.0189
217802_s_at	NUCKS1	mir-29b-2=102prec7.1=7.2	-0.0717
217802_s_at	NUCKS1	mir-302c	-0.108
217802_s_at	NUCKS1	mir-30c-2	-0.0348
217802_s_at	NUCKS1	mir-325	-0.00197
217802_s_at	NUCKS1	mir-328	-0.11
217802_s_at	NUCKS1	mir-34b	-0.0652
217802_s_at	NUCKS1	mir-362	-0.0115
217802_s_at	NUCKS1	mir-376a	-0.000617
217802_s_at	NUCKS1	mir-378	-0.0153
217802_s_at	NUCKS1	mir-449	-0.00282
217802_s_at	NUCKS1	mir-489	-0.0215
217802_s_at	NUCKS1	mir-500	-0.042
217802_s_at	NUCKS1	mir-502	-0.0545
217802_s_at	NUCKS1	mir-515-13p	-0.0525
217802_s_at	NUCKS1	mir-515-23p	-0.0303
217802_s_at	NUCKS1	mir-519e*	-0.0413
201923_at	PRDX4	mir-020-prec	-0.026
201923_at	PRDX4	mir-029a-2	-0.00673
201923_at	PRDX4	mir-030b-prec	-0.011
201923_at	PRDX4	mir-031-prec	-0.00863
201923_at	PRDX4	mir-095-prec-4	-0.0055
201923_at	PRDX4	mir-124a-3-prec	-0.117
201923_at	PRDX4	mir-133a-1	-0.00947
201923_at	PRDX4	mir-136-prec	-0.0382
201923_at	PRDX4	mir-142-prec	-0.0643
201923_at	PRDX4	mir-151-prec	-0.0702
201923_at	PRDX4	mir-152-prec	-0.0116
201923_at	PRDX4	mir-153-1-prec2	-0.0257
201923_at	PRDX4	mir-186-prec	-0.00212
201923_at	PRDX4	mir-187-prec	-0.00955
201923_at	PRDX4	mir-204-prec	-0.0246
201923_at	PRDX4	mir-20b	-0.0155
201923_at	PRDX4	mir-220-prec	-0.00432
201923_at	PRDX4	mir-224-prec	-0.0433
201923_at	PRDX4	mir-30e	-0.0921
201923_at	PRDX4	mir-324	-0.146
201923_at	PRDX4	mir-329-1	-0.00931
201923_at	PRDX4	mir-34b	-0.0182
201923_at	PRDX4	mir-34c	-0.0105
201923_at	PRDX4	mir-361	-0.0283
201923_at	PRDX4	mir-370	-0.0245
201923_at	PRDX4	mir-372	-0.0322
201923_at	PRDX4	mir-491	-0.0178
201923_at	PRDX4	mir-505	-0.0687
201923_at	PRDX4	mir-515-23p	-0.0282
201923_at	PRDX4	mir-519e*	-0.0155
201923_at	PRDX4	mir-520e	-0.027
215091_s_at	GTF3A	let-7a-2-prec	-0.0896
215091_s_at	GTF3A	let-7a-3-prec	-0.0703
215091_s_at	GTF3A	let-7b-prec	-0.113
215091_s_at	GTF3A	mir-010b-prec	-0.00105
215091_s_at	GTF3A	mir-024-2-prec	-0.00365
215091_s_at	GTF3A	mir-028-prec	-0.0574
215091_s_at	GTF3A	mir-031-prec	-0.0108
215091_s_at	GTF3A	mir-034-prec	-0.0416
215091_s_at	GTF3A	mir-034prec	-0.0826
215091_s_at	GTF3A	mir-098-prec-X	-0.00579
215091_s_at	GTF3A	mir-1-1	-0.0311
215091_s_at	GTF3A	mir-129-2	-0.00874
215091_s_at	GTF3A	mir-130a-prec	-0.133
215091_s_at	GTF3A	mir-133b	-0.104
215091_s_at	GTF3A	mir-134-prec	-0.00819
215091_s_at	GTF3A	mir-151-prec	-0.0359
215091_s_at	GTF3A	mir-153-1-prec1	-0.00245
215091_s_at	GTF3A	mir-155-prec	-0.00741
215091_s_at	GTF3A	mir-181c-prec	-0.0311
215091_s_at	GTF3A	mir-193b	-0.0465
215091_s_at	GTF3A	mir-200a-prec	-0.00967
215091_s_at	GTF3A	mir-202	-0.00203
215091_s_at	GTF3A	mir-214-prec	-0.0205
215091_s_at	GTF3A	mir-219-1	-0.0231
215091_s_at	GTF3A	mir-21	-0.0242
215091_s_at	GTF3A	mir-296	-0.00499
215091_s_at	GTF3A	mir-302c	-0.0296
215091_s_at	GTF3A	mir-331	-0.0235
215091_s_at	GTF3A	mir-338	-0.00226
215091_s_at	GTF3A	mir-34c	-0.00688
215091_s_at	GTF3A	mir-362	-0.0129
215091_s_at	GTF3A	mir-365-1	-0.0213
215091_s_at	GTF3A	mir-372	-0.00518
215091_s_at	GTF3A	mir-378	-0.0465
215091_s_at	GTF3A	mir-412	-0.0962
215091_s_at	GTF3A	mir-431	-0.262
215091_s_at	GTF3A	mir-449	-0.0057
215091_s_at	GTF3A	mir-453	-0.0639
215091_s_at	GTF3A	mir-455	-0.016
215091_s_at	GTF3A	mir-485-3p	-0.0123
215091_s_at	GTF3A	mir-494	-0.0207
215091_s_at	GTF3A	mir-504	-0.0832
215091_s_at	GTF3A	mir-511-1	-0.0149
215091_s_at	GTF3A	mir-511-2	-0.00671
215091_s_at	GTF3A	mir-515-13p	-0.0971
215091_s_at	GTF3A	mir-516-45p	-0.0252
202567_at	SNRPD3	mir-021-prec-17	-0.103
202567_at	SNRPD3	mir-029a-2	-0.00799
202567_at	SNRPD3	mir-034prec	-0.0154
202567_at	SNRPD3	mir-122a-prec	-0.066
202567_at	SNRPD3	mir-124a-2-prec	-0.0517
202567_at	SNRPD3	mir-127-prec	-0.0452
202567_at	SNRPD3	mir-136-prec	-0.145
202567_at	SNRPD3	mir-138-2-prec	-0.0472
202567_at	SNRPD3	mir-151-prec	-0.0206
202567_at	SNRPD3	mir-153-1-prec2	-0.0193
202567_at	SNRPD3	mir-34c	-0.00638
202567_at	SNRPD3	mir-365-1	-0.000567
202567_at	SNRPD3	mir-369	-0.0111
204992_s_at	PFN2	mir-093-prec-7.1=093-1	-0.484
204992_s_at	PFN2	mir-105-prec-X.1=105-1	-0.0551
204992_s_at	PFN2	mir-135a-1	-0.0177
204992_s_at	PFN2	mir-142-prec	-0.144
204992_s_at	PFN2	mir-146-prec	-0.00358
204992_s_at	PFN2	mir-148-prec	-0.0304
204992_s_at	PFN2	mir-153-1-prec1	-0.047
204992_s_at	PFN2	mir-192	-0.00296
204992_s_at	PFN2	mir-224-prec	-0.00528
204992_s_at	PFN2	mir-302c	-0.0067
204992_s_at	PFN2	mir-338	-0.00857
204992_s_at	PFN2	mir-372	-0.0949
204992_s_at	PFN2	mir-429	-0.0383
204992_s_at	PFN2	mir-448	-0.258
204992_s_at	PFN2	mir-515-13p	-0.00752
200803_s_at	TMBIM6	mir-1-2	-0.000774
200803_s_at	TMBIM6	mir-124a-2-prec	-0.145
200803_s_at	TMBIM6	mir-129-2	-0.154
200803_s_at	TMBIM6	mir-137-prec	-0.101
200803_s_at	TMBIM6	mir-142-prec	-0.128
200803_s_at	TMBIM6	mir-182-prec	-0.00666
200803_s_at	TMBIM6	mir-185-prec	-0.391
200803_s_at	TMBIM6	mir-210-prec	-0.144
200803_s_at	TMBIM6	mir-223-prec	-0.105
200803_s_at	TMBIM6	mir-323	-0.0129
200803_s_at	TMBIM6	mir-329-1	-0.0363
200803_s_at	TMBIM6	mir-329-2	-0.0143
200803_s_at	TMBIM6	mir-335	-0.0716
200803_s_at	TMBIM6	mir-337	-0.0283
200803_s_at	TMBIM6	mir-367	-0.134
200803_s_at	TMBIM6	mir-424	-0.684
200803_s_at	TMBIM6	mir-450-2	-0.112
200803_s_at	TMBIM6	mir-493	-0.0368
200803_s_at	TMBIM6	mir-511-2	-0.00779
200803_s_at	TMBIM6	mir-516-43p	-0.0242
208833_s_at	ATXN10	mir-007-1-prec	-0.0476
208833_s_at	ATXN10	mir-020-prec	-0.0382
208833_s_at	ATXN10	mir-123-prec	-0.082
208833_s_at	ATXN10	mir-130b	-0.0432
208833_s_at	ATXN10	mir-133a-1	-0.0305
208833_s_at	ATXN10	mir-142-prec	-0.0578
208833_s_at	ATXN10	mir-143-prec	-0.01
208833_s_at	ATXN10	mir-150-prec	-0.031
208833_s_at	ATXN10	mir-191-prec	-0.17
208833_s_at	ATXN10	mir-200c	-0.0432
208833_s_at	ATXN10	mir-203-prec	-0.0142
208833_s_at	ATXN10	mir-204-prec	-0.0268
208833_s_at	ATXN10	mir-224-prec	-0.0345
208833_s_at	ATXN10	mir-34a	-0.0537
208833_s_at	ATXN10	mir-367	-0.027
208833_s_at	ATXN10	mir-375	-0.0163
208833_s_at	ATXN10	mir-433	-0.0246
208833_s_at	ATXN10	mir-449	-0.00137
208833_s_at	ATXN10	mir-484	-0.112
208833_s_at	ATXN10	mir-497	-0.0396
208833_s_at	ATXN10	mir-511-1	-0.0385
208833_s_at	ATXN10	mir-516-2	-0.0162
208833_s_at	ATXN10	mir-516-35p	-0.0421
208833_s_at	ATXN10	mir_147_right	-0.00474
201112_s_at	CSE1L	let-7d-v1-prec	-0.0808
201112_s_at	CSE1L	mir-010a-prec	-0.00874
201112_s_at	CSE1L	mir-100-1/2-prec	-0.0091
201112_s_at	CSE1L	mir-123-prec	-0.0296
201112_s_at	CSE1L	mir-124a-2-prec	-0.0804
201112_s_at	CSE1L	mir-124a-3-prec	-0.396
201112_s_at	CSE1L	mir-125b-1	-0.00857
201112_s_at	CSE1L	mir-128b-prec	-0.0172
201112_s_at	CSE1L	mir-133a-1	-0.0391
201112_s_at	CSE1L	mir-135b	-0.0276
201112_s_at	CSE1L	mir-136-prec	-0.0337
201112_s_at	CSE1L	mir-142-prec	-0.055
201112_s_at	CSE1L	mir-153-1-prec1	-0.028
201112_s_at	CSE1L	mir-155-prec	-0.064
201112_s_at	CSE1L	mir-181c-prec	-0.0606
201112_s_at	CSE1L	mir-196-2-prec	-0.0395
201112_s_at	CSE1L	mir-199a-1-prec	-0.0352
201112_s_at	CSE1L	mir-199a-2-prec	-0.0178
201112_s_at	CSE1L	mir-200a-prec	-0.0285
201112_s_at	CSE1L	mir-214-prec	-0.0522
201112_s_at	CSE1L	mir-223-prec	-0.0458
201112_s_at	CSE1L	mir-29b-2=102prec7.1=7.2	-0.0382
201112_s_at	CSE1L	mir-302b	-0.0483
201112_s_at	CSE1L	mir-302c	-0.027
201112_s_at	CSE1L	mir-324	-0.0105
201112_s_at	CSE1L	mir-345	-0.132
201112_s_at	CSE1L	mir-361	-0.0025
201112_s_at	CSE1L	mir-367	-0.0783
201112_s_at	CSE1L	mir-378	-0.0095
201112_s_at	CSE1L	mir-453	-0.0538
201112_s_at	CSE1L	mir-496	-0.104
201112_s_at	CSE1L	mir-499	-0.0232
201112_s_at	CSE1L	mir-516-1	-0.0417
201112_s_at	CSE1L	mir-517b*	-0.0545
201112_s_at	CSE1L	mir-521-2	-0.0276
201112_s_at	CSE1L	mir_147_right	-0.0336
201112_s_at	CSE1L	mir_320_Hcd306_right	-0.00922
200609_s_at	WDR1	mir-009-2	-0.0274
200609_s_at	WDR1	mir-020-prec	-0.119
200609_s_at	WDR1	mir-030c-prec	-0.00315
200609_s_at	WDR1	mir-034prec	-0.155
200609_s_at	WDR1	mir-133a-1	-0.0189
200609_s_at	WDR1	mir-193b	-0.0526
200609_s_at	WDR1	mir-203-prec	-0.0471
200609_s_at	WDR1	mir-20b	-0.0028
200609_s_at	WDR1	mir-219-1	-0.00503
200609_s_at	WDR1	mir-302a	-0.00509
200609_s_at	WDR1	mir-328	-0.00541
200609_s_at	WDR1	mir-34b	-0.0158
200609_s_at	WDR1	mir-378	-0.0112
200609_s_at	WDR1	mir-431	-0.171
200609_s_at	WDR1	mir-484	-0.158
200609_s_at	WDR1	mir-498	-0.0232
200609_s_at	WDR1	mir-500	-0.107
200609_s_at	WDR1	mir-505	-0.0037
200609_s_at	WDR1	mir-511-1	-0.0167
201938_at	CDK2AP1	mir-030b-prec	-0.0176
201938_at	CDK2AP1	mir-031-prec	-0.00745
201938_at	CDK2AP1	mir-095-prec-4	-0.000889
201938_at	CDK2AP1	mir-124a-3-prec	-0.108
201938_at	CDK2AP1	mir-136-prec	-0.0153
201938_at	CDK2AP1	mir-142-prec	-0.0617
201938_at	CDK2AP1	mir-151-prec	-0.0645
201938_at	CDK2AP1	mir-152-prec	-0.0197
201938_at	CDK2AP1	mir-153-1-prec2	-0.023
201938_at	CDK2AP1	mir-187-prec	-0.00339
201938_at	CDK2AP1	mir-204-prec	-0.0147
201938_at	CDK2AP1	mir-20b	-0.027
201938_at	CDK2AP1	mir-219-2	-0.000558
201938_at	CDK2AP1	mir-224-prec	-0.041
201938_at	CDK2AP1	mir-302b	-0.012
201938_at	CDK2AP1	mir-30e	-0.0504
201938_at	CDK2AP1	mir-324	-0.0936
201938_at	CDK2AP1	mir-34b	-0.0114
201938_at	CDK2AP1	mir-34c	-0.0108
201938_at	CDK2AP1	mir-370	-0.0325
201938_at	CDK2AP1	mir-372	-0.0237
201938_at	CDK2AP1	mir-491	-0.0127
201938_at	CDK2AP1	mir-505	-0.0647
201938_at	CDK2AP1	mir-515-23p	-0.0131
201938_at	CDK2AP1	mir-520e	-0.0215
201135_at	ECHS1	mir-009-3	-0.0254
201135_at	ECHS1	mir-016a-chr13	-0.111
201135_at	ECHS1	mir-093-prec-7.1=093-1	-0.264
201135_at	ECHS1	mir-096-prec-7	-0.0264
201135_at	ECHS1	mir-098-prec-X	-0.0285
201135_at	ECHS1	mir-101-prec-9	-0.00759
201135_at	ECHS1	mir-105-prec-X.1=105-1	-0.0382
201135_at	ECHS1	mir-123-prec	-0.0371
201135_at	ECHS1	mir-124a-3-prec	-0.117
201135_at	ECHS1	mir-133b	-0.0143
201135_at	ECHS1	mir-148-prec	-0.0834
201135_at	ECHS1	mir-153-1-prec2	-0.0357
201135_at	ECHS1	mir-186-prec	-0.0756
201135_at	ECHS1	mir-203-prec	-0.00796
201135_at	ECHS1	mir-217-prec	-0.0194
201135_at	ECHS1	mir-223-prec	-0.0311
201135_at	ECHS1	mir-296	-0.0735
201135_at	ECHS1	mir-302c	-0.000852
201135_at	ECHS1	mir-328	-0.316
201135_at	ECHS1	mir-378	-0.0307
201135_at	ECHS1	mir-412	-0.313
201135_at	ECHS1	mir-517b*	-0.0106
201135_at	ECHS1	mir-519d	-0.0164
208949_s_at	LGALS3	mir-1-2	-0.00754
208949_s_at	LGALS3	mir-124a-2-prec	-0.153
208949_s_at	LGALS3	mir-127-prec	-0.0168
208949_s_at	LGALS3	mir-129-2	-0.147
208949_s_at	LGALS3	mir-137-prec	-0.0928
208949_s_at	LGALS3	mir-142-prec	-0.131
208949_s_at	LGALS3	mir-185-prec	-0.407
208949_s_at	LGALS3	mir-210-prec	-0.121
208949_s_at	LGALS3	mir-223-prec	-0.101
208949_s_at	LGALS3	mir-323	-0.035
208949_s_at	LGALS3	mir-325	-0.043
208949_s_at	LGALS3	mir-329-1	-0.0443
208949_s_at	LGALS3	mir-329-2	-0.00344
208949_s_at	LGALS3	mir-335	-0.0533
208949_s_at	LGALS3	mir-337	-0.0126
208949_s_at	LGALS3	mir-367	-0.124
208949_s_at	LGALS3	mir-424	-0.654
208949_s_at	LGALS3	mir-450-2	-0.129
208949_s_at	LGALS3	mir-493	-0.0407
208949_s_at	LGALS3	mir-511-2	-0.00185
208949_s_at	LGALS3	mir-516-43p	-0.00315
202596_at	ENSA	let-7a-2-prec	-0.0222
202596_at	ENSA	mir-029c-prec	-0.0131
202596_at	ENSA	mir-136-prec	-0.022
202596_at	ENSA	mir-146b	-0.028
202596_at	ENSA	mir-147-prec	-0.0315
202596_at	ENSA	mir-153-1-prec2	-0.00607
202596_at	ENSA	mir-181a-prec	-0.00912
202596_at	ENSA	mir-185-prec	-0.012
202596_at	ENSA	mir-199b-prec	-0.0384
202596_at	ENSA	mir-202	-0.0301
202596_at	ENSA	mir-212-prec	-0.0485
202596_at	ENSA	mir-214-prec	-0.025
202596_at	ENSA	mir-219-2	-0.0037
202596_at	ENSA	mir-222-prec	-0.0928
202596_at	ENSA	mir-369	-0.0174
202596_at	ENSA	mir-505	-0.0231
202596_at	ENSA	mir-518a-2*	-0.0143
202596_at	ENSA	mir-519e*	-0.0171
217854_s_at	POLR2E	mir-019b-1-prec	-0.0255
217854_s_at	POLR2E	mir-019b-2-prec	-0.017
217854_s_at	POLR2E	mir-030b-prec	-0.0057
217854_s_at	POLR2E	mir-034prec	-0.0618
217854_s_at	POLR2E	mir-093-prec-7.1=093-1	-0.0366
217854_s_at	POLR2E	mir-101-prec-9	-0.00296
217854_s_at	POLR2E	mir-128b-prec	-0.00245
217854_s_at	POLR2E	mir-133a-1	-0.06
217854_s_at	POLR2E	mir-150-prec	-0.0134
217854_s_at	POLR2E	mir-181d	-0.0082
217854_s_at	POLR2E	mir-192	-0.00413
217854_s_at	POLR2E	mir-203-prec	-0.005
217854_s_at	POLR2E	mir-223-prec	-0.0152
217854_s_at	POLR2E	mir-329-2	-0.0279
217854_s_at	POLR2E	mir-378	-0.00715
217854_s_at	POLR2E	mir-484	-0.137
217854_s_at	POLR2E	mir-511-1	-0.00738
208626_s_at	VAT1	mir-010a-prec	-0.00714
208626_s_at	VAT1	mir-027a-prec	-0.136
208626_s_at	VAT1	mir-031-prec	-0.0432
208626_s_at	VAT1	mir-032-prec	-0.0574
208626_s_at	VAT1	mir-098-prec-X	-0.0449
208626_s_at	VAT1	mir-101-prec-9	-0.0337
208626_s_at	VAT1	mir-103-prec-5=103-1	-0.0818
208626_s_at	VAT1	mir-127-prec	-0.0178
208626_s_at	VAT1	mir-130a-prec	-0.0522
208626_s_at	VAT1	mir-132-prec	-0.0547
208626_s_at	VAT1	mir-135-1-prec	-0.0633
208626_s_at	VAT1	mir-135a-1	-0.138
208626_s_at	VAT1	mir-138-1-prec	-0.0447
208626_s_at	VAT1	mir-151-prec	-0.00353
208626_s_at	VAT1	mir-155-prec	-0.0538
208626_s_at	VAT1	mir-181a-prec	-0.0177
208626_s_at	VAT1	mir-190-prec	-0.0289
208626_s_at	VAT1	mir-191-prec	-0.0647
208626_s_at	VAT1	mir-196a-2	-0.159
208626_s_at	VAT1	mir-203-prec	-0.0374
208626_s_at	VAT1	mir-212-prec	-0.0698
208626_s_at	VAT1	mir-214-prec	-0.0437
208626_s_at	VAT1	mir-223-prec	-0.0309
208626_s_at	VAT1	mir-299	-0.0172
208626_s_at	VAT1	mir-302d	-0.156
208626_s_at	VAT1	mir-335	-0.129
208626_s_at	VAT1	mir-361	-0.139
208626_s_at	VAT1	mir-367	-0.113
208626_s_at	VAT1	mir-368	-0.0129
208626_s_at	VAT1	mir-369	-0.0472
208626_s_at	VAT1	mir-409-3p	-0.0337
208626_s_at	VAT1	mir-484	-0.0235
208626_s_at	VAT1	mir-503	-0.0245
208626_s_at	VAT1	mir-504	-0.115
208626_s_at	VAT1	mir-505	-0.000986
208626_s_at	VAT1	mir-515-13p	-0.114
208626_s_at	VAT1	mir-516-1	-0.048
201256_at	COX7A2L	mir-032-prec	-0.0266
201256_at	COX7A2L	mir-092-prec-13=092-1	-0.00574
201256_at	COX7A2L	mir-098-prec-X	-0.011
201256_at	COX7A2L	mir-101-prec-9	-0.00298
201256_at	COX7A2L	miR-126*	-0.00269
201256_at	COX7A2L	mir-128a-prec	-0.163
201256_at	COX7A2L	mir-138-1-prec	-0.000662
201256_at	COX7A2L	mir-142-prec	-0.0355
201256_at	COX7A2L	mir-153-1-prec1	-0.000513
201256_at	COX7A2L	mir-181d	-0.00968
201256_at	COX7A2L	mir-223-prec	-0.00974
201256_at	COX7A2L	mir-342	-0.034
201256_at	COX7A2L	mir-499	-0.0204
201256_at	COX7A2L	mir-511-2	-0.000599
201256_at	COX7A2L	mir-516-2	-0.0259
201256_at	COX7A2L	mir_147_right	-0.0304
201405_s_at	COPS6	let-7a-1-prec	-0.15
201405_s_at	COPS6	mir-022-prec	-0.0158
201405_s_at	COPS6	mir-024-1-prec	-0.00999
201405_s_at	COPS6	mir-024-2-prec	-0.0219
201405_s_at	COPS6	mir-027b-prec	-0.00215
201405_s_at	COPS6	mir-132-prec	-0.0363
201405_s_at	COPS6	mir-135-1-prec	-0.016
201405_s_at	COPS6	mir-135a-2	-0.00157
201405_s_at	COPS6	mir-135b	-0.0072
201405_s_at	COPS6	mir-136-prec	-0.00443
201405_s_at	COPS6	mir-147-prec	-0.0297
201405_s_at	COPS6	mir-151-prec	-0.0302
201405_s_at	COPS6	mir-181b-prec	-0.0336
201405_s_at	COPS6	mir-205-prec	-0.0324
201405_s_at	COPS6	mir-219-1	-0.0228
201405_s_at	COPS6	mir-21	-0.0159
201405_s_at	COPS6	mir-296	-0.0338
201405_s_at	COPS6	mir-29b-1	-0.0113
201405_s_at	COPS6	mir-302a	-0.0586
201405_s_at	COPS6	mir-302c	-0.0405
201405_s_at	COPS6	mir-34a	-0.0992
201405_s_at	COPS6	mir-362	-0.00997
201405_s_at	COPS6	mir-365-1	-0.0451
201405_s_at	COPS6	mir-369	-0.00791
201405_s_at	COPS6	mir-375	-0.00759
201405_s_at	COPS6	mir-519e*	-0.102
201405_s_at	COPS6	mir-525*	-0.0403
201405_s_at	COPS6	mir_147_right	-0.018
203729_at	EMP3	let-7f-1-prec	-0.0762
203729_at	EMP3	mir-007-2-prec	-0.0532
203729_at	EMP3	mir-032-prec	-0.0425
203729_at	EMP3	mir-1-1	-0.19
203729_at	EMP3	mir-128b-prec	-0.0221
203729_at	EMP3	mir-135-2-prec	-0.0799
203729_at	EMP3	mir-148b	-0.0947
203729_at	EMP3	mir-16-2	-0.279
203729_at	EMP3	mir-183-prec	-0.00572
203729_at	EMP3	mir-192	-0.015
203729_at	EMP3	mir-194-prec	-0.458
203729_at	EMP3	mir-200b	-0.0303
203729_at	EMP3	mir-203-prec	-0.0108
203729_at	EMP3	mir-205-prec	-0.268
203729_at	EMP3	mir-217-prec	-0.0816
203729_at	EMP3	mir-302c	-0.0251
203729_at	EMP3	mir-345	-0.101
203729_at	EMP3	mir-367	-0.00286
203729_at	EMP3	mir-375	-0.182
203729_at	EMP3	mir-377	-0.432
203729_at	EMP3	mir-429	-0.198
203729_at	EMP3	mir-503	-0.000538
203729_at	EMP3	mir-515-23p	-0.139
203729_at	EMP3	mir-516-1	-0.142
203729_at	EMP3	mir-516-45p	-0.0623
200701_at	NPC2	mir-009-1	-0.0732
200701_at	NPC2	mir-017-prec	-0.0887
200701_at	NPC2	mir-019b-2-prec	-0.0321
200701_at	NPC2	mir-025-prec	-0.227
200701_at	NPC2	mir-032-prec	-0.0944
200701_at	NPC2	mir-092-prec-13=092-1	-0.00536
200701_at	NPC2	mir-098-prec-X	-0.00949
200701_at	NPC2	mir-128a-prec	-0.0429
200701_at	NPC2	mir-133a-1	-0.0156
200701_at	NPC2	mir-135a-2	-0.0375
200701_at	NPC2	mir-143-prec	-0.036
200701_at	NPC2	mir-145-prec	-0.0148
200701_at	NPC2	mir-147-prec	-0.0705
200701_at	NPC2	mir-148a	-0.0698
200701_at	NPC2	mir-152-prec	-0.0119
200701_at	NPC2	mir-181c-prec	-0.000873
200701_at	NPC2	mir-217-prec	-0.0636
200701_at	NPC2	mir-381	-0.082
200701_at	NPC2	mir-433	-0.12
200701_at	NPC2	mir-487	-0.109
200701_at	NPC2	mir-491	-0.0189
200701_at	NPC2	mir-500	-0.0845
200701_at	NPC2	mir-516-43p	-0.0366
217839_at	TFG	mir-009-1	-0.00396
217839_at	TFG	mir-125b-2-prec	-0.0419
217839_at	TFG	mir-155-prec	-0.018
217839_at	TFG	mir-181b-prec	-0.00446
217839_at	TFG	mir-183-prec	-0.00526
217839_at	TFG	mir-186-prec	-0.0514
217839_at	TFG	mir-196b	-0.0276
217839_at	TFG	mir-198-prec	-0.0307
217839_at	TFG	mir-200a-prec	-0.0152
217839_at	TFG	mir-213-prec	-0.0192
217839_at	TFG	mir-220-prec	-0.0122
217839_at	TFG	mir-302a	-0.0192
217839_at	TFG	mir-339	-0.136
217839_at	TFG	mir-34a	-0.0893
217839_at	TFG	mir-365-1	-0.0689
217839_at	TFG	mir-378	-0.0127
217839_at	TFG	mir-412	-0.0929
217839_at	TFG	mir-448	-0.0401
217839_at	TFG	mir-484	-0.0015
217839_at	TFG	mir-516-45p	-0.0418
217839_at	TFG	mir-517b*	-0.085
218074_at	FAM96B	let-7a-2-prec	-0.0562
218074_at	FAM96B	let-7a-3-prec	-0.0578
218074_at	FAM96B	let-7i	-0.0235
218074_at	FAM96B	mir-025-prec	-0.199
218074_at	FAM96B	mir-028-prec	-0.0168
218074_at	FAM96B	mir-029c-prec	-0.136
218074_at	FAM96B	mir-030d-prec	-0.0393
218074_at	FAM96B	mir-033-prec	-0.0303
218074_at	FAM96B	mir-034-prec	-0.0133
218074_at	FAM96B	mir-034prec	-0.0851
218074_at	FAM96B	mir-095-prec-4	-0.0225
218074_at	FAM96B	mir-099-prec-21	-0.0068
218074_at	FAM96B	mir-099b-prec-19	-0.077
218074_at	FAM96B	mir-128a-prec	-0.0376
218074_at	FAM96B	mir-135a-1	-0.333
218074_at	FAM96B	mir-135b	-0.0178
218074_at	FAM96B	mir-141-prec	-0.00369
218074_at	FAM96B	mir-143-prec	-0.0221
218074_at	FAM96B	mir-145-prec	-0.0192
218074_at	FAM96B	mir-146b	-0.0598
218074_at	FAM96B	mir-151-prec	-0.0789
218074_at	FAM96B	mir-16-2	-0.0535
218074_at	FAM96B	mir-181a-prec	-0.0886
218074_at	FAM96B	mir-182-prec	-0.0107
218074_at	FAM96B	mir-186-prec	-0.00442
218074_at	FAM96B	mir-187-prec	-0.0134
218074_at	FAM96B	mir-190-prec	-0.0335
218074_at	FAM96B	mir-199a-1-prec	-0.0201
218074_at	FAM96B	mir-200a-prec	-0.0174
218074_at	FAM96B	mir-203-prec	-0.00619
218074_at	FAM96B	mir-210-prec	-0.0666
218074_at	FAM96B	mir-214-prec	-0.104
218074_at	FAM96B	mir-215-prec	-0.0193
218074_at	FAM96B	mir-216-prec	-0.0337
218074_at	FAM96B	mir-222-prec	-0.0161
218074_at	FAM96B	mir-296	-0.109
218074_at	FAM96B	mir-299	-0.0672
218074_at	FAM96B	mir-301	-0.0394
218074_at	FAM96B	mir-302a	-0.0138
218074_at	FAM96B	mir-323	-0.149
218074_at	FAM96B	mir-325	-0.00675
218074_at	FAM96B	mir-335	-0.0533
218074_at	FAM96B	mir-340	-0.0262
218074_at	FAM96B	mir-365-1	-0.0188
218074_at	FAM96B	mir-367	-0.102
218074_at	FAM96B	mir-368	-0.0322
218074_at	FAM96B	mir-371	-0.207
218074_at	FAM96B	mir-372	-0.0861
218074_at	FAM96B	mir-378	-0.068
218074_at	FAM96B	mir-450-1	-0.0136
218074_at	FAM96B	mir-455	-0.000696
218074_at	FAM96B	mir-500	-0.0278
218074_at	FAM96B	mir-511-1	-0.0759
218074_at	FAM96B	mir-513-2	-0.0155
218074_at	FAM96B	mir-516-35p	-0.00262
218074_at	FAM96B	mir-516-45p	-0.0299
218074_at	FAM96B	mir-525*	-0.0793
210052_s_at	TPX2	mir-007-2-prec	-0.139
210052_s_at	TPX2	mir-009-1	-0.0196
210052_s_at	TPX2	mir-009-2	-0.0142
210052_s_at	TPX2	mir-019b-1-prec	-0.00888
210052_s_at	TPX2	mir-093-prec-7.1=093-1	-0.0453
210052_s_at	TPX2	mir-128b-prec	-0.0114
210052_s_at	TPX2	mir-148-prec	-0.0191
210052_s_at	TPX2	mir-192-2/3	-0.0207
210052_s_at	TPX2	mir-203-prec	-0.0549
210052_s_at	TPX2	mir-205-prec	-0.0429
210052_s_at	TPX2	mir-217-prec	-0.0682
210052_s_at	TPX2	mir-219-2	-0.0142
210052_s_at	TPX2	miR-324-5p	-0.104
210052_s_at	TPX2	mir-373	-0.165
210052_s_at	TPX2	mir-374	-0.0347
210052_s_at	TPX2	mir-375	-0.0177
210052_s_at	TPX2	mir-449	-0.00384
210052_s_at	TPX2	mir-484	-0.108
210052_s_at	TPX2	mir-517b*	-0.0481
210052_s_at	TPX2	mir_147_left	-0.377
208887_at	EIF3G	mir-016b-chr3	-0.0466
208887_at	EIF3G	mir-034prec	-0.019
208887_at	EIF3G	mir-095-prec-4	-0.0127
208887_at	EIF3G	mir-105-prec-X.1=105-1	-0.00755
208887_at	EIF3G	mir-124a-3-prec	-0.143
208887_at	EIF3G	mir-136-prec	-0.0987
208887_at	EIF3G	mir-148-prec	-0.00205
208887_at	EIF3G	mir-153-1-prec1	-0.0163
208887_at	EIF3G	mir-153-1-prec2	-0.0205
208887_at	EIF3G	mir-16-1	-0.00901
208887_at	EIF3G	mir-181a-prec	-0.0122
208887_at	EIF3G	mir-191-prec	-0.0044
208887_at	EIF3G	mir-195-prec	-0.153
208887_at	EIF3G	mir-198-prec	-0.0317
208887_at	EIF3G	mir-199b-prec	-0.0158
208887_at	EIF3G	mir-213-prec	-0.00701
208887_at	EIF3G	mir-223-prec	-0.0258
208887_at	EIF3G	mir-296	-0.0813
208887_at	EIF3G	mir-342	-0.00227
208887_at	EIF3G	mir-372	-0.00547
208887_at	EIF3G	mir-378	-0.014
208887_at	EIF3G	mir-491	-0.0241
208887_at	EIF3G	mir-500	-0.0129
208887_at	EIF3G	mir-525*	-0.000828
201491_at	AHSA1	let-7g-prec	-0.0585
201491_at	AHSA1	mir-026a-prec	-0.118
201491_at	AHSA1	mir-124a-3-prec	-0.174
201491_at	AHSA1	mir-127-prec	-0.0364
201491_at	AHSA1	mir-129-prec	-0.213
201491_at	AHSA1	mir-138-2-prec	-0.0202
201491_at	AHSA1	mir-143-prec	-0.0214
201491_at	AHSA1	mir-181d	-0.145
201491_at	AHSA1	mir-182-prec	-0.0618
201491_at	AHSA1	mir-191-prec	-0.285
201491_at	AHSA1	mir-200c	-0.045
201491_at	AHSA1	mir-26a-2	-0.0733
201491_at	AHSA1	mir-325	-0.0208
201491_at	AHSA1	mir-329-1	-0.081
201491_at	AHSA1	mir-335	-0.169
201491_at	AHSA1	mir-342	-0.102
201491_at	AHSA1	mir-346	-0.155
201491_at	AHSA1	mir-34c	-0.0414
201491_at	AHSA1	mir-367	-0.0206
201491_at	AHSA1	mir-372	-0.003
201491_at	AHSA1	mir-373	-0.1
201491_at	AHSA1	mir-484	-0.0352
201491_at	AHSA1	mir-485-3p	-0.0118
201491_at	AHSA1	mir-489	-0.0338
201491_at	AHSA1	mir-515-13p	-0.0183
201491_at	AHSA1	mir-516-1	-0.014
201491_at	AHSA1	mir-517b*	-0.12
201593_s_at	ZC3H15	let-7f-1-prec	-0.0358
201593_s_at	ZC3H15	let-7g-prec	-0.173
201593_s_at	ZC3H15	mir-019a-prec	-0.00644
201593_s_at	ZC3H15	mir-019b-1-prec	-0.00316
201593_s_at	ZC3H15	mir-029a-2	-0.00901
201593_s_at	ZC3H15	mir-030a-prec	-0.00391
201593_s_at	ZC3H15	mir-032-prec	-0.028
201593_s_at	ZC3H15	mir-033-prec	-0.00812
201593_s_at	ZC3H15	mir-092-prec-13=092-1	-0.0118
201593_s_at	ZC3H15	mir-1-2	-0.0144
201593_s_at	ZC3H15	mir-123-prec	-0.00554
201593_s_at	ZC3H15	mir-124a-3-prec	-0.419
201593_s_at	ZC3H15	mir-125a-prec	-0.00752
201593_s_at	ZC3H15	mir-128b-prec	-0.0324
201593_s_at	ZC3H15	mir-133a-1	-0.0265
201593_s_at	ZC3H15	mir-142-prec	-0.00587
201593_s_at	ZC3H15	mir-143-prec	-0.0381
201593_s_at	ZC3H15	mir-155-prec	-0.0301
201593_s_at	ZC3H15	mir-181c-prec	-0.0521
201593_s_at	ZC3H15	mir-183-prec	-0.0236
201593_s_at	ZC3H15	mir-199b-prec	-0.0165
201593_s_at	ZC3H15	mir-200a-prec	-0.0588
201593_s_at	ZC3H15	mir-200c	-0.0168
201593_s_at	ZC3H15	mir-203-prec	-0.0183
201593_s_at	ZC3H15	mir-216-prec	-0.0376
201593_s_at	ZC3H15	mir-218-1-prec	-0.0118
201593_s_at	ZC3H15	mir-21	-0.0388
201593_s_at	ZC3H15	mir-223-prec	-0.0398
201593_s_at	ZC3H15	mir-29b-1	-0.0252
201593_s_at	ZC3H15	mir-302a	-0.0128
201593_s_at	ZC3H15	mir-329-1	-0.0328
201593_s_at	ZC3H15	mir-342	-0.133
201593_s_at	ZC3H15	mir-370	-0.0242
201593_s_at	ZC3H15	mir-374	-0.00743
201593_s_at	ZC3H15	mir-410	-0.0636
201593_s_at	ZC3H15	mir-422a	-0.00575
201593_s_at	ZC3H15	mir-455	-0.017
201593_s_at	ZC3H15	mir-496	-0.0132
201593_s_at	ZC3H15	mir-499	-0.0409
201593_s_at	ZC3H15	mir-511-1	-0.0011
201593_s_at	ZC3H15	mir-516-1	-0.0176
201593_s_at	ZC3H15	mir-516-35p	-0.0249
201593_s_at	ZC3H15	mir-516-43p	-0.0133
201593_s_at	ZC3H15	mir-516-45p	-0.0592
201593_s_at	ZC3H15	mir-517b*	-0.0647
201593_s_at	ZC3H15	mir-525*	-0.0189
200757_s_at	CALU	mir-017-prec	-0.0334
200757_s_at	CALU	mir-032-prec	-0.0967
200757_s_at	CALU	mir-096-prec-7	-0.00221
200757_s_at	CALU	mir-098-prec-X	-0.0332
200757_s_at	CALU	mir-107	-0.0589
200757_s_at	CALU	mir-128a-prec	-0.0511
200757_s_at	CALU	mir-137-prec	-0.0208
200757_s_at	CALU	mir-142-prec	-0.00741
200757_s_at	CALU	mir-181d	-0.0464
200757_s_at	CALU	mir-183-prec	-0.0161
200757_s_at	CALU	mir-191-prec	-0.0772
200757_s_at	CALU	mir-192-2/3	-0.102
200757_s_at	CALU	mir-194-2	-0.0393
200757_s_at	CALU	mir-200c	-0.0522
200757_s_at	CALU	mir-203-prec	-0.00984
200757_s_at	CALU	mir-205-prec	-0.0318
200757_s_at	CALU	mir-217-prec	-0.029
200757_s_at	CALU	miR-324-5p	-0.0687
200757_s_at	CALU	mir-329-1	-0.0116
200757_s_at	CALU	mir-335	-0.0102
200757_s_at	CALU	mir-346	-0.0705
200757_s_at	CALU	mir-34b	-0.0219
200757_s_at	CALU	mir-367	-0.0111
200757_s_at	CALU	mir-449	-0.0239
200757_s_at	CALU	mir-484	-0.0665
200757_s_at	CALU	mir-491	-0.0239
200757_s_at	CALU	mir-503	-0.185
200757_s_at	CALU	mir_320_Hcd306_left	-0.216
201930_at	MCM6	mir-010a-prec	-0.00279
201930_at	MCM6	mir-024-1-prec	-0.00299
201930_at	MCM6	mir-024-2-prec	-0.0708
201930_at	MCM6	mir-029a-2	-0.00141
201930_at	MCM6	mir-100	-0.0304
201930_at	MCM6	mir-125b-2-prec	-0.0247
201930_at	MCM6	mir-181b-prec	-0.0237
201930_at	MCM6	mir-302a	-0.0258
201930_at	MCM6	mir-34c	-0.0178
201930_at	MCM6	mir-365-1	-0.000197
201930_at	MCM6	mir-505	-0.0313
201930_at	MCM6	mir-516-45p	-0.00249
201930_at	MCM6	mir-519e*	-0.000785
200644_at	MARCKSL1	let-7a-3-prec	-0.0795
200644_at	MARCKSL1	let-7f-1-prec	-0.00216
200644_at	MARCKSL1	let-7i	-0.127
200644_at	MARCKSL1	mir-019a-prec	-0.0929
200644_at	MARCKSL1	mir-021-prec-17	-0.139
200644_at	MARCKSL1	mir-026a-prec	-0.0349
200644_at	MARCKSL1	mir-034-prec	-0.0386
200644_at	MARCKSL1	mir-098-prec-X	-0.0419
200644_at	MARCKSL1	mir-1-2	-0.0083
200644_at	MARCKSL1	mir-101-prec-9	-0.0105
200644_at	MARCKSL1	mir-123-prec	-0.0129
200644_at	MARCKSL1	mir-125b-1	-0.000882
200644_at	MARCKSL1	mir-127-prec	-0.274
200644_at	MARCKSL1	mir-133a-1	-0.0926
200644_at	MARCKSL1	mir-133b	-0.298
200644_at	MARCKSL1	mir-135a-1	-0.12
200644_at	MARCKSL1	mir-136-prec	-0.132
200644_at	MARCKSL1	mir-137-prec	-0.0407
200644_at	MARCKSL1	mir-138-1-prec	-0.0107
200644_at	MARCKSL1	mir-138-2-prec	-0.0556
200644_at	MARCKSL1	mir-143-prec	-0.0185
200644_at	MARCKSL1	mir-146b	-0.0159
200644_at	MARCKSL1	mir-149-prec	-0.0767
200644_at	MARCKSL1	mir-150-prec	-0.0818
200644_at	MARCKSL1	mir-151-prec	-0.0655
200644_at	MARCKSL1	mir-155-prec	-0.013
200644_at	MARCKSL1	mir-16-2	-0.159
200644_at	MARCKSL1	mir-181a-prec	-0.203
200644_at	MARCKSL1	mir-181d	-0.0546
200644_at	MARCKSL1	mir-185-prec	-0.101
200644_at	MARCKSL1	mir-195-prec	-0.146
200644_at	MARCKSL1	mir-200c	-0.0659
200644_at	MARCKSL1	mir-203-prec	-0.00543
200644_at	MARCKSL1	mir-213-prec	-0.0527
200644_at	MARCKSL1	mir-219-1	-0.0977
200644_at	MARCKSL1	mir-21	-0.0838
200644_at	MARCKSL1	mir-224-prec	-0.0815
200644_at	MARCKSL1	mir-302c	-0.0316
200644_at	MARCKSL1	mir-321	-0.778
200644_at	MARCKSL1	mir-330	-0.0907
200644_at	MARCKSL1	mir-346	-0.641
200644_at	MARCKSL1	mir-34c	-0.127
200644_at	MARCKSL1	mir-365-2	-0.0529
200644_at	MARCKSL1	mir-373	-0.0593
200644_at	MARCKSL1	mir-378	-0.0435
200644_at	MARCKSL1	mir-379	-0.0651
200644_at	MARCKSL1	mir-383	-0.0259
200644_at	MARCKSL1	mir-433	-0.128
200644_at	MARCKSL1	mir-449	-0.0562
200644_at	MARCKSL1	mir-516-1	-0.14
200644_at	MARCKSL1	mir-517b*	-0.0541
200644_at	MARCKSL1	mir-518a-2*	-0.0312
200644_at	MARCKSL1	mir-519e*	-0.0241
212509_s_at	MXRA7	let-7a-1-prec	-0.0312
212509_s_at	MXRA7	mir-009-3	-0.0307
212509_s_at	MXRA7	mir-026a-prec	-0.0496
212509_s_at	MXRA7	mir-030a-prec	-0.0564
212509_s_at	MXRA7	mir-095-prec-4	-0.0125
212509_s_at	MXRA7	mir-101-prec-9	-0.0517
212509_s_at	MXRA7	mir-127-prec	-0.0192
212509_s_at	MXRA7	mir-128b-prec	-0.0382
212509_s_at	MXRA7	mir-133b	-0.0821
212509_s_at	MXRA7	mir-148b	-0.0159
212509_s_at	MXRA7	mir-155-prec	-0.0131
212509_s_at	MXRA7	mir-193b	-0.0751
212509_s_at	MXRA7	mir-296	-0.0472
212509_s_at	MXRA7	mir-302a	-0.0285
212509_s_at	MXRA7	mir-302c	-0.00977
212509_s_at	MXRA7	mir-342	-0.0748
212509_s_at	MXRA7	mir-372	-0.00708
212509_s_at	MXRA7	mir-431	-0.109
212509_s_at	MXRA7	mir-433	-0.069
212509_s_at	MXRA7	mir-505	-0.0304
212509_s_at	MXRA7	mir-511-1	-0.125
212509_s_at	MXRA7	mir-515-13p	-0.0139
212509_s_at	MXRA7	mir-516-35p	-0.00851
212509_s_at	MXRA7	mir_147_left	-0.0497
212509_s_at	MXRA7	mir_147_right	-0.0103
200788_s_at	PEA15	mir-007-2-prec	-0.0281
200788_s_at	PEA15	mir-032-prec	-0.118
200788_s_at	PEA15	mir-093-prec-7.1=093-1	-0.445
200788_s_at	PEA15	mir-095-prec-4	-0.00998
200788_s_at	PEA15	mir-103-2-prec	-0.167
200788_s_at	PEA15	mir-146b	-0.0362
200788_s_at	PEA15	mir-148-prec	-0.073
200788_s_at	PEA15	mir-194-prec	-0.447
200788_s_at	PEA15	mir-198-prec	-0.264
200788_s_at	PEA15	mir-205-prec	-0.166
200788_s_at	PEA15	mir-20b	-0.181
200788_s_at	PEA15	mir-216-prec	-0.139
200788_s_at	PEA15	mir-340	-0.0491
200788_s_at	PEA15	mir-345	-0.0973
200788_s_at	PEA15	mir-367	-0.0414
200788_s_at	PEA15	mir-375	-0.0517
200788_s_at	PEA15	mir-448	-0.0239
200788_s_at	PEA15	mir-500	-0.00747
200788_s_at	PEA15	mir-513-2	-0.0394
200788_s_at	PEA15	mir-516-2	-0.0553
200788_s_at	PEA15	mir-516-43p	-0.0531
200000_s_at	PRPF8	let-7a-3-prec	-0.145
200000_s_at	PRPF8	let-7d-v2-prec	-0.0148
200000_s_at	PRPF8	mir-001b-2-prec	-0.0766
200000_s_at	PRPF8	mir-007-1-prec	-0.148
200000_s_at	PRPF8	mir-009-3	-0.0641
200000_s_at	PRPF8	mir-019a-prec	-0.00774
200000_s_at	PRPF8	mir-019b-1-prec	-0.00209
200000_s_at	PRPF8	mir-030c-prec	-0.107
200000_s_at	PRPF8	mir-093-prec-7.1=093-1	-0.0177
200000_s_at	PRPF8	mir-1-2	-0.0101
200000_s_at	PRPF8	mir-102-prec-1	-0.0533
200000_s_at	PRPF8	mir-122a-prec	-0.0559
200000_s_at	PRPF8	mir-123-prec	-0.014
200000_s_at	PRPF8	mir-124a-2-prec	-0.055
200000_s_at	PRPF8	mir-124a-3-prec	-0.153
200000_s_at	PRPF8	mir-136-prec	-0.00471
200000_s_at	PRPF8	mir-143-prec	-0.132
200000_s_at	PRPF8	mir-146b	-0.00252
200000_s_at	PRPF8	mir-149-prec	-0.0397
200000_s_at	PRPF8	mir-153-1-prec2	-0.0068
200000_s_at	PRPF8	mir-155-prec	-0.0638
200000_s_at	PRPF8	mir-192-2/3	-0.0331
200000_s_at	PRPF8	mir-194-1	-0.01
200000_s_at	PRPF8	mir-194-prec	-0.143
200000_s_at	PRPF8	mir-196-2-prec	-0.066
200000_s_at	PRPF8	mir-211-prec	-0.0311
200000_s_at	PRPF8	mir-215-prec	-0.0221
200000_s_at	PRPF8	mir-218-2-prec	-0.133
200000_s_at	PRPF8	mir-219-prec	-0.0397
200000_s_at	PRPF8	mir-223-prec	-0.000109
200000_s_at	PRPF8	miR-302b*	-0.0302
200000_s_at	PRPF8	mir-302b	-0.0154
200000_s_at	PRPF8	mir-30c-1	-0.0311
200000_s_at	PRPF8	mir-328	-0.141
200000_s_at	PRPF8	mir-335	-0.00782
200000_s_at	PRPF8	mir-34b	-0.0114
200000_s_at	PRPF8	mir-362	-0.0546
200000_s_at	PRPF8	mir-372	-0.0165
200000_s_at	PRPF8	mir-422a	-0.0271
200000_s_at	PRPF8	mir-448	-0.038
200000_s_at	PRPF8	mir-489	-0.00946
200000_s_at	PRPF8	mir-500	-0.0473
200000_s_at	PRPF8	mir-511-1	-0.0173
203454_s_at	ATOX1	let-7a-1-prec	-0.013
203454_s_at	ATOX1	let-7f-1-prec	-0.0807
203454_s_at	ATOX1	mir-007-2-prec	-0.0154
203454_s_at	ATOX1	mir-027a-prec	-0.101
203454_s_at	ATOX1	mir-031-prec	-0.0125
203454_s_at	ATOX1	mir-098-prec-X	-0.0177
203454_s_at	ATOX1	mir-127-prec	-0.0376
203454_s_at	ATOX1	mir-135-2-prec	-0.278
203454_s_at	ATOX1	mir-155-prec	-0.0333
203454_s_at	ATOX1	mir-182-prec	-0.0533
203454_s_at	ATOX1	mir-185-prec	-0.227
203454_s_at	ATOX1	mir-192	-0.00058
203454_s_at	ATOX1	mir-196a-2	-0.103
203454_s_at	ATOX1	mir-200b	-0.0282
203454_s_at	ATOX1	mir-200c	-0.0724
203454_s_at	ATOX1	mir-214-prec	-0.0691
203454_s_at	ATOX1	mir-216-prec	-0.0136
203454_s_at	ATOX1	mir-217-prec	-0.00341
203454_s_at	ATOX1	mir-218-1-prec	-0.0358
203454_s_at	ATOX1	mir-224-prec	-0.0101
203454_s_at	ATOX1	mir-323	-0.00356
203454_s_at	ATOX1	mir-335	-0.106
203454_s_at	ATOX1	mir-342	-0.0878
203454_s_at	ATOX1	mir-367	-0.0103
203454_s_at	ATOX1	mir-368	-0.0382
203454_s_at	ATOX1	mir-369	-0.065
203454_s_at	ATOX1	mir-373	-0.0826
203454_s_at	ATOX1	mir-376a	-0.0407
203454_s_at	ATOX1	mir-382	-0.00428
203454_s_at	ATOX1	mir-410	-0.0696
203454_s_at	ATOX1	mir-485-3p	-0.0276
203454_s_at	ATOX1	mir-486	-0.011
203454_s_at	ATOX1	mir-489	-0.0361
203454_s_at	ATOX1	mir-491	-0.0125
203454_s_at	ATOX1	mir-496	-0.000245
203454_s_at	ATOX1	mir-504	-0.00919
203454_s_at	ATOX1	mir-511-2	-0.0229
203454_s_at	ATOX1	mir-515-13p	-0.0067
203454_s_at	ATOX1	mir-515-23p	-0.0463
203454_s_at	ATOX1	mir-516-43p	-0.0043
203454_s_at	ATOX1	mir-517b*	-0.0381
203454_s_at	ATOX1	mir-519d	-0.107
203454_s_at	ATOX1	mir_147_right	-0.00638
201853_s_at	CDC25B	mir-007-2-prec	-0.019
201853_s_at	CDC25B	mir-017-prec	-0.0146
201853_s_at	CDC25B	mir-096-prec-7	-0.0028
201853_s_at	CDC25B	mir-101-prec-9	-0.0301
201853_s_at	CDC25B	mir-122a-prec	-0.00671
201853_s_at	CDC25B	mir-137-prec	-0.00709
201853_s_at	CDC25B	mir-142-prec	-0.0816
201853_s_at	CDC25B	mir-143-prec	-0.0199
201853_s_at	CDC25B	mir-150-prec	-0.0596
201853_s_at	CDC25B	mir-181d	-0.00975
201853_s_at	CDC25B	mir-191-prec	-0.00841
201853_s_at	CDC25B	mir-194-prec	-0.253
201853_s_at	CDC25B	mir-223-prec	-0.054
201853_s_at	CDC25B	mir-367	-0.016
201853_s_at	CDC25B	mir-487	-0.0116
201853_s_at	CDC25B	mir-491	-0.00936
202081_at	IER2	mir-018-prec	-0.0733
202081_at	IER2	mir-025-prec	-0.0482
202081_at	IER2	mir-033-prec	-0.0399
202081_at	IER2	mir-034-prec	-0.0141
202081_at	IER2	mir-098-prec-X	-0.00196
202081_at	IER2	mir-1-2	-0.0204
202081_at	IER2	mir-123-prec	-0.078
202081_at	IER2	mir-127-prec	-0.0473
202081_at	IER2	mir-128b-prec	-0.237
202081_at	IER2	mir-132-prec	-0.0262
202081_at	IER2	mir-135a-1	-0.037
202081_at	IER2	mir-155-prec	-8.75e-05
202081_at	IER2	mir-182-prec	-0.0225
202081_at	IER2	mir-199a-1-prec	-0.0974
202081_at	IER2	mir-217-prec	-0.083
202081_at	IER2	mir-363	-0.0195
202081_at	IER2	mir-376a	-0.022
202081_at	IER2	mir-448	-0.101
202081_at	IER2	mir-491	-0.0717
202081_at	IER2	mir-495	-0.0436
202081_at	IER2	mir-499	-0.0935
202081_at	IER2	mir-505	-0.109
202081_at	IER2	mir-516-43p	-0.0499
202081_at	IER2	mir_147_right	-0.083
221829_s_at	TNPO1	mir-026b-prec	-0.135
221829_s_at	TNPO1	mir-093-prec-7.1=093-1	-0.0112
221829_s_at	TNPO1	mir-141-prec	-0.016
221829_s_at	TNPO1	mir-148a	-0.00862
221829_s_at	TNPO1	mir-16-2	-0.0134
221829_s_at	TNPO1	mir-194-1	-0.0754
221829_s_at	TNPO1	mir-200c	-0.014
221829_s_at	TNPO1	mir-34b	-0.00948
221829_s_at	TNPO1	mir-429	-0.0259
221829_s_at	TNPO1	mir-515-13p	-0.032
200958_s_at	SDCBP	let-7g-prec	-0.0517
200958_s_at	SDCBP	mir-009-1	-0.00932
200958_s_at	SDCBP	mir-026a-prec	-0.146
200958_s_at	SDCBP	mir-123-prec	-0.0129
200958_s_at	SDCBP	mir-124a-3-prec	-0.246
200958_s_at	SDCBP	mir-127-prec	-0.0257
200958_s_at	SDCBP	mir-129-prec	-0.166
200958_s_at	SDCBP	mir-135-2-prec	-0.0825
200958_s_at	SDCBP	mir-136-prec	-0.0125
200958_s_at	SDCBP	mir-142-prec	-0.0164
200958_s_at	SDCBP	mir-143-prec	-0.0354
200958_s_at	SDCBP	mir-181d	-0.128
200958_s_at	SDCBP	mir-182-prec	-0.0577
200958_s_at	SDCBP	mir-191-prec	-0.336
200958_s_at	SDCBP	mir-200c	-0.0478
200958_s_at	SDCBP	mir-26a-2	-0.0882
200958_s_at	SDCBP	mir-325	-0.0323
200958_s_at	SDCBP	mir-329-1	-0.0889
200958_s_at	SDCBP	mir-335	-0.17
200958_s_at	SDCBP	mir-342	-0.0932
200958_s_at	SDCBP	mir-346	-0.171
200958_s_at	SDCBP	mir-34c	-0.0387
200958_s_at	SDCBP	mir-367	-0.0366
200958_s_at	SDCBP	mir-373	-0.166
200958_s_at	SDCBP	mir-424	-0.011
200958_s_at	SDCBP	mir-484	-0.027
200958_s_at	SDCBP	mir-485-3p	-0.00941
200958_s_at	SDCBP	mir-489	-0.0353
200958_s_at	SDCBP	mir-511-2	-0.00633
200958_s_at	SDCBP	mir-515-13p	-0.0226
200958_s_at	SDCBP	mir-516-43p	-0.00288
200958_s_at	SDCBP	mir-517b*	-0.118
201944_at	HEXB	let-7d-v2-prec	-0.0489
201944_at	HEXB	mir-015a-2-prec	-0.0428
201944_at	HEXB	mir-026a-prec	-0.0145
201944_at	HEXB	mir-095-prec-4	-0.0201
201944_at	HEXB	mir-1-2	-0.029
201944_at	HEXB	mir-123-prec	-0.0114
201944_at	HEXB	mir-148a	-0.00391
201944_at	HEXB	mir-149-prec	-0.0439
201944_at	HEXB	mir-150-prec	-0.174
201944_at	HEXB	mir-152-prec	-0.0264
201944_at	HEXB	mir-181b-1	-0.106
201944_at	HEXB	mir-194-1	-0.0023
201944_at	HEXB	mir-202-prec	-0.0318
201944_at	HEXB	mir-205-prec	-0.0634
201944_at	HEXB	mir-211-prec	-0.0772
201944_at	HEXB	mir-218-1-prec	-0.00242
201944_at	HEXB	mir-223-prec	-0.0196
201944_at	HEXB	mir-296	-0.00571
201944_at	HEXB	mir-335	-0.0489
201944_at	HEXB	mir-422a	-0.000776
201944_at	HEXB	mir-484	-0.0412
201944_at	HEXB	mir-500	-0.0743
201944_at	HEXB	mir-511-1	-0.00109
202824_s_at	TCEB1	mir-026a-prec	-0.0145
202824_s_at	TCEB1	mir-026b-prec	-0.314
202824_s_at	TCEB1	mir-034prec	-0.0934
202824_s_at	TCEB1	mir-093-prec-7.1=093-1	-0.583
202824_s_at	TCEB1	mir-128a-prec	-0.0624
202824_s_at	TCEB1	mir-128b-prec	-0.337
202824_s_at	TCEB1	mir-129-2	-0.0775
202824_s_at	TCEB1	mir-136-prec	-0.4
202824_s_at	TCEB1	mir-223-prec	-0.0206
202824_s_at	TCEB1	mir-302a	-0.189
202824_s_at	TCEB1	miR-324-5p	-0.289
202824_s_at	TCEB1	mir-345	-0.0948
202824_s_at	TCEB1	mir-377	-0.0581
202824_s_at	TCEB1	mir-424	-0.0593
202824_s_at	TCEB1	mir-496	-0.0316
202824_s_at	TCEB1	mir-500	-0.0651
202824_s_at	TCEB1	mir-501	-0.167
202824_s_at	TCEB1	mir-515-13p	-0.0368
202824_s_at	TCEB1	mir-516-35p	-0.0331
202824_s_at	TCEB1	mir_320_Hcd306_left	-0.0298
200736_s_at	GPX1	mir-015b-prec	-0.733
200736_s_at	GPX1	mir-016b-chr3	-0.124
200736_s_at	GPX1	mir-098-prec-X	-0.105
200736_s_at	GPX1	mir-099b-prec-19	-0.0255
200736_s_at	GPX1	mir-123-prec	-0.182
200736_s_at	GPX1	mir-124a-2-prec	-0.222
200736_s_at	GPX1	mir-124a-3-prec	-0.0509
200736_s_at	GPX1	mir-125a-prec	-0.102
200736_s_at	GPX1	miR-126*	-0.1
200736_s_at	GPX1	mir-130b	-0.0203
200736_s_at	GPX1	mir-132-prec	-0.18
200736_s_at	GPX1	mir-135-1-prec	-0.126
200736_s_at	GPX1	mir-135a-2	-0.0275
200736_s_at	GPX1	mir-146b	-0.00459
200736_s_at	GPX1	mir-147-prec	-0.0634
200736_s_at	GPX1	mir-152-prec	-0.078
200736_s_at	GPX1	mir-16-2	-0.055
200736_s_at	GPX1	mir-187-prec	-0.0247
200736_s_at	GPX1	mir-191-prec	-0.102
200736_s_at	GPX1	mir-193b	-0.00442
200736_s_at	GPX1	mir-194-1	-0.112
200736_s_at	GPX1	mir-198-prec	-0.467
200736_s_at	GPX1	mir-203-prec	-0.0452
200736_s_at	GPX1	mir-205-prec	-0.216
200736_s_at	GPX1	mir-218-2-prec	-0.111
200736_s_at	GPX1	mir-301	-0.0108
200736_s_at	GPX1	mir-320	-0.0874
200736_s_at	GPX1	mir-321	-0.0525
200736_s_at	GPX1	mir-324	-0.413
200736_s_at	GPX1	mir-329-1	-0.0229
200736_s_at	GPX1	mir-335	-0.0156
200736_s_at	GPX1	mir-342	-0.124
200736_s_at	GPX1	mir-373	-0.777
200736_s_at	GPX1	mir-378	-0.0696
200736_s_at	GPX1	mir-381	-0.0636
200736_s_at	GPX1	mir-383	-0.0909
200736_s_at	GPX1	mir-452	-0.0406
200736_s_at	GPX1	mir-453	-0.133
200736_s_at	GPX1	mir-455	-0.0324
200736_s_at	GPX1	mir-484	-0.0684
200736_s_at	GPX1	mir-485-3p	-0.0665
200736_s_at	GPX1	mir-503	-0.0508
200736_s_at	GPX1	mir-516-45p	-0.00872
200736_s_at	GPX1	mir-519e*	-0.0818
200736_s_at	GPX1	mir-521-2	-0.0468
208855_s_at	STK24	mir-009-3	-0.0271
208855_s_at	STK24	mir-026a-prec	-0.0325
208855_s_at	STK24	mir-101-prec-9	-0.0304
208855_s_at	STK24	mir-128b-prec	-0.0228
208855_s_at	STK24	mir-133b	-0.0866
208855_s_at	STK24	mir-134-prec	-0.00964
208855_s_at	STK24	mir-148b	-0.0584
208855_s_at	STK24	mir-155-prec	-0.00746
208855_s_at	STK24	mir-193b	-0.0597
208855_s_at	STK24	mir-296	-0.0234
208855_s_at	STK24	mir-302a	-0.0182
208855_s_at	STK24	mir-30e	-0.0234
208855_s_at	STK24	mir-342	-0.082
208855_s_at	STK24	mir-431	-0.0755
208855_s_at	STK24	mir-505	-0.0246
208855_s_at	STK24	mir-511-1	-0.116
208855_s_at	STK24	mir-515-13p	-0.00326
208855_s_at	STK24	mir-516-35p	-0.00916
208855_s_at	STK24	mir_147_left	-0.013
208855_s_at	STK24	mir_147_right	-0.000323
212352_s_at	TMED10	mir-007-2-prec	-0.0161
212352_s_at	TMED10	mir-019b-1-prec	-0.0773
212352_s_at	TMED10	mir-095-prec-4	-0.00162
212352_s_at	TMED10	miR-126*	-0.0796
212352_s_at	TMED10	mir-136-prec	-0.0143
212352_s_at	TMED10	mir-145-prec	-0.0568
212352_s_at	TMED10	mir-146b	-0.0274
212352_s_at	TMED10	mir-194-prec	-0.0656
212352_s_at	TMED10	mir-204-prec	-0.00321
212352_s_at	TMED10	mir-211-prec	-0.0206
212352_s_at	TMED10	mir-296	-0.0193
212352_s_at	TMED10	mir-448	-0.0508
212352_s_at	TMED10	mir-489	-0.0629
212352_s_at	TMED10	mir-499	-0.116
212048_s_at	YARS	mir-015a-2-prec	-0.117
212048_s_at	YARS	mir-025-prec	-0.109
212048_s_at	YARS	mir-093-prec-7.1=093-1	-0.0259
212048_s_at	YARS	mir-095-prec-4	-0.0158
212048_s_at	YARS	mir-103-2-prec	-0.0313
212048_s_at	YARS	mir-124a-2-prec	-0.0327
212048_s_at	YARS	mir-128a-prec	-0.0611
212048_s_at	YARS	mir-133a-1	-0.0397
212048_s_at	YARS	mir-142-prec	-0.0286
212048_s_at	YARS	mir-146b	-0.0343
212048_s_at	YARS	mir-148-prec	-0.00486
212048_s_at	YARS	mir-181d	-0.0115
212048_s_at	YARS	mir-217-prec	-0.0419
212048_s_at	YARS	mir-296	-0.062
212048_s_at	YARS	mir-323	-0.0583
212048_s_at	YARS	mir-324	-0.202
212048_s_at	YARS	mir-340	-0.0298
212048_s_at	YARS	mir-342	-0.0218
212048_s_at	YARS	mir-371	-0.174
212048_s_at	YARS	mir-375	-0.0277
212048_s_at	YARS	mir-487	-0.101
212048_s_at	YARS	mir-500	-0.0634
212048_s_at	YARS	mir-501	-0.0236
212048_s_at	YARS	mir-513-2	-0.0409
212048_s_at	YARS	mir-520e	-0.000259
209452_s_at	VTI1B	let-7d-v1-prec	-0.0573
209452_s_at	VTI1B	let-7d-v2-prec	-0.038
209452_s_at	VTI1B	mir-001b-2-prec	-0.0219
209452_s_at	VTI1B	mir-007-1-prec	-0.12
209452_s_at	VTI1B	mir-009-3	-0.0259
209452_s_at	VTI1B	mir-019a-prec	-0.0508
209452_s_at	VTI1B	mir-030c-prec	-0.0114
209452_s_at	VTI1B	mir-102-prec-1	-0.00215
209452_s_at	VTI1B	mir-124a-2-prec	-0.0328
209452_s_at	VTI1B	mir-124a-3-prec	-0.0522
209452_s_at	VTI1B	mir-143-prec	-0.0721
209452_s_at	VTI1B	mir-155-prec	-0.0502
209452_s_at	VTI1B	mir-194-prec	-0.13
209452_s_at	VTI1B	mir-196-2-prec	-0.02
209452_s_at	VTI1B	mir-211-prec	-0.0242
209452_s_at	VTI1B	mir-215-prec	-0.0196
209452_s_at	VTI1B	mir-218-2-prec	-0.0568
209452_s_at	VTI1B	mir-219-prec	-0.018
209452_s_at	VTI1B	mir-223-prec	-0.000569
209452_s_at	VTI1B	mir-296	-0.0171
209452_s_at	VTI1B	miR-302b*	-0.0711
209452_s_at	VTI1B	mir-328	-0.0723
209452_s_at	VTI1B	mir-362	-0.0464
209452_s_at	VTI1B	mir-372	-0.0186
209452_s_at	VTI1B	mir-422a	-0.00524
209452_s_at	VTI1B	mir-486	-0.00352
209452_s_at	VTI1B	mir-489	-0.0504
209452_s_at	VTI1B	mir-500	-0.0274
209452_s_at	VTI1B	mir-519d	-0.0079
217926_at	C19orf53	mir-026b-prec	-0.166
217926_at	C19orf53	mir-105-prec-X.1=105-1	-0.0845
[truncated: 15,280 more rows]
