# Supplementary material for: A Least Angle Regression Model for the Prediction of Canonical and Non-Canonical miRNA-mRNA Interactions
Source: PLoS One. 2012 Jul 17;7(7):e40634. doi: 10.1371/journal.pone.0040634 (PMC3398908; doi:10.1371/journal.pone.0040634)
Supplement: File S6 — Unconstrained miRNA models. Gene predictors and coefficients for miRNAs with a significant unconstrained model in tabular format (csv). Coefficients were estimated from the centered and scaled mRNA expression data. (CSV) [file pone.0040634.s008.csv]

miRNA	mRNA/gene predictor	geneSymbol	coefficient
mir-010a-prec	208756_at	EIF3I	0.0406
mir-010a-prec	208683_at	CAPN2	0.667
mir-010a-prec	201885_s_at	CYB5R3	0.0492
mir-010a-prec	201786_s_at	ADAR	-0.166
mir-010a-prec	212539_at	CHD1L	-0.245
mir-010a-prec	201307_at	SEPT11	0.221
mir-010a-prec	202329_at	CSK	-0.331
mir-010a-prec	201285_at	MKRN1	0.519
mir-010a-prec	202680_at	GTF2E2	0.0273
mir-010a-prec	203776_at	GPKOW	0.279
mir-010a-prec	216836_s_at	ERBB2	0.118
mir-010a-prec	203794_at	CDC42BPA	0.11
mir-010a-prec	222138_s_at	WDR13	0.00468
mir-010a-prec	216973_s_at	HOXB7	0.185
mir-010a-prec	202587_s_at	AK1	0.709
mir-010a-prec	218228_s_at	TNKS2	-0.263
mir-010a-prec	217836_s_at	YY1AP1	-1.05
mir-010a-prec	201678_s_at	C3orf37	0.0802
mir-010a-prec	205601_s_at	HOXB5	0.266
mir-010a-prec	202932_at	YES1	0.149
mir-010a-prec	211518_s_at	BMP4	0.288
mir-010a-prec	204949_at	ICAM3	-0.0522
mir-010a-prec	201288_at	ARHGDIB	-0.00911
mir-010a-prec	218139_s_at	MUDENG	-0.0157
mir-010a-prec	205366_s_at	HOXB6	0.667
mir-010a-prec	212873_at	HMHA1	-0.344
mir-010a-prec	203627_at	IGF1R	-0.0809
mir-010a-prec	218608_at	ATP13A2	0.389
mir-010a-prec	218756_s_at	DHRS11	0.343
mir-010a-prec	206219_s_at	VAV1	-1.03
mir-010a-prec	204425_at	ARHGAP4	-0.443
mir-010a-prec	205105_at	MAN2A1	-0.338
mir-010a-prec	209212_s_at	KLF5	0.195
mir-010a-prec	204789_at	FMNL1	-0.179
mir-010a-prec	204566_at	PPM1D	-0.794
mir-010a-prec	206687_s_at	PTPN6	-0.259
mir-010b-prec	201336_at	VAMP3	0.0284
mir-010b-prec	208847_s_at	ADH5	0.0472
mir-010b-prec	205417_s_at	DAG1	0.0471
mir-010b-prec	207738_s_at	NCKAP1	0.0954
mir-010b-prec	201307_at	SEPT11	0.191
mir-010b-prec	208823_s_at	CDK16	0.0331
mir-010b-prec	216973_s_at	HOXB7	0.777
mir-010b-prec	202587_s_at	AK1	0.496
mir-010b-prec	217849_s_at	CDC42BPB	0.0764
mir-010b-prec	203221_at	TLE1	0.204
mir-010b-prec	212770_at	TLE3	-0.0321
mir-010b-prec	205601_s_at	HOXB5	0.55
mir-010b-prec	208885_at	LCP1	-0.624
mir-010b-prec	205366_s_at	HOXB6	0.0667
mir-010b-prec	218815_s_at	TMEM51	0.162
mir-010b-prec	205965_at	BATF	-0.108
mir-010b-prec	206219_s_at	VAV1	-0.107
mir-010b-prec	204425_at	ARHGAP4	-0.39
mir-010b-prec	204789_at	FMNL1	-0.511
mir-010b-prec	206687_s_at	PTPN6	-0.0839
mir-017-prec	201202_at	PCNA	0.0275
mir-017-prec	200820_at	PSMD8	-0.17
mir-017-prec	217815_at	SUPT16H	0.1
mir-017-prec	208717_at	OXA1L	0.00826
mir-017-prec	201795_at	LBR	0.0559
mir-017-prec	201487_at	CTSC	0.017
mir-017-prec	201140_s_at	RAB5C	-0.267
mir-017-prec	219960_s_at	UCHL5	0.00261
mir-017-prec	218595_s_at	HEATR1	0.11
mir-017-prec	217980_s_at	MRPL16	0.0289
mir-017-prec	215089_s_at	RBM10	0.061
mir-017-prec	202003_s_at	ACAA2	0.0522
mir-017-prec	213074_at	PHIP	0.114
mir-017-prec	218191_s_at	LMBRD1	0.102
mir-017-prec	218001_at	MRPS2	0.0748
mir-017-prec	209286_at	CDC42EP3	-0.113
mir-017-prec	201813_s_at	TBC1D5	-0.0442
mir-017-prec	218124_at	RETSAT	-0.207
mir-017-prec	203087_s_at	KIF2A	0.154
mir-017-prec	209513_s_at	HSDL2	0.041
mir-017-prec	203180_at	ALDH1A3	-0.00819
mir-017-prec	219165_at	PDLIM2	-0.188
mir-017-prec	205904_at	MICA	-0.253
mir-017-prec	210448_s_at	P2RX5	0.04
mir-017-prec	221593_s_at	RPL31	0.0124
mir-017-prec	219468_s_at	CUEDC1	-0.315
mir-017-prec	209004_s_at	FBXL5	-0.0353
mir-017-prec	204497_at	ADCY9	-0.345
mir-017-prec	203688_at	PKD2	-0.111
mir-017-prec	218981_at	ACN9	0.0973
mir-017-prec	213238_at	ATP10D	-0.157
mir-017-prec	219885_at	SLFN12	-0.069
mir-017-prec	205893_at	NLGN1	-0.0948
mir-018-prec	200096_s_at	ATP6V0E1	-0.179
mir-018-prec	200704_at	LITAF	-0.0319
mir-018-prec	206592_s_at	AP3D1	-0.21
mir-018-prec	201209_at	HDAC1	0.0478
mir-018-prec	201795_at	LBR	0.0535
mir-018-prec	217750_s_at	UBE2Z	-0.295
mir-018-prec	222216_s_at	MRPL17	-0.0256
mir-018-prec	200758_s_at	NFE2L1	-0.0429
mir-018-prec	201125_s_at	ITGB5	-0.0367
mir-018-prec	218595_s_at	HEATR1	0.0832
mir-018-prec	204341_at	TRIM16	-0.0238
mir-018-prec	212658_at	LHFPL2	-0.145
mir-018-prec	218634_at	PHLDA3	-0.0444
mir-018-prec	219165_at	PDLIM2	-0.298
mir-018-prec	206414_s_at	ASAP2	-0.0555
mir-018-prec	209463_s_at	TAF12	0.159
mir-018-prec	210879_s_at	RAB11FIP5	-0.193
mir-018-prec	204510_at	CDC7	0.0423
mir-018-prec	221667_s_at	HSPB8	-0.0489
mir-018-prec	212223_at	IDS	-0.0143
mir-018-prec	202796_at	SYNPO	-0.286
mir-018-prec	204497_at	ADCY9	-0.517
mir-018-prec	206670_s_at	GAD1	-0.0593
mir-018-prec	213238_at	ATP10D	-0.155
mir-020-prec	200601_at	ACTN4	-0.0352
mir-020-prec	206592_s_at	AP3D1	-0.107
mir-020-prec	201795_at	LBR	0.205
mir-020-prec	217750_s_at	UBE2Z	-0.0582
mir-020-prec	209179_s_at	MBOAT7	-0.0393
mir-020-prec	201140_s_at	RAB5C	-0.149
mir-020-prec	218595_s_at	HEATR1	0.0147
mir-020-prec	217980_s_at	MRPL16	0.15
mir-020-prec	209332_s_at	MAX	0.0498
mir-020-prec	203367_at	DUSP14	-0.0702
mir-020-prec	209432_s_at	CREB3	-0.16
mir-020-prec	209286_at	CDC42EP3	-0.035
mir-020-prec	209513_s_at	HSDL2	0.0391
mir-020-prec	219165_at	PDLIM2	-0.275
mir-020-prec	205904_at	MICA	-0.118
mir-020-prec	212807_s_at	SORT1	-0.0144
mir-020-prec	221667_s_at	HSPB8	-0.0352
mir-020-prec	212223_at	IDS	-0.0431
mir-020-prec	204497_at	ADCY9	-0.378
mir-020-prec	213392_at	IQCK	-0.0267
mir-020-prec	218705_s_at	SNX24	-0.127
mir-020-prec	221737_at	GNA12	-0.137
mir-020-prec	213256_at	MARCH3	-0.011
mir-020-prec	219944_at	CLIP4	-0.346
mir-020-prec	213238_at	ATP10D	-0.0851
mir-020-prec	210117_at	SPAG1	-0.0638
mir-024-1-prec	217720_at	CHCHD2	-0.00185
mir-024-1-prec	200001_at	CAPNS1	0.0827
mir-024-1-prec	201136_at	PLP2	0.00689
mir-024-1-prec	201403_s_at	MGST3	0.0645
mir-024-1-prec	201215_at	PLS3	0.0142
mir-024-1-prec	210835_s_at	CTBP2	0.185
mir-024-1-prec	214953_s_at	APP	0.0704
mir-024-1-prec	201700_at	CCND3	-0.01
mir-024-1-prec	201443_s_at	ATP6AP2	0.002
mir-024-1-prec	212724_at	RND3	0.0354
mir-024-1-prec	213052_at	PRKAR2A	0.385
mir-024-1-prec	201074_at	SMARCC1	-0.0807
mir-024-1-prec	212052_s_at	TBC1D9B	0.138
mir-024-1-prec	218684_at	LRRC8D	0.0577
mir-024-1-prec	218698_at	APIP	-0.333
mir-024-1-prec	212973_at	RPIA	-0.214
mir-024-1-prec	208770_s_at	EIF4EBP2	-0.302
mir-024-1-prec	209205_s_at	LMO4	0.104
mir-024-1-prec	203737_s_at	PPRC1	-0.206
mir-024-1-prec	204639_at	ADA	-0.138
mir-024-1-prec	209274_s_at	ISCA1	0.0568
mir-024-1-prec	202436_s_at	CYP1B1	0.0798
mir-024-1-prec	204363_at	F3	0.00643
mir-024-1-prec	203917_at	CXADR	0.0653
mir-024-1-prec	212738_at	ARHGAP19	-0.181
mir-024-1-prec	203408_s_at	SATB1	-0.0674
mir-024-1-prec	206463_s_at	DHRS2	0.0477
mir-024-1-prec	218995_s_at	EDN1	0.103
mir-024-1-prec	221558_s_at	LEF1	-0.0369
mir-024-1-prec	218285_s_at	BDH2	-0.284
mir-024-1-prec	214104_at	GPR161	0.0148
mir-024-1-prec	221081_s_at	DENND2D	-0.0348
mir-024-1-prec	204929_s_at	VAMP5	-0.0295
mir-024-1-prec	204529_s_at	TOX	-0.0745
mir-025-prec	201306_s_at	ANP32B	0.0249
mir-025-prec	202483_s_at	RANBP1	0.0056
mir-025-prec	200096_s_at	ATP6V0E1	-0.157
mir-025-prec	211986_at	AHNAK	-0.00869
mir-025-prec	200704_at	LITAF	-0.00437
mir-025-prec	202949_s_at	FHL2	-0.0353
mir-025-prec	218368_s_at	TNFRSF12A	-0.0292
mir-025-prec	206592_s_at	AP3D1	-0.0239
mir-025-prec	201952_at	ALCAM	-0.0189
mir-025-prec	217750_s_at	UBE2Z	-0.0486
mir-025-prec	202515_at	DLG1	-0.00373
mir-025-prec	212377_s_at	NOTCH2	-0.0431
mir-025-prec	200758_s_at	NFE2L1	-0.0534
mir-025-prec	201140_s_at	RAB5C	-0.0717
mir-025-prec	200636_s_at	PTPRF	-0.00618
mir-025-prec	209332_s_at	MAX	0.032
mir-025-prec	218450_at	HEBP1	-0.0298
mir-025-prec	201373_at	PLEC	-0.0574
mir-025-prec	217783_s_at	YPEL5	-0.00882
mir-025-prec	201830_s_at	NET1	0.00959
mir-025-prec	212350_at	TBC1D1	-0.314
mir-025-prec	203358_s_at	EZH2	0.0377
mir-025-prec	219165_at	PDLIM2	-0.255
mir-025-prec	203592_s_at	FSTL3	-0.168
mir-025-prec	204510_at	CDC7	0.0405
mir-025-prec	219944_at	CLIP4	-0.291
mir-025-prec	204061_at	PRKX	0.114
mir-025-prec	206752_s_at	DFFB	0.181
mir-026a-prec	208864_s_at	TXN	-0.161
mir-026a-prec	208693_s_at	GARS	-0.14
mir-026a-prec	201005_at	CD9	0.0244
mir-026a-prec	212242_at	TUBA4A	-0.0206
mir-026a-prec	205417_s_at	DAG1	0.00457
mir-026a-prec	203445_s_at	CTDSP2	0.186
mir-026a-prec	217796_s_at	NPLOC4	-0.0261
mir-026a-prec	208712_at	CCND1	0.0423
mir-026a-prec	203966_s_at	PPM1A	0.0749
mir-026a-prec	218472_s_at	PELO	-0.0495
mir-026a-prec	209122_at	PLIN2	-0.0301
mir-026a-prec	201818_at	LPCAT1	-0.0442
mir-026a-prec	218516_s_at	IMPAD1	-0.0625
mir-026a-prec	201313_at	ENO2	0.0132
mir-026a-prec	212510_at	GPD1L	0.0221
mir-026a-prec	203269_at	NSMAF	-0.0186
mir-026a-prec	202855_s_at	SLC16A3	-0.00547
mir-026a-prec	209274_s_at	ISCA1	-0.165
mir-026a-prec	209112_at	CDKN1B	0.114
mir-026a-prec	201431_s_at	DPYSL3	-0.0094
mir-026a-prec	201567_s_at	GOLGA4	0.0525
mir-026a-prec	212803_at	NAB2	0.114
mir-026a-prec	212314_at	SEL1L3	-0.00752
mir-026a-prec	212209_at	MED13L	0.094
mir-026a-prec	203196_at	ABCC4	-0.109
mir-026a-prec	203592_s_at	FSTL3	-0.205
mir-026a-prec	209160_at	AKR1C3	-0.00533
mir-026a-prec	216598_s_at	CCL2	-0.00104
mir-026a-prec	205698_s_at	MAP2K6	-0.0139
mir-026a-prec	214724_at	DIXDC1	-0.115
mir-026a-prec	203971_at	SLC31A1	-0.00341
mir-026a-prec	220994_s_at	STXBP6	0.0124
mir-026a-prec	205194_at	PSPH	-0.182
mir-026a-prec	219355_at	CXorf57	-0.289
mir-026a-prec	205234_at	SLC16A4	-0.0788
mir-026b-prec	218007_s_at	RPS27L	-0.0709
mir-026b-prec	204170_s_at	CKS2	-0.0146
mir-026b-prec	201106_at	GPX4	0.027
mir-026b-prec	217732_s_at	ITM2B	-0.0154
mir-026b-prec	202646_s_at	CSDE1	0.00621
mir-026b-prec	218027_at	MRPL15	-0.0301
mir-026b-prec	213757_at	EIF5A	-0.0345
mir-026b-prec	201046_s_at	RAD23A	0.00289
mir-026b-prec	208818_s_at	COMT	0.00533
mir-026b-prec	217973_at	DCXR	0.0602
mir-026b-prec	208761_s_at	SUMO1	0.0252
mir-026b-prec	208923_at	CYFIP1	0.0327
mir-026b-prec	202603_at	ADAM10	-0.0254
mir-026b-prec	203633_at	CPT1A	0.0552
mir-026b-prec	203229_s_at	CLK2	0.0379
mir-026b-prec	208886_at	H1F0	0.0291
mir-026b-prec	212032_s_at	PTOV1	0.099
mir-026b-prec	214259_s_at	AKR7A2	0.0674
mir-026b-prec	203594_at	RTCD1	-0.0579
mir-026b-prec	207966_s_at	GLG1	0.0396
mir-026b-prec	218472_s_at	PELO	-0.101
mir-026b-prec	211558_s_at	DHPS	0.00773
mir-026b-prec	201565_s_at	ID2	0.0172
mir-026b-prec	203509_at	SORL1	0.0158
mir-026b-prec	209274_s_at	ISCA1	-0.348
mir-026b-prec	203974_at	HDHD1	-0.0158
mir-026b-prec	204321_at	NEO1	0.00497
mir-026b-prec	201701_s_at	PGRMC2	-0.128
mir-026b-prec	212803_at	NAB2	0.00367
mir-026b-prec	202454_s_at	ERBB3	0.0345
mir-026b-prec	212526_at	SPG20	-0.00313
mir-026b-prec	214696_at	MIR22HG	-0.185
mir-026b-prec	209788_s_at	ERAP1	-0.00988
mir-026b-prec	222173_s_at	TBC1D2	-0.216
mir-026b-prec	221024_s_at	SLC2A10	0.14
mir-027b-prec	200001_at	CAPNS1	0.381
mir-027b-prec	201403_s_at	MGST3	0.281
mir-027b-prec	203411_s_at	LMNA	0.201
mir-027b-prec	202598_at	S100A13	0.0588
mir-027b-prec	202228_s_at	NPTN	0.0349
mir-027b-prec	211951_at	NOLC1	-0.069
mir-027b-prec	201215_at	PLS3	0.0566
mir-027b-prec	201005_at	CD9	0.0435
mir-027b-prec	213052_at	PRKAR2A	0.122
mir-027b-prec	201462_at	SCRN1	0.0116
mir-027b-prec	202100_at	RALB	0.0553
mir-027b-prec	201126_s_at	MGAT1	0.0485
mir-027b-prec	203560_at	GGH	0.00416
mir-027b-prec	218698_at	APIP	-0.231
mir-027b-prec	201057_s_at	GOLGB1	0.0471
mir-027b-prec	209536_s_at	EHD4	0.0742
mir-027b-prec	203588_s_at	TFDP2	-0.175
mir-027b-prec	217849_s_at	CDC42BPB	0.0302
mir-027b-prec	204688_at	SGCE	0.046
mir-027b-prec	204656_at	SHB	0.137
mir-027b-prec	218396_at	VPS13C	-0.137
mir-027b-prec	204529_s_at	TOX	-0.175
mir-028-prec	202252_at	RAB13	0.0545
mir-028-prec	210774_s_at	NCOA4	-0.0801
mir-028-prec	200037_s_at	CBX3	-0.14
mir-028-prec	201853_s_at	CDC25B	0.0131
mir-028-prec	204559_s_at	LSM7	-0.206
mir-028-prec	201462_at	SCRN1	0.343
mir-028-prec	212846_at	RRP1B	-0.259
mir-028-prec	208862_s_at	CTNND1	0.307
mir-028-prec	201561_s_at	CLSTN1	0.0412
mir-028-prec	202528_at	GALE	0.0436
mir-028-prec	202587_s_at	AK1	0.191
mir-028-prec	209109_s_at	TSPAN6	0.107
mir-028-prec	202772_at	HMGCL	0.00546
mir-028-prec	208820_at	PTK2	0.47
mir-028-prec	212766_s_at	ISG20L2	-0.0272
mir-028-prec	203580_s_at	SLC7A6	-0.0656
mir-028-prec	212062_at	ATP9A	0.017
mir-028-prec	204949_at	ICAM3	-0.141
mir-028-prec	201694_s_at	EGR1	0.0942
mir-028-prec	207824_s_at	MAZ	-0.346
mir-028-prec	212873_at	HMHA1	-0.0174
mir-028-prec	215785_s_at	CYFIP2	-0.0915
mir-028-prec	209539_at	ARHGEF6	-0.358
mir-028-prec	209723_at	SERPINB9	0.13
mir-028-prec	221646_s_at	ZDHHC11	-0.0166
mir-028-prec	203741_s_at	ADCY7	-0.133
mir-029a-2	200943_at	HMGN1	-0.499
mir-029a-2	212716_s_at	EIF3K	-0.0515
mir-029a-2	204170_s_at	CKS2	0.215
mir-029a-2	206074_s_at	HMGA1	0.0839
mir-029a-2	201136_at	PLP2	0.00791
mir-029a-2	207121_s_at	MAPK6	-0.114
mir-029a-2	209171_at	ITPA	0.214
mir-029a-2	201252_at	PSMC4	-0.0905
mir-029a-2	208847_s_at	ADH5	-0.175
mir-029a-2	201660_at	ACSL3	0.593
mir-029a-2	211752_s_at	NDUFS7	-0.252
mir-029a-2	209042_s_at	UBE2G2	-0.0388
mir-029a-2	209393_s_at	EIF4E2	-0.17
mir-029a-2	201889_at	FAM3C	0.031
mir-029a-2	218245_at	TSKU	-0.0297
mir-029a-2	218684_at	LRRC8D	-0.0554
mir-029a-2	212571_at	CHD8	0.457
mir-029a-2	212862_at	CDS2	0.0721
mir-029a-2	212919_at	DCP2	-0.263
mir-029a-2	201313_at	ENO2	0.0714
mir-029a-2	215223_s_at	SOD2	-0.00993
mir-029a-2	202762_at	ROCK2	0.0196
mir-029a-2	204215_at	C7orf23	0.00427
mir-029a-2	206247_at	MICB	0.157
mir-029a-2	209772_s_at	CD24	-0.0555
mir-029a-2	211202_s_at	KDM5B	-0.338
mir-029a-2	213062_at	NTAN1	0.543
mir-029a-2	204824_at	ENDOG	-0.0289
mir-029a-2	218919_at	ZFAND1	0.354
mir-029a-2	219099_at	C12orf5	0.0995
mir-029a-2	203743_s_at	TDG	-0.0465
mir-029a-2	202075_s_at	PLTP	0.0944
mir-029a-2	221958_s_at	WLS	0.0208
mir-029a-2	40020_at	CELSR3	0.102
mir-029a-2	209267_s_at	SLC39A8	-0.0623
mir-029a-2	221011_s_at	LBH	-0.0374
mir-029a-2	219382_at	SERTAD3	-0.0397
mir-029a-2	209358_at	TAF11	-0.237
mir-029a-2	204379_s_at	FGFR3	-0.145
mir-029a-2	221825_at	ANGEL2	0.0511
mir-029a-2	218967_s_at	PTER	0.0915
mir-029a-2	203921_at	CHST2	-0.0605
mir-029a-2	218746_at	TAPBPL	0.202
mir-029a-2	203404_at	ARMCX2	0.0949
mir-029a-2	218723_s_at	RGCC	-0.0129
mir-029c-prec	200943_at	HMGN1	-0.404
mir-029c-prec	204170_s_at	CKS2	0.207
mir-029c-prec	206074_s_at	HMGA1	0.167
mir-029c-prec	201441_at	COX6B1	-0.47
mir-029c-prec	200593_s_at	HNRNPU	-0.0242
mir-029c-prec	207121_s_at	MAPK6	-0.0445
mir-029c-prec	201005_at	CD9	0.0247
mir-029c-prec	209171_at	ITPA	0.346
mir-029c-prec	201252_at	PSMC4	-0.0152
mir-029c-prec	208847_s_at	ADH5	-0.121
mir-029c-prec	201660_at	ACSL3	0.169
mir-029c-prec	214484_s_at	SIGMAR1	0.0628
mir-029c-prec	211752_s_at	NDUFS7	-0.168
mir-029c-prec	212149_at	EFR3A	0.0107
mir-029c-prec	201847_at	LIPA	0.24
mir-029c-prec	213051_at	ZC3HAV1	0.106
mir-029c-prec	201889_at	FAM3C	0.006
mir-029c-prec	205356_at	USP13	0.0432
mir-029c-prec	218383_at	HAUS4	0.225
mir-029c-prec	208916_at	SLC1A5	-0.205
mir-029c-prec	218684_at	LRRC8D	-0.0915
mir-029c-prec	212862_at	CDS2	0.698
mir-029c-prec	201313_at	ENO2	0.0286
mir-029c-prec	215223_s_at	SOD2	-0.00259
mir-029c-prec	204215_at	C7orf23	0.136
mir-029c-prec	209772_s_at	CD24	-0.0548
mir-029c-prec	213062_at	NTAN1	0.117
mir-029c-prec	218919_at	ZFAND1	0.0506
mir-029c-prec	202075_s_at	PLTP	0.0379
mir-029c-prec	221953_s_at	MMP24	0.0678
mir-029c-prec	221011_s_at	LBH	-0.0673
mir-029c-prec	212816_s_at	CBS	-0.0152
mir-029c-prec	209358_at	TAF11	-0.137
mir-029c-prec	202304_at	FNDC3A	0.117
mir-029c-prec	209882_at	RIT1	-0.393
mir-029c-prec	218967_s_at	PTER	0.0625
mir-029c-prec	203708_at	PDE4B	0.0482
mir-029c-prec	203921_at	CHST2	-0.128
mir-029c-prec	203404_at	ARMCX2	0.176
mir-029c-prec	218352_at	RCBTB1	0.155
mir-030a-prec	200741_s_at	RPS27	0.0149
mir-030a-prec	210149_s_at	ATP5H	0.0829
mir-030a-prec	206445_s_at	PRMT1	-0.0573
mir-030a-prec	214039_s_at	LAPTM4B	0.00804
mir-030a-prec	217949_s_at	VKORC1	0.106
mir-030a-prec	218027_at	MRPL15	0.156
mir-030a-prec	212773_s_at	TOMM20	0.0595
mir-030a-prec	202939_at	ZMPSTE24	-0.0233
mir-030a-prec	202427_s_at	BRP44	0.00865
mir-030a-prec	49077_at	PPME1	0.19
mir-030a-prec	209171_at	ITPA	0.00234
mir-030a-prec	203342_at	TIMM17B	0.114
mir-030a-prec	201730_s_at	TPR	0.0608
mir-030a-prec	209179_s_at	MBOAT7	-0.015
mir-030a-prec	218537_at	HCFC1R1	0.00404
mir-030a-prec	201825_s_at	SCCPDH	0.00884
mir-030a-prec	201598_s_at	INPPL1	0.398
mir-030a-prec	221808_at	RAB9A	0.0389
mir-030a-prec	204640_s_at	SPOP	-0.46
mir-030a-prec	209581_at	PLA2G16	0.029
mir-030a-prec	203515_s_at	PMVK	0.0419
mir-030a-prec	203972_s_at	PEX3	-0.148
mir-030a-prec	203221_at	TLE1	0.254
mir-030a-prec	203127_s_at	SPTLC2	0.0392
mir-030a-prec	202900_s_at	NUP88	-0.153
mir-030a-prec	204266_s_at	CHKA	0.08
mir-030a-prec	219573_at	LRRC16A	0.125
mir-030a-prec	203853_s_at	GAB2	0.0278
mir-030a-prec	212875_s_at	C2CD2	-0.0151
mir-030a-prec	204203_at	CEBPG	-0.0311
mir-030a-prec	218055_s_at	WDR41	-0.0924
mir-030a-prec	221568_s_at	LIN7C	-0.142
mir-030a-prec	221953_s_at	MMP24	0.0518
mir-030a-prec	213878_at	PYROXD1	-0.134
mir-030a-prec	218536_at	MRS2	0.106
mir-030a-prec	219582_at	OGFRL1	0.0241
mir-030a-prec	212664_at	TUBB4A	0.0047
mir-030a-prec	218312_s_at	ZSCAN18	0.00862
mir-030a-prec	221879_at	CALML4	-0.0475
mir-030a-prec	218276_s_at	SAV1	0.0241
mir-030a-prec	205924_at	RAB3B	0.0327
mir-030a-prec	205932_s_at	MSX1	-0.00466
mir-030a-prec	219147_s_at	C9orf95	-0.115
mir-030a-prec	204547_at	RAB40B	-0.021
mir-030a-prec	219682_s_at	TBX3	-0.0483
mir-030a-prec	221760_at	MAN1A1	-0.25
mir-030b-prec	200021_at	CFL1	0.133
mir-030b-prec	200741_s_at	RPS27	0.0892
mir-030b-prec	217801_at	ATP5E	0.00958
mir-030b-prec	200652_at	SSR2	0.104
mir-030b-prec	201761_at	MTHFD2	-0.0196
mir-030b-prec	208865_at	CSNK1A1	-0.0335
mir-030b-prec	218320_s_at	NDUFB11	0.0636
mir-030b-prec	201005_at	CD9	0.0368
mir-030b-prec	219162_s_at	MRPL11	0.00821
mir-030b-prec	121_at	PAX8	0.174
mir-030b-prec	49077_at	PPME1	0.115
mir-030b-prec	201730_s_at	TPR	0.203
mir-030b-prec	210896_s_at	ASPH	-0.00231
mir-030b-prec	203391_at	FKBP2	0.0572
mir-030b-prec	212532_s_at	LSM12	-0.042
mir-030b-prec	211752_s_at	NDUFS7	-0.00865
mir-030b-prec	217754_at	DDX56	-0.0337
mir-030b-prec	202175_at	CHPF	-0.0354
mir-030b-prec	222175_s_at	MED15	0.116
mir-030b-prec	202593_s_at	GDE1	0.0134
mir-030b-prec	221808_at	RAB9A	0.0617
mir-030b-prec	203973_s_at	CEBPD	0.0394
mir-030b-prec	204640_s_at	SPOP	-0.242
mir-030b-prec	218082_s_at	UBP1	-0.0463
mir-030b-prec	218375_at	NUDT9	0.378
mir-030b-prec	212767_at	MTG1	0.245
mir-030b-prec	214661_s_at	NOP14	-0.0536
mir-030b-prec	208946_s_at	BECN1	-0.0431
mir-030b-prec	200965_s_at	ABLIM1	0.0361
mir-030b-prec	208961_s_at	KLF6	0.103
mir-030b-prec	202539_s_at	HMGCR	0.024
mir-030b-prec	203221_at	TLE1	0.101
mir-030b-prec	204658_at	TRA2A	-0.00677
mir-030b-prec	219654_at	PTPLA	0.00653
mir-030b-prec	202900_s_at	NUP88	-0.328
mir-030b-prec	221214_s_at	NELF	-0.0264
mir-030b-prec	202946_s_at	BTBD3	0.00599
mir-030b-prec	218170_at	ISOC1	-0.0381
mir-030b-prec	204266_s_at	CHKA	0.419
mir-030b-prec	208093_s_at	NDEL1	-0.112
mir-030b-prec	204465_s_at	INA	0.033
mir-030b-prec	212875_s_at	C2CD2	-0.065
mir-030b-prec	204203_at	CEBPG	-0.166
mir-030b-prec	206561_s_at	AKR1B10	-0.00253
mir-030b-prec	209765_at	ADAM19	-0.000441
mir-030b-prec	221953_s_at	MMP24	0.0129
mir-030b-prec	219545_at	KCTD14	0.0344
mir-030b-prec	209645_s_at	ALDH1B1	-0.0531
mir-030b-prec	202023_at	EFNA1	0.0492
mir-030b-prec	219277_s_at	OGDHL	0.151
mir-030b-prec	218446_s_at	FAM18B1	-0.0881
mir-030b-prec	212664_at	TUBB4A	0.128
mir-030b-prec	204724_s_at	COL9A3	-0.0206
mir-030b-prec	219147_s_at	C9orf95	-0.0882
mir-030b-prec	204547_at	RAB40B	-0.0589
mir-030b-prec	205618_at	PRRG1	0.0261
mir-030b-prec	221760_at	MAN1A1	-0.0967
mir-030c-prec	217801_at	ATP5E	0.0507
mir-030c-prec	200652_at	SSR2	0.0292
mir-030c-prec	202596_at	ENSA	0.0319
mir-030c-prec	208865_at	CSNK1A1	-0.0567
mir-030c-prec	206976_s_at	HSPH1	-0.0729
mir-030c-prec	202427_s_at	BRP44	0.0333
mir-030c-prec	209089_at	RAB5A	-0.209
mir-030c-prec	121_at	PAX8	0.226
mir-030c-prec	49077_at	PPME1	0.182
mir-030c-prec	209171_at	ITPA	0.352
mir-030c-prec	203342_at	TIMM17B	0.0877
mir-030c-prec	201152_s_at	MBNL1	-0.0109
mir-030c-prec	201730_s_at	TPR	0.0594
mir-030c-prec	207391_s_at	PIP5K1A	0.0613
mir-030c-prec	210896_s_at	ASPH	-0.0213
mir-030c-prec	202520_s_at	MLH1	-0.0111
mir-030c-prec	202277_at	SPTLC1	-0.00886
mir-030c-prec	210817_s_at	CALCOCO2	-0.134
mir-030c-prec	201174_s_at	TERF2IP	-0.0427
mir-030c-prec	208916_at	SLC1A5	-0.0625
mir-030c-prec	202809_s_at	INTS3	0.0632
mir-030c-prec	216836_s_at	ERBB2	0.0323
mir-030c-prec	221808_at	RAB9A	0.143
mir-030c-prec	204640_s_at	SPOP	-0.0791
mir-030c-prec	221002_s_at	TSPAN14	0.167
mir-030c-prec	208978_at	CRIP2	0.0153
mir-030c-prec	218375_at	NUDT9	0.434
mir-030c-prec	201641_at	BST2	0.0349
mir-030c-prec	218474_s_at	KCTD5	-0.0176
mir-030c-prec	203972_s_at	PEX3	-0.0553
mir-030c-prec	203221_at	TLE1	0.378
mir-030c-prec	212573_at	ENDOD1	-0.0251
mir-030c-prec	202900_s_at	NUP88	-0.0723
mir-030c-prec	203417_at	MFAP2	-0.0121
mir-030c-prec	204266_s_at	CHKA	0.271
mir-030c-prec	204465_s_at	INA	0.0181
mir-030c-prec	212875_s_at	C2CD2	-0.0881
mir-030c-prec	204203_at	CEBPG	-0.0362
mir-030c-prec	201694_s_at	EGR1	0.0488
mir-030c-prec	206561_s_at	AKR1B10	-0.0115
mir-030c-prec	214274_s_at	ACAA1	-0.162
mir-030c-prec	221568_s_at	LIN7C	-0.129
mir-030c-prec	209645_s_at	ALDH1B1	-0.173
mir-030c-prec	204381_at	LRP3	-0.0139
mir-030c-prec	209267_s_at	SLC39A8	0.111
mir-030c-prec	204070_at	RARRES3	0.0156
mir-030c-prec	205726_at	DIAPH2	-0.0537
mir-030c-prec	219582_at	OGFRL1	0.11
mir-030c-prec	218312_s_at	ZSCAN18	0.000176
mir-030c-prec	218276_s_at	SAV1	0.059
mir-030c-prec	205924_at	RAB3B	0.0953
mir-030c-prec	213589_s_at	B3GNTL1	-0.0898
mir-030c-prec	219017_at	ETNK1	-0.0178
mir-030c-prec	219147_s_at	C9orf95	-0.209
mir-030c-prec	204547_at	RAB40B	-0.0282
mir-030c-prec	209291_at	ID4	0.00443
mir-030c-prec	205122_at	TMEFF1	0.12
mir-030d-prec	200741_s_at	RPS27	0.159
mir-030d-prec	217801_at	ATP5E	0.162
mir-030d-prec	214039_s_at	LAPTM4B	0.00769
mir-030d-prec	218059_at	ZNF706	0.136
mir-030d-prec	200782_at	ANXA5	0.0401
mir-030d-prec	201029_s_at	CD99	-0.00784
mir-030d-prec	201264_at	COPE	-0.123
mir-030d-prec	217947_at	CMTM6	-0.0435
mir-030d-prec	209171_at	ITPA	0.269
mir-030d-prec	202145_at	LY6E	0.0721
mir-030d-prec	218460_at	HEATR2	0.0483
mir-030d-prec	201371_s_at	CUL3	-0.0609
mir-030d-prec	212801_at	CIT	0.0265
mir-030d-prec	201690_s_at	TPD52	0.0331
mir-030d-prec	201174_s_at	TERF2IP	-0.0183
mir-030d-prec	201598_s_at	INPPL1	0.375
mir-030d-prec	204640_s_at	SPOP	-0.375
mir-030d-prec	218375_at	NUDT9	0.0828
mir-030d-prec	204690_at	STX8	-0.043
mir-030d-prec	201641_at	BST2	0.0259
mir-030d-prec	208961_s_at	KLF6	0.0921
mir-030d-prec	203428_s_at	ASF1A	-0.0121
mir-030d-prec	204020_at	PURA	-0.0737
mir-030d-prec	202990_at	PYGL	0.118
mir-030d-prec	202539_s_at	HMGCR	0.124
mir-030d-prec	203972_s_at	PEX3	-0.284
mir-030d-prec	204115_at	GNG11	0.000243
mir-030d-prec	212573_at	ENDOD1	-0.0239
mir-030d-prec	202900_s_at	NUP88	-0.214
mir-030d-prec	217808_s_at	MAPKAP1	-0.0285
mir-030d-prec	203417_at	MFAP2	-0.0415
mir-030d-prec	204266_s_at	CHKA	0.124
mir-030d-prec	203060_s_at	PAPSS2	0.0443
mir-030d-prec	213043_s_at	MED24	-0.0903
mir-030d-prec	219573_at	LRRC16A	0.0714
mir-030d-prec	201694_s_at	EGR1	0.0374
mir-030d-prec	218055_s_at	WDR41	-0.115
mir-030d-prec	203759_at	ST3GAL4	0.153
mir-030d-prec	221953_s_at	MMP24	0.216
mir-030d-prec	218729_at	LXN	0.00129
mir-030d-prec	219271_at	GALNT14	0.0067
mir-030d-prec	212240_s_at	PIK3R1	0.0998
mir-030d-prec	212664_at	TUBB4A	0.0195
mir-030d-prec	205924_at	RAB3B	0.0158
mir-030d-prec	206103_at	RAC3	-0.0124
mir-030d-prec	220230_s_at	CYB5R2	0.0414
mir-030d-prec	218817_at	SPCS3	-0.134
mir-030d-prec	218824_at	PNMAL1	0.0213
mir-030d-prec	204547_at	RAB40B	-0.0252
mir-030d-prec	202688_at	TNFSF10	0.0218
mir-030d-prec	221760_at	MAN1A1	-0.0816
mir-030d-prec	214913_at	ADAMTS3	0.0129
mir-032-prec	200614_at	CLTC	-0.105
mir-032-prec	217801_at	ATP5E	0.0221
mir-032-prec	211600_at	PTPRO	-0.0224
mir-032-prec	208714_at	NDUFV1	0.00295
mir-032-prec	217722_s_at	NGRN	-0.11
mir-032-prec	222216_s_at	MRPL17	-0.0119
mir-032-prec	204306_s_at	CD151	-0.038
mir-032-prec	212461_at	AZIN1	-0.031
mir-032-prec	200758_s_at	NFE2L1	-0.159
mir-032-prec	218488_at	EIF2B3	0.0611
mir-032-prec	202457_s_at	PPP3CA	-0.0669
mir-032-prec	201207_at	TNFAIP1	-0.063
mir-032-prec	209205_s_at	LMO4	-0.0494
mir-032-prec	212453_at	KIAA1279	-0.044
mir-032-prec	202151_s_at	UBAC1	0.0253
mir-032-prec	208398_s_at	TBPL1	0.0227
mir-032-prec	216088_s_at	PSMA7	0.0459
mir-032-prec	203087_s_at	KIF2A	0.26
mir-032-prec	212350_at	TBC1D1	-0.443
mir-032-prec	219165_at	PDLIM2	-0.107
mir-032-prec	201567_s_at	GOLGA4	-0.272
mir-032-prec	218853_s_at	MOSPD1	-0.204
mir-032-prec	206414_s_at	ASAP2	-0.135
mir-032-prec	213005_s_at	KANK1	-0.173
mir-032-prec	203060_s_at	PAPSS2	-0.0244
mir-032-prec	218849_s_at	PPP1R13L	-0.00506
mir-032-prec	205575_at	C1QL1	-0.0905
mir-032-prec	207124_s_at	GNB5	-0.00345
mir-032-prec	210879_s_at	RAB11FIP5	-0.505
mir-032-prec	204081_at	NRGN	-0.06
mir-032-prec	221667_s_at	HSPB8	-0.0521
mir-032-prec	202796_at	SYNPO	-0.122
mir-032-prec	204497_at	ADCY9	-0.25
mir-032-prec	213392_at	IQCK	-0.279
mir-032-prec	205074_at	SLC22A5	-0.245
mir-032-prec	206670_s_at	GAD1	-0.056
mir-032-prec	204202_at	IQCE	-0.179
mir-032-prec	209576_at	GNAI1	-0.0146
mir-032-prec	206752_s_at	DFFB	0.0184
mir-093-prec-7.1=093-1	201306_s_at	ANP32B	0.122
mir-093-prec-7.1=093-1	208640_at	RAC1	-0.00393
mir-093-prec-7.1=093-1	200673_at	LAPTM4A	-0.00865
mir-093-prec-7.1=093-1	200601_at	ACTN4	-0.0118
mir-093-prec-7.1=093-1	200984_s_at	CD59	-0.0133
mir-093-prec-7.1=093-1	202949_s_at	FHL2	-0.0247
mir-093-prec-7.1=093-1	206592_s_at	AP3D1	-0.063
mir-093-prec-7.1=093-1	217938_s_at	KCMF1	-0.00931
mir-093-prec-7.1=093-1	201952_at	ALCAM	-0.00082
mir-093-prec-7.1=093-1	215000_s_at	FEZ2	-0.0292
mir-093-prec-7.1=093-1	208901_s_at	TOP1	0.0519
mir-093-prec-7.1=093-1	201710_at	MYBL2	0.125
mir-093-prec-7.1=093-1	200758_s_at	NFE2L1	-0.0435
mir-093-prec-7.1=093-1	201140_s_at	RAB5C	-0.108
mir-093-prec-7.1=093-1	209011_at	TRIO	-0.0329
mir-093-prec-7.1=093-1	203024_s_at	C5orf15	-0.00243
mir-093-prec-7.1=093-1	201422_at	IFI30	0.0372
mir-093-prec-7.1=093-1	201207_at	TNFAIP1	-0.0611
mir-093-prec-7.1=093-1	201851_at	SH3GL1	-0.127
mir-093-prec-7.1=093-1	208770_s_at	EIF4EBP2	0.0691
mir-093-prec-7.1=093-1	209286_at	CDC42EP3	-0.0341
mir-093-prec-7.1=093-1	202627_s_at	SERPINE1	-0.00524
mir-093-prec-7.1=093-1	201373_at	PLEC	-0.0496
mir-093-prec-7.1=093-1	212658_at	LHFPL2	-0.0654
mir-093-prec-7.1=093-1	210312_s_at	IFT20	-0.0468
mir-093-prec-7.1=093-1	221962_s_at	UBE2H	-0.00798
mir-093-prec-7.1=093-1	204688_at	SGCE	-0.011
mir-093-prec-7.1=093-1	203358_s_at	EZH2	0.0823
mir-093-prec-7.1=093-1	219165_at	PDLIM2	-0.247
mir-093-prec-7.1=093-1	205904_at	MICA	-0.132
mir-093-prec-7.1=093-1	206414_s_at	ASAP2	-0.0579
mir-093-prec-7.1=093-1	212825_at	PAXIP1	0.0944
mir-093-prec-7.1=093-1	209832_s_at	CDT1	0.0556
mir-093-prec-7.1=093-1	220865_s_at	PDSS1	0.0694
mir-093-prec-7.1=093-1	212223_at	IDS	-0.0594
mir-093-prec-7.1=093-1	216598_s_at	CCL2	-0.0114
mir-093-prec-7.1=093-1	218100_s_at	IFT57	-0.0338
mir-093-prec-7.1=093-1	213392_at	IQCK	-0.167
mir-093-prec-7.1=093-1	221737_at	GNA12	-0.0298
mir-093-prec-7.1=093-1	219944_at	CLIP4	-0.271
mir-093-prec-7.1=093-1	219885_at	SLFN12	-0.164
mir-093-prec-7.1=093-1	209227_at	TUSC3	-0.00508
mir-098-prec-X	218007_s_at	RPS27L	-0.381
mir-098-prec-X	208616_s_at	PTP4A2	0.133
mir-098-prec-X	202487_s_at	H2AFV	0.115
mir-098-prec-X	200072_s_at	HNRNPM	0.235
mir-098-prec-X	202854_at	HPRT1	0.00515
mir-098-prec-X	202081_at	IER2	0.631
mir-098-prec-X	201046_s_at	RAD23A	0.51
mir-098-prec-X	217957_at	C16orf80	0.225
mir-098-prec-X	218115_at	ASF1B	0.00579
mir-098-prec-X	201696_at	SRSF4	0.0261
mir-098-prec-X	218388_at	PGLS	0.275
mir-098-prec-X	201825_s_at	SCCPDH	0.0841
mir-098-prec-X	218164_at	SPATA20	-0.0158
mir-098-prec-X	212907_at	SLC30A1	-0.252
mir-098-prec-X	201583_s_at	SEC23B	-0.209
mir-098-prec-X	203159_at	GLS	-0.0624
mir-098-prec-X	221864_at	ORAI3	-0.737
mir-098-prec-X	204688_at	SGCE	-0.0247
mir-098-prec-X	218782_s_at	ATAD2	0.307
mir-098-prec-X	202840_at	TAF15	0.268
mir-098-prec-X	205708_s_at	TRPM2	-0.134
mir-098-prec-X	203657_s_at	CTSF	-0.0768
mir-098-prec-X	212841_s_at	PPFIBP2	-0.336
mir-099-prec-21	221619_s_at	MTCH1	0.0037
mir-099-prec-21	201930_at	MCM6	-0.43
mir-099-prec-21	209001_s_at	ANAPC13	0.00842
mir-099-prec-21	218132_s_at	TSEN34	0.0195
mir-099-prec-21	212724_at	RND3	0.112
mir-099-prec-21	204306_s_at	CD151	0.257
mir-099-prec-21	212566_at	MAP4	0.0442
mir-099-prec-21	212397_at	RDX	0.156
mir-099-prec-21	202605_at	GUSB	-0.0131
mir-099-prec-21	201125_s_at	ITGB5	0.087
mir-099-prec-21	219041_s_at	REPIN1	-0.187
mir-099-prec-21	210046_s_at	IDH2	-0.00364
mir-099-prec-21	217995_at	SQRDL	-0.167
mir-099-prec-21	209194_at	CETN2	0.198
mir-099-prec-21	202587_s_at	AK1	0.274
mir-099-prec-21	204602_at	DKK1	0.0623
mir-099-prec-21	201734_at	CLCN3	-0.119
mir-099-prec-21	204948_s_at	FST	0.056
mir-099-prec-21	203374_s_at	TPP2	-0.316
mir-099-prec-21	209018_s_at	PINK1	0.096
mir-099-prec-21	217948_at	FAM127B	0.094
mir-099-prec-21	213338_at	TMEM158	0.0586
mir-099-prec-21	218500_at	C8orf55	-0.272
mir-099-prec-21	204784_s_at	MLF1	0.0238
mir-099-prec-21	204332_s_at	AGA	-0.0606
mir-099-prec-21	203997_at	PTPN3	-0.118
mir-099-prec-21	202932_at	YES1	0.304
mir-099-prec-21	218449_at	UFSP2	-0.101
mir-099-prec-21	217828_at	SLTM	-0.48
mir-099-prec-21	220617_s_at	ZNF532	0.0101
mir-099-prec-21	204081_at	NRGN	0.133
mir-099-prec-21	202519_at	MLXIP	-0.115
mir-099-prec-21	218273_s_at	PDP1	0.072
mir-099-prec-21	205965_at	BATF	-0.253
mir-099-prec-21	203275_at	IRF2	-0.0205
mir-099-prec-21	218793_s_at	SCML1	0.167
mir-099-prec-21	215785_s_at	CYFIP2	-0.015
mir-099-prec-21	218929_at	CDKN2AIP	-0.0771
mir-099-prec-21	203302_at	DCK	-0.0624
mir-099-prec-21	205668_at	LY75	-1.12
mir-099b-prec-19	200085_s_at	TCEB2	-0.0779
mir-099b-prec-19	212038_s_at	VDAC1	-0.0223
mir-099b-prec-19	217732_s_at	ITM2B	-0.0402
mir-099b-prec-19	200060_s_at	RNPS1	-0.731
mir-099b-prec-19	202598_at	S100A13	0.247
mir-099b-prec-19	201934_at	WDR82	-0.00827
mir-099b-prec-19	201118_at	PGD	0.0394
mir-099b-prec-19	218132_s_at	TSEN34	0.333
mir-099b-prec-19	200799_at	HSPA1A	0.0401
mir-099b-prec-19	201487_at	CTSC	-0.0333
mir-099b-prec-19	212285_s_at	AGRN	0.504
mir-099b-prec-19	218203_at	ALG5	-0.131
mir-099b-prec-19	201125_s_at	ITGB5	0.0488
mir-099b-prec-19	209045_at	XPNPEP1	-0.123
mir-099b-prec-19	202011_at	TJP1	0.335
mir-099b-prec-19	200050_at	ZNF146	0.0625
mir-099b-prec-19	218048_at	COMMD3	0.0526
mir-099b-prec-19	209040_s_at	PSMB8	-0.0167
mir-099b-prec-19	203776_at	GPKOW	0.0832
mir-099b-prec-19	219275_at	PDCD5	0.0325
mir-099b-prec-19	202207_at	ARL4C	-0.0214
mir-099b-prec-19	218375_at	NUDT9	-0.0248
mir-099b-prec-19	212442_s_at	CERS6	-0.0941
mir-099b-prec-19	204602_at	DKK1	0.0223
mir-099b-prec-19	201818_at	LPCAT1	-0.0653
mir-099b-prec-19	204948_s_at	FST	0.00454
mir-099b-prec-19	212813_at	JAM3	-0.0253
mir-099b-prec-19	201887_at	IL13RA1	0.0363
mir-099b-prec-19	213696_s_at	MED8	0.0376
mir-099b-prec-19	209661_at	KIFC3	0.127
mir-099b-prec-19	219654_at	PTPLA	0.0914
mir-099b-prec-19	208973_at	ERI3	0.249
mir-099b-prec-19	218449_at	UFSP2	-0.0208
mir-099b-prec-19	209310_s_at	CASP4	-0.221
mir-099b-prec-19	218093_s_at	ANKRD10	-0.0806
mir-099b-prec-19	203275_at	IRF2	-0.415
mir-099b-prec-19	219382_at	SERTAD3	0.235
mir-099b-prec-19	218285_s_at	BDH2	-0.125
mir-099b-prec-19	204425_at	ARHGAP4	-0.0519
mir-099b-prec-19	218929_at	CDKN2AIP	-0.25
mir-099b-prec-19	204537_s_at	GABRE	0.0118
mir-099b-prec-19	209723_at	SERPINB9	0.0557
mir-099b-prec-19	218817_at	SPCS3	-0.265
mir-099b-prec-19	208358_s_at	UGT8	-0.124
mir-099b-prec-19	209788_s_at	ERAP1	-0.221
mir-099b-prec-19	203302_at	DCK	-0.141
mir-099b-prec-19	205668_at	LY75	-0.751
mir-100-1/2-prec	211730_s_at	POLR2L	0.152
mir-100-1/2-prec	210774_s_at	NCOA4	-0.147
mir-100-1/2-prec	208649_s_at	VCP	0.114
mir-100-1/2-prec	204306_s_at	CD151	0.087
mir-100-1/2-prec	212186_at	ACACA	0.0747
mir-100-1/2-prec	202605_at	GUSB	-0.109
mir-100-1/2-prec	201125_s_at	ITGB5	0.124
mir-100-1/2-prec	219260_s_at	C17orf81	0.0555
mir-100-1/2-prec	210046_s_at	IDH2	-0.14
mir-100-1/2-prec	217995_at	SQRDL	-0.08
mir-100-1/2-prec	209194_at	CETN2	0.167
mir-100-1/2-prec	218205_s_at	MKNK2	-0.0504
mir-100-1/2-prec	201583_s_at	SEC23B	-0.0738
mir-100-1/2-prec	212983_at	HRAS	0.131
mir-100-1/2-prec	202587_s_at	AK1	0.044
mir-100-1/2-prec	204948_s_at	FST	0.177
mir-100-1/2-prec	217948_at	FAM127B	0.128
mir-100-1/2-prec	213338_at	TMEM158	0.2
mir-100-1/2-prec	218500_at	C8orf55	-0.486
mir-100-1/2-prec	209296_at	PPM1B	-0.175
mir-100-1/2-prec	202732_at	PKIG	0.234
mir-100-1/2-prec	203997_at	PTPN3	-0.0788
mir-100-1/2-prec	201924_at	AFF1	-0.129
mir-100-1/2-prec	204172_at	CPOX	0.137
mir-100-1/2-prec	202606_s_at	TLK1	-0.0641
mir-100-1/2-prec	218478_s_at	ZCCHC8	-0.252
mir-100-1/2-prec	209367_at	STXBP2	-0.0426
mir-100-1/2-prec	217828_at	SLTM	-0.0139
mir-100-1/2-prec	205542_at	STEAP1	0.107
mir-100-1/2-prec	218273_s_at	PDP1	0.0203
mir-100-1/2-prec	219015_s_at	ALG13	0.117
mir-100-1/2-prec	204819_at	FGD1	0.279
mir-100-1/2-prec	203650_at	PROCR	0.0324
mir-100-1/2-prec	218626_at	EIF4ENIF1	-0.169
mir-100-1/2-prec	202778_s_at	ZMYM2	-0.163
mir-100-1/2-prec	212558_at	SPRY1	-0.0245
mir-100-1/2-prec	205627_at	CDA	0.168
mir-100-1/2-prec	205105_at	MAN2A1	-0.0355
mir-100-1/2-prec	209890_at	TSPAN5	0.727
mir-100-1/2-prec	221646_s_at	ZDHHC11	-0.0776
mir-100-1/2-prec	218694_at	ARMCX1	0.423
mir-100-1/2-prec	205668_at	LY75	-0.942
mir-100	221619_s_at	MTCH1	0.068
mir-100	210774_s_at	NCOA4	-0.0593
mir-100	201930_at	MCM6	-0.276
mir-100	212097_at	CAV1	0.269
mir-100	213052_at	PRKAR2A	0.0946
mir-100	204306_s_at	CD151	0.253
mir-100	202119_s_at	CPNE3	0.0304
mir-100	201307_at	SEPT11	0.181
mir-100	202605_at	GUSB	-0.14
mir-100	201125_s_at	ITGB5	0.401
mir-100	217996_at	PHLDA1	0.0508
mir-100	210046_s_at	IDH2	-0.252
mir-100	211474_s_at	SERPINB6	0.0947
mir-100	209194_at	CETN2	0.35
mir-100	202587_s_at	AK1	0.487
mir-100	208925_at	CLDND1	0.155
mir-100	203276_at	LMNB1	-0.0936
mir-100	203997_at	PTPN3	-0.424
mir-100	201924_at	AFF1	-0.392
mir-100	218478_s_at	ZCCHC8	-0.24
mir-100	217828_at	SLTM	-0.674
mir-100	204081_at	NRGN	0.345
mir-100	210009_s_at	GOSR2	0.169
mir-100	218273_s_at	PDP1	0.207
mir-100	204819_at	FGD1	0.668
mir-100	218396_at	VPS13C	-0.256
mir-100	202672_s_at	ATF3	-0.176
mir-100	209306_s_at	SWAP70	0.133
mir-100	215785_s_at	CYFIP2	-0.118
mir-100	209890_at	TSPAN5	0.255
mir-100	203317_at	PSD4	-0.396
mir-100	218694_at	ARMCX1	0.0989
mir-100	205668_at	LY75	-1.08
mir-101-prec-9	200614_at	CLTC	-0.119
mir-101-prec-9	200654_at	P4HB	-0.52
mir-101-prec-9	208921_s_at	SRI	0.45
mir-101-prec-9	217722_s_at	NGRN	-0.157
mir-101-prec-9	217973_at	DCXR	-0.0336
mir-101-prec-9	214585_s_at	VPS52	-0.337
mir-101-prec-9	201487_at	CTSC	0.0114
mir-101-prec-9	202194_at	TMED5	0.0217
mir-101-prec-9	203647_s_at	FDX1	0.119
mir-101-prec-9	218856_at	TNFRSF21	0.00958
mir-101-prec-9	203277_at	DFFA	0.483
mir-101-prec-9	202136_at	ZMYND11	-0.228
mir-101-prec-9	204695_at	CDC25A	0.0431
mir-101-prec-9	212742_at	RNF115	-0.0368
mir-101-prec-9	201057_s_at	GOLGB1	-0.0221
mir-101-prec-9	202116_at	DPF2	0.315
mir-101-prec-9	218678_at	NES	0.00452
mir-101-prec-9	202061_s_at	SEL1L	-0.0743
mir-101-prec-9	205807_s_at	TUFT1	-0.138
mir-101-prec-9	218124_at	RETSAT	-0.624
mir-101-prec-9	202607_at	NDST1	-0.0278
mir-101-prec-9	218634_at	PHLDA3	-0.0577
mir-101-prec-9	209433_s_at	PPAT	0.194
mir-101-prec-9	202205_at	VASP	0.019
mir-101-prec-9	216199_s_at	MAP3K4	0.00882
mir-101-prec-9	202501_at	MAPRE2	0.0967
mir-101-prec-9	219165_at	PDLIM2	-0.594
mir-101-prec-9	202852_s_at	AAGAB	-0.773
mir-101-prec-9	202629_at	APPBP2	-0.32
mir-101-prec-9	219202_at	RHBDF2	-0.495
mir-101-prec-9	221547_at	PRPF18	-0.635
mir-101-prec-9	221667_s_at	HSPB8	-0.185
mir-101-prec-9	214992_s_at	DNASE2	-0.121
mir-101-prec-9	218553_s_at	KCTD15	-0.333
mir-101-prec-9	204497_at	ADCY9	-0.684
mir-101-prec-9	213392_at	IQCK	-0.139
mir-101-prec-9	209781_s_at	KHDRBS3	0.0757
mir-101-prec-9	213716_s_at	SECTM1	0.286
mir-101-prec-9	208358_s_at	UGT8	0.118
mir-101-prec-9	204547_at	RAB40B	-0.301
mir-101-prec-9	212686_at	PPM1H	-0.4
mir-105-2	217720_at	CHCHD2	-0.643
mir-105-2	211730_s_at	POLR2L	0.117
mir-105-2	201136_at	PLP2	0.0903
mir-105-2	210774_s_at	NCOA4	-0.0333
mir-105-2	200037_s_at	CBX3	-0.299
mir-105-2	212097_at	CAV1	0.01
mir-105-2	208649_s_at	VCP	0.413
mir-105-2	204246_s_at	DCTN3	0.0119
mir-105-2	216194_s_at	TBCB	0.632
mir-105-2	64486_at	CORO1B	-0.0627
mir-105-2	204127_at	RFC3	-0.173
mir-105-2	200789_at	ECH1	-0.00744
mir-105-2	202605_at	GUSB	-0.0927
mir-105-2	201125_s_at	ITGB5	0.365
mir-105-2	202887_s_at	DDIT4	-0.09
mir-105-2	218339_at	MRPL22	-0.198
mir-105-2	205548_s_at	BTG3	0.054
mir-105-2	219041_s_at	REPIN1	-0.204
mir-105-2	217806_s_at	POLDIP2	-0.317
mir-105-2	217995_at	SQRDL	-0.252
mir-105-2	204610_s_at	CCDC85B	0.218
mir-105-2	208813_at	GOT1	-0.0811
mir-105-2	212983_at	HRAS	0.251
mir-105-2	212721_at	SREK1	-0.43
mir-105-2	204948_s_at	FST	0.0465
mir-105-2	217948_at	FAM127B	0.146
mir-105-2	213338_at	TMEM158	0.00832
mir-105-2	218500_at	C8orf55	-0.197
mir-105-2	202539_s_at	HMGCR	-0.109
mir-105-2	202548_s_at	ARHGEF7	-0.561
mir-105-2	203230_at	DVL1	0.414
mir-105-2	218478_s_at	ZCCHC8	-0.101
mir-105-2	208025_s_at	HMGA2	0.0634
mir-105-2	218907_s_at	LRRC61	-0.549
mir-105-2	204081_at	NRGN	0.133
mir-105-2	210009_s_at	GOSR2	0.24
mir-105-2	202847_at	PCK2	-0.394
mir-105-2	221953_s_at	MMP24	0.68
mir-105-2	218273_s_at	PDP1	0.237
mir-105-2	203650_at	PROCR	0.212
mir-105-2	57082_at	LDLRAP1	0.5
mir-105-2	204604_at	CDK14	0.412
mir-105-2	205726_at	DIAPH2	1.11
mir-105-2	202778_s_at	ZMYM2	-0.205
mir-105-2	212956_at	TBC1D9	0.167
mir-105-2	212558_at	SPRY1	-0.106
mir-105-2	205088_at	MAMLD1	0.564
mir-105-2	218100_s_at	IFT57	0.0417
mir-105-2	209890_at	TSPAN5	0.784
mir-105-2	215009_s_at	LOC100499177	-0.284
mir-105-2	218929_at	CDKN2AIP	-0.891
mir-105-2	204202_at	IQCE	-0.415
mir-105-2	221646_s_at	ZDHHC11	-0.877
mir-105-2	212686_at	PPM1H	-0.409
mir-105-2	205003_at	DOCK4	0.317
mir-105-2	218694_at	ARMCX1	0.103
mir-105-2	205668_at	LY75	-1.44
mir-106-prec-X	206592_s_at	AP3D1	-0.177
mir-106-prec-X	201215_at	PLS3	-0.0157
mir-106-prec-X	217938_s_at	KCMF1	-0.0071
mir-106-prec-X	222036_s_at	MCM4	0.11
mir-106-prec-X	222216_s_at	MRPL17	-0.0993
mir-106-prec-X	201487_at	CTSC	0.101
mir-106-prec-X	201710_at	MYBL2	0.0972
mir-106-prec-X	209179_s_at	MBOAT7	-0.112
mir-106-prec-X	201140_s_at	RAB5C	-0.126
mir-106-prec-X	219960_s_at	UCHL5	0.0131
mir-106-prec-X	218595_s_at	HEATR1	0.00311
mir-106-prec-X	210371_s_at	RBBP4	0.0367
mir-106-prec-X	208712_at	CCND1	-0.0767
mir-106-prec-X	202457_s_at	PPP3CA	-0.0226
mir-106-prec-X	209432_s_at	CREB3	-0.213
mir-106-prec-X	209286_at	CDC42EP3	-0.0962
mir-106-prec-X	201373_at	PLEC	-0.066
mir-106-prec-X	202151_s_at	UBAC1	0.0205
mir-106-prec-X	218634_at	PHLDA3	-0.00589
mir-106-prec-X	212088_at	PMPCA	0.11
mir-106-prec-X	203276_at	LMNB1	0.0196
mir-106-prec-X	209513_s_at	HSDL2	0.0641
mir-106-prec-X	219165_at	PDLIM2	-0.376
mir-106-prec-X	203139_at	DAPK1	-0.0328
mir-106-prec-X	204510_at	CDC7	0.00689
mir-106-prec-X	212223_at	IDS	-0.207
mir-106-prec-X	219210_s_at	RAB8B	-0.0139
mir-106-prec-X	216598_s_at	CCL2	-0.0209
mir-106-prec-X	202796_at	SYNPO	-0.0171
mir-106-prec-X	211538_s_at	HSPA2	-0.0157
mir-106-prec-X	204497_at	ADCY9	-0.295
mir-106-prec-X	213392_at	IQCK	-0.444
mir-106-prec-X	218819_at	INTS6	0.0631
mir-106-prec-X	221737_at	GNA12	-0.0981
mir-106-prec-X	206670_s_at	GAD1	-0.0124
mir-106-prec-X	219944_at	CLIP4	-0.0303
mir-106-prec-X	213238_at	ATP10D	-0.0704
mir-106-prec-X	219885_at	SLFN12	-0.0835
mir-106-prec-X	209227_at	TUSC3	-0.118
mir-106b	200614_at	CLTC	-0.126
mir-106b	200096_s_at	ATP6V0E1	-0.00246
mir-106b	206592_s_at	AP3D1	-0.169
mir-106b	218163_at	MCTS1	-0.0395
mir-106b	201209_at	HDAC1	0.0316
mir-106b	212852_s_at	TROVE2	0.337
mir-106b	217750_s_at	UBE2Z	-0.0497
mir-106b	208901_s_at	TOP1	0.0415
mir-106b	201798_s_at	MYOF	-0.0864
mir-106b	204127_at	RFC3	0.102
mir-106b	209179_s_at	MBOAT7	-0.116
mir-106b	201140_s_at	RAB5C	-0.292
mir-106b	218595_s_at	HEATR1	0.0399
mir-106b	217796_s_at	NPLOC4	-0.0738
mir-106b	201434_at	TTC1	-0.0245
mir-106b	201422_at	IFI30	0.077
mir-106b	215089_s_at	RBM10	0.0728
mir-106b	209194_at	CETN2	-0.0553
mir-106b	202457_s_at	PPP3CA	-0.122
mir-106b	208884_s_at	UBR5	0.114
mir-106b	209432_s_at	CREB3	-0.0454
mir-106b	203660_s_at	PCNT	0.0728
mir-106b	218001_at	MRPS2	0.0631
mir-106b	205909_at	POLE2	0.0663
mir-106b	212442_s_at	CERS6	0.0822
mir-106b	202116_at	DPF2	0.101
mir-106b	209286_at	CDC42EP3	-0.0614
mir-106b	216251_s_at	TTLL12	0.0143
mir-106b	204690_at	STX8	-0.294
mir-106b	212766_s_at	ISG20L2	0.122
mir-106b	210312_s_at	IFT20	-0.22
mir-106b	218124_at	RETSAT	-0.0281
mir-106b	202607_at	NDST1	-0.0561
mir-106b	209513_s_at	HSDL2	0.0443
mir-106b	205640_at	ALDH3B1	-0.12
mir-106b	219165_at	PDLIM2	-0.154
mir-106b	205904_at	MICA	-0.191
mir-106b	204647_at	HOMER3	-0.00881
mir-106b	212875_s_at	C2CD2	-0.0302
mir-106b	219189_at	FBXL6	0.074
mir-106b	218277_s_at	DHX40	-0.00534
mir-106b	219468_s_at	CUEDC1	-0.00781
mir-106b	213865_at	DCBLD2	-0.0564
mir-106b	218096_at	AGPAT5	0.00517
mir-106b	214663_at	DSTYK	-0.0621
mir-106b	211538_s_at	HSPA2	-0.0549
mir-106b	204497_at	ADCY9	-0.0836
mir-106b	218100_s_at	IFT57	-0.0312
mir-106b	213392_at	IQCK	-0.17
mir-106b	218819_at	INTS6	0.189
mir-106b	220230_s_at	CYB5R2	0.000234
mir-106b	208358_s_at	UGT8	0.173
mir-106b	209576_at	GNAI1	-0.0147
mir-106b	205896_at	SLC22A4	-0.0722
mir-106b	207057_at	SLC16A7	-0.00524
mir-106b	219885_at	SLFN12	-0.0135
mir-125a-prec	200001_at	CAPNS1	0.518
mir-125a-prec	214039_s_at	LAPTM4B	0.33
mir-125a-prec	217773_s_at	NDUFA4	-0.133
mir-125a-prec	200060_s_at	RNPS1	-0.0834
mir-125a-prec	201930_at	MCM6	-0.0287
mir-125a-prec	202345_s_at	FABP5	-0.00639
mir-125a-prec	31846_at	RHOD	0.0302
mir-125a-prec	202598_at	S100A13	0.173
mir-125a-prec	200931_s_at	VCL	0.0394
mir-125a-prec	201500_s_at	PPP1R11	0.134
mir-125a-prec	201599_at	OAT	0.0366
mir-125a-prec	218132_s_at	TSEN34	0.274
mir-125a-prec	212724_at	RND3	0.0207
mir-125a-prec	212285_s_at	AGRN	0.375
mir-125a-prec	201125_s_at	ITGB5	0.1
mir-125a-prec	209045_at	XPNPEP1	-0.362
mir-125a-prec	202011_at	TJP1	0.266
mir-125a-prec	216237_s_at	MCM5	-0.0095
mir-125a-prec	218571_s_at	CHMP4A	-0.0222
mir-125a-prec	202329_at	CSK	-0.161
mir-125a-prec	213604_at	TCEB3	0.0973
mir-125a-prec	201445_at	CNN3	0.00241
mir-125a-prec	218048_at	COMMD3	0.0516
mir-125a-prec	212673_at	METAP1	-0.408
mir-125a-prec	209040_s_at	PSMB8	-0.0776
mir-125a-prec	203367_at	DUSP14	0.0304
mir-125a-prec	203524_s_at	MPST	-0.0801
mir-125a-prec	202207_at	ARL4C	-0.0459
mir-125a-prec	204602_at	DKK1	0.0716
mir-125a-prec	212573_at	ENDOD1	-0.134
mir-125a-prec	202797_at	SACM1L	-0.0444
mir-125a-prec	219654_at	PTPLA	0.0347
mir-125a-prec	204332_s_at	AGA	-0.0456
mir-125a-prec	203276_at	LMNB1	-0.195
mir-125a-prec	201681_s_at	DLG5	0.252
mir-125a-prec	205081_at	CRIP1	-0.042
mir-125a-prec	213229_at	DICER1	-0.0727
mir-125a-prec	219806_s_at	C11orf75	-0.196
mir-125a-prec	205775_at	FAM50B	-0.233
mir-125a-prec	213628_at	CLCC1	0.573
mir-125a-prec	220358_at	BATF3	-0.0974
mir-125a-prec	203574_at	NFIL3	-0.174
mir-125a-prec	212873_at	HMHA1	-0.0442
mir-125a-prec	218396_at	VPS13C	-0.32
mir-125a-prec	218729_at	LXN	-0.0121
mir-125a-prec	202617_s_at	MECP2	0.0899
mir-125a-prec	208158_s_at	OSBPL1A	0.345
mir-125a-prec	218093_s_at	ANKRD10	-0.175
mir-125a-prec	203275_at	IRF2	-0.219
mir-125a-prec	212558_at	SPRY1	-0.229
mir-125a-prec	220773_s_at	GPHN	-0.658
mir-125a-prec	204425_at	ARHGAP4	-0.218
mir-125a-prec	209788_s_at	ERAP1	-0.297
mir-125a-prec	221218_s_at	TPK1	-0.343
mir-125a-prec	203302_at	DCK	-0.0995
mir-125a-prec	212706_at	RASA4	-0.00945
mir-125a-prec	205668_at	LY75	-0.377
mir-125b-1	213175_s_at	SNRPB	-0.116
mir-125b-1	204992_s_at	PFN2	0.0359
mir-125b-1	202001_s_at	NDUFA6	-0.0599
mir-125b-1	210774_s_at	NCOA4	-0.00949
mir-125b-1	212097_at	CAV1	0.0105
mir-125b-1	208649_s_at	VCP	0.0201
mir-125b-1	209118_s_at	TUBA1A	0.00561
mir-125b-1	201518_at	CBX1	0.0653
mir-125b-1	208996_s_at	POLR2C	0.0304
mir-125b-1	212739_s_at	NME4	0.0567
mir-125b-1	218167_at	AMZ2	0.115
mir-125b-1	212186_at	ACACA	0.32
mir-125b-1	202605_at	GUSB	-0.345
mir-125b-1	221641_s_at	ACOT9	0.394
mir-125b-1	201125_s_at	ITGB5	0.109
mir-125b-1	201953_at	CIB1	-0.0132
mir-125b-1	218339_at	MRPL22	-0.237
mir-125b-1	202785_at	NDUFA7	-0.101
mir-125b-1	209194_at	CETN2	0.46
mir-125b-1	222132_s_at	AGK	0.378
mir-125b-1	219212_at	HSPA14	-0.0711
mir-125b-1	212983_at	HRAS	0.503
mir-125b-1	200884_at	CKB	0.139
mir-125b-1	209286_at	CDC42EP3	0.0471
mir-125b-1	213070_at	PIK3C2A	0.0126
mir-125b-1	217836_s_at	YY1AP1	-0.078
mir-125b-1	217948_at	FAM127B	0.0681
mir-125b-1	208925_at	CLDND1	0.0744
mir-125b-1	205596_s_at	SMURF2	0.00728
mir-125b-1	218500_at	C8orf55	-0.545
mir-125b-1	205479_s_at	PLAU	0.0713
mir-125b-1	203230_at	DVL1	0.286
mir-125b-1	212765_at	CAMSAP2	0.109
mir-125b-1	200961_at	SEPHS2	-0.411
mir-125b-1	203997_at	PTPN3	-0.544
mir-125b-1	201924_at	AFF1	-0.756
mir-125b-1	202932_at	YES1	0.0142
mir-125b-1	217828_at	SLTM	-1.07
mir-125b-1	218907_s_at	LRRC61	-0.371
mir-125b-1	204867_at	GCHFR	-0.0209
mir-125b-1	204081_at	NRGN	0.133
mir-125b-1	218273_s_at	PDP1	0.428
mir-125b-1	204819_at	FGD1	0.2
mir-125b-1	213865_at	DCBLD2	0.0871
mir-125b-1	218454_at	PLBD1	-0.0404
mir-125b-1	205981_s_at	ING2	-0.585
mir-125b-1	212558_at	SPRY1	-0.106
mir-125b-1	218100_s_at	IFT57	0.147
mir-125b-1	209890_at	TSPAN5	0.256
mir-125b-1	217790_s_at	SSR3	0.124
mir-125b-1	219429_at	FA2H	-0.172
mir-125b-1	221646_s_at	ZDHHC11	-0.177
mir-125b-1	218694_at	ARMCX1	0.502
mir-125b-1	206204_at	GRB14	-0.0728
mir-125b-1	205668_at	LY75	-0.115
mir-125b-2-prec	221619_s_at	MTCH1	0.0432
mir-125b-2-prec	204992_s_at	PFN2	0.162
mir-125b-2-prec	212097_at	CAV1	0.0318
mir-125b-2-prec	202427_s_at	BRP44	-0.0155
mir-125b-2-prec	212739_s_at	NME4	0.0486
mir-125b-2-prec	212397_at	RDX	0.161
mir-125b-2-prec	202605_at	GUSB	-0.385
mir-125b-2-prec	201125_s_at	ITGB5	0.075
mir-125b-2-prec	210046_s_at	IDH2	-0.0494
mir-125b-2-prec	217995_at	SQRDL	-0.00807
mir-125b-2-prec	209194_at	CETN2	0.677
mir-125b-2-prec	222132_s_at	AGK	0.167
mir-125b-2-prec	212983_at	HRAS	0.419
mir-125b-2-prec	218375_at	NUDT9	-0.0792
mir-125b-2-prec	200884_at	CKB	0.0973
mir-125b-2-prec	203964_at	NMI	-0.0473
mir-125b-2-prec	202716_at	PTPN1	0.0476
mir-125b-2-prec	204948_s_at	FST	0.185
mir-125b-2-prec	209605_at	TST	-0.0899
mir-125b-2-prec	208925_at	CLDND1	0.491
mir-125b-2-prec	205596_s_at	SMURF2	0.0372
mir-125b-2-prec	218500_at	C8orf55	-0.556
mir-125b-2-prec	59697_at	RAB15	-0.0885
mir-125b-2-prec	212765_at	CAMSAP2	0.294
mir-125b-2-prec	200961_at	SEPHS2	-0.328
mir-125b-2-prec	203997_at	PTPN3	-0.937
mir-125b-2-prec	201924_at	AFF1	-0.355
mir-125b-2-prec	202930_s_at	SUCLA2	-0.133
mir-125b-2-prec	202932_at	YES1	0.0685
mir-125b-2-prec	218478_s_at	ZCCHC8	-0.401
mir-125b-2-prec	217828_at	SLTM	-0.823
mir-125b-2-prec	219123_at	ZNF232	-0.288
mir-125b-2-prec	210009_s_at	GOSR2	0.0188
mir-125b-2-prec	202519_at	MLXIP	-0.0469
mir-125b-2-prec	218273_s_at	PDP1	0.157
mir-125b-2-prec	204819_at	FGD1	0.787
mir-125b-2-prec	209306_s_at	SWAP70	0.00572
mir-125b-2-prec	218626_at	EIF4ENIF1	-0.107
mir-125b-2-prec	218454_at	PLBD1	-0.00238
mir-125b-2-prec	205981_s_at	ING2	-0.275
mir-125b-2-prec	213457_at	MFHAS1	-0.0208
mir-125b-2-prec	203317_at	PSD4	-0.222
mir-125b-2-prec	218651_s_at	LARP6	0.0647
mir-125b-2-prec	219429_at	FA2H	-0.242
mir-125b-2-prec	218694_at	ARMCX1	0.108
mir-125b-2-prec	205668_at	LY75	-0.101
miR-126*	200872_at	S100A10	-0.0497
miR-126*	201128_s_at	ACLY	0.0291
miR-126*	217774_s_at	TRMT112	-0.0755
miR-126*	202954_at	UBE2C	-0.357
miR-126*	200964_at	UBA1	-0.286
miR-126*	200027_at	NARS	0.127
miR-126*	209714_s_at	CDKN3	-0.106
miR-126*	209103_s_at	UFD1L	-0.0585
miR-126*	208598_s_at	HUWE1	-0.042
miR-126*	210835_s_at	CTBP2	-0.0127
miR-126*	202284_s_at	CDKN1A	0.0504
miR-126*	214224_s_at	PIN4	-0.0819
miR-126*	209787_s_at	HMGN4	0.0685
miR-126*	202123_s_at	ABL1	0.0587
miR-126*	212625_at	STX10	-0.0393
miR-126*	212379_at	GART	0.0106
miR-126*	201627_s_at	INSIG1	0.0093
miR-126*	209736_at	SOX13	-0.0157
miR-126*	217738_at	NAMPT	0.351
miR-126*	202151_s_at	UBAC1	0.0788
miR-126*	212596_s_at	HMGXB4	-0.00584
miR-126*	218709_s_at	IFT52	-0.232
miR-126*	203509_at	SORL1	-0.0253
miR-126*	201749_at	ECE1	-0.261
miR-126*	216996_s_at	FASTKD2	0.0993
miR-126*	201941_at	CPD	-0.169
miR-126*	202838_at	FUCA1	-0.00404
miR-126*	203693_s_at	E2F3	0.034
miR-126*	218825_at	EGFL7	0.688
miR-126*	204735_at	PDE4A	0.0441
miR-126*	204526_s_at	TBC1D8	-0.213
miR-126*	221786_at	C6orf120	0.0503
miR-126*	218817_at	SPCS3	0.266
miR-126*	221636_s_at	MARC2	-0.0823
mir-126	200021_at	CFL1	-0.176
mir-126	202483_s_at	RANBP1	-0.0662
mir-126	201128_s_at	ACLY	0.174
mir-126	217774_s_at	TRMT112	-0.0875
mir-126	202954_at	UBE2C	-0.0507
mir-126	200964_at	UBA1	-0.255
mir-126	207628_s_at	WBSCR22	0.111
mir-126	209103_s_at	UFD1L	-0.156
mir-126	208598_s_at	HUWE1	-0.516
mir-126	208788_at	ELOVL5	0.0582
mir-126	201209_at	HDAC1	-0.0331
mir-126	201968_s_at	PGM1	-0.0212
mir-126	202071_at	SDC4	-0.0372
mir-126	203622_s_at	PNO1	0.0937
mir-126	210137_s_at	DCTD	0.257
mir-126	214224_s_at	PIN4	-0.0997
mir-126	218788_s_at	SMYD3	0.0941
mir-126	212625_at	STX10	-0.343
mir-126	201284_s_at	APEH	0.291
mir-126	218191_s_at	LMBRD1	0.127
mir-126	212685_s_at	TBL2	0.16
mir-126	219076_s_at	PXMP2	-0.109
mir-126	217738_at	NAMPT	0.117
mir-126	219006_at	NDUFAF4	0.111
mir-126	212596_s_at	HMGXB4	-0.0528
mir-126	220597_s_at	ARL6IP4	-0.0141
mir-126	205479_s_at	PLAU	-0.0657
mir-126	218709_s_at	IFT52	-0.773
mir-126	202797_at	SACM1L	0.00688
mir-126	201941_at	CPD	-0.192
mir-126	221214_s_at	NELF	0.146
mir-126	202838_at	FUCA1	-0.0178
mir-126	221229_s_at	TRMT61B	0.0253
mir-126	212815_at	ASCC3	0.446
mir-126	203693_s_at	E2F3	0.0467
mir-126	212062_at	ATP9A	-0.133
mir-126	203341_at	CEBPZ	0.154
mir-126	218825_at	EGFL7	0.826
mir-126	204081_at	NRGN	-0.0287
mir-126	203592_s_at	FSTL3	0.159
mir-126	204526_s_at	TBC1D8	-0.327
mir-126	208934_s_at	LGALS8	-0.411
mir-126	213135_at	TIAM1	-0.0131
mir-126	202037_s_at	SFRP1	-0.0226
mir-126	207630_s_at	CREM	0.0383
mir-126	218503_at	KIAA1797	-0.602
mir-126	204686_at	IRS1	-0.0222
mir-126	213116_at	NEK3	0.055
mir-126	209723_at	SERPINB9	-0.0977
mir-126	218692_at	SYBU	-0.0311
mir-126	204929_s_at	VAMP5	-0.0692
mir-126	218974_at	SOBP	-0.299
mir-126	202748_at	GBP2	-0.148
mir-126	219181_at	LIPG	-0.0143
mir-126	203741_s_at	ADCY7	0.039
mir-126	212651_at	RHOBTB1	0.124
mir-126	211812_s_at	B3GALNT1	-0.0586
mir-127-prec	200844_s_at	PRDX6	0.037
mir-127-prec	217801_at	ATP5E	-0.0578
mir-127-prec	200824_at	GSTP1	-0.0573
mir-127-prec	202090_s_at	UQCR11	0.0501
mir-127-prec	204246_s_at	DCTN3	0.484
mir-127-prec	200975_at	PPT1	-0.131
mir-127-prec	221505_at	ANP32E	-0.137
mir-127-prec	204559_s_at	LSM7	0.107
mir-127-prec	217958_at	TRAPPC4	0.043
mir-127-prec	209171_at	ITPA	-0.0336
mir-127-prec	203590_at	DYNC1LI2	-0.114
mir-127-prec	64486_at	CORO1B	-0.0354
mir-127-prec	201319_at	MYL12A	-0.0795
mir-127-prec	209017_s_at	LONP1	0.015
mir-127-prec	202333_s_at	UBE2B	-0.0107
mir-127-prec	202003_s_at	ACAA2	-0.0381
mir-127-prec	208841_s_at	G3BP2	-0.0248
mir-127-prec	218631_at	AVPI1	-0.0344
mir-127-prec	218472_s_at	PELO	0.473
mir-127-prec	203660_s_at	PCNT	0.0157
mir-127-prec	213039_at	ARHGEF18	0.278
mir-127-prec	204540_at	EEF1A2	-0.0282
mir-127-prec	218375_at	NUDT9	-0.0614
mir-127-prec	217778_at	SLC39A1	-0.0929
mir-127-prec	204975_at	EMP2	-0.0723
mir-127-prec	206245_s_at	IVNS1ABP	-0.0141
mir-127-prec	218116_at	C9orf78	0.0342
mir-127-prec	213338_at	TMEM158	0.0363
mir-127-prec	205204_at	NMB	-0.00829
mir-127-prec	59697_at	RAB15	-0.00554
mir-127-prec	205774_at	F12	-0.0105
mir-127-prec	210512_s_at	VEGFA	0.0511
mir-127-prec	218259_at	MKL2	-0.0222
mir-127-prec	218456_at	CAPRIN2	0.104
mir-127-prec	202223_at	STT3A	0.0179
mir-127-prec	219806_s_at	C11orf75	-0.0101
mir-127-prec	219573_at	LRRC16A	-0.208
mir-127-prec	204012_s_at	LCMT2	-0.085
mir-127-prec	212875_s_at	C2CD2	0.00924
mir-127-prec	204595_s_at	STC1	-0.113
mir-127-prec	219545_at	KCTD14	-0.23
mir-127-prec	203627_at	IGF1R	-0.166
mir-127-prec	208934_s_at	LGALS8	-0.286
mir-127-prec	218729_at	LXN	-0.0151
mir-127-prec	204604_at	CDK14	0.0304
mir-127-prec	206059_at	ZNF91	0.11
mir-127-prec	209270_at	LAMB3	0.0232
mir-127-prec	210138_at	RGS20	-0.103
mir-127-prec	212298_at	NRP1	0.00392
mir-127-prec	205429_s_at	MPP6	0.4
mir-127-prec	221012_s_at	TRIM8	0.153
mir-127-prec	204920_at	CPS1	-0.06
mir-127-prec	204337_at	RGS4	0.199
mir-127-prec	219403_s_at	HPSE	-0.178
mir-127-prec	204646_at	DPYD	0.0496
mir-127-prec	221645_s_at	ZNF83	0.174
mir-127-prec	211343_s_at	COL13A1	0.0712
mir-130a-prec	221475_s_at	RPL15	0.0959
mir-130a-prec	215091_s_at	GTF3A	-0.132
mir-130a-prec	200837_at	BCAP31	-0.0618
mir-130a-prec	203133_at	SEC61B	-0.469
mir-130a-prec	201588_at	TXNL1	-0.0861
mir-130a-prec	212552_at	HPCAL1	-0.332
mir-130a-prec	201622_at	SND1	-0.122
mir-130a-prec	201046_s_at	RAD23A	-0.219
mir-130a-prec	201264_at	COPE	-0.0647
mir-130a-prec	200774_at	FAM120A	-0.0176
mir-130a-prec	211023_at	PDHB	0.0408
mir-130a-prec	221896_s_at	HIGD1A	0.0164
mir-130a-prec	218025_s_at	ECI2	0.195
mir-130a-prec	212739_s_at	NME4	0.151
mir-130a-prec	49077_at	PPME1	0.203
mir-130a-prec	208964_s_at	FADS1	0.121
mir-130a-prec	218003_s_at	FKBP3	0.145
mir-130a-prec	218679_s_at	VPS28	0.835
mir-130a-prec	217984_at	RNASET2	-0.186
mir-130a-prec	200922_at	KDELR1	-0.0927
mir-130a-prec	201422_at	IFI30	-0.176
mir-130a-prec	205512_s_at	AIFM1	-0.109
mir-130a-prec	217933_s_at	LAP3	-0.128
mir-130a-prec	217865_at	RNF130	0.0474
mir-130a-prec	210609_s_at	TP53I3	0.00148
mir-130a-prec	218429_s_at	C19orf66	-0.283
mir-130a-prec	217118_s_at	KIAA0930	-0.0716
mir-130a-prec	201818_at	LPCAT1	-0.0794
mir-130a-prec	218327_s_at	SNAP29	0.181
mir-130a-prec	203714_s_at	TBCE	0.446
mir-130a-prec	221751_at	PANK3	0.0645
mir-130a-prec	217730_at	TMBIM1	0.19
mir-130a-prec	202814_s_at	HEXIM1	0.0182
mir-130a-prec	209278_s_at	TFPI2	0.0074
mir-130a-prec	202449_s_at	RXRA	-0.038
mir-130a-prec	219654_at	PTPLA	0.329
mir-130a-prec	218092_s_at	AGFG1	0.0801
mir-130a-prec	203875_at	SMARCA1	0.464
mir-130a-prec	55872_at	ZNF512B	0.21
mir-130a-prec	209016_s_at	KRT7	0.0574
mir-130a-prec	213147_at	HOXA10	-0.658
mir-130a-prec	205575_at	C1QL1	-0.0312
mir-130a-prec	203196_at	ABCC4	-0.183
mir-130a-prec	219522_at	FJX1	0.0964
mir-130a-prec	202253_s_at	DNM2	-0.315
mir-130a-prec	218275_at	SLC25A10	-0.347
mir-130a-prec	212830_at	MEGF9	-0.168
mir-130a-prec	202869_at	OAS1	-0.0366
mir-130a-prec	217889_s_at	CYBRD1	0.0652
mir-130a-prec	218705_s_at	SNX24	0.248
mir-130a-prec	205439_at	GSTT2	0.0322
mir-130a-prec	203556_at	ZHX2	-0.0389
mir-130a-prec	204720_s_at	DNAJC6	0.0741
mir-130a-prec	218692_at	SYBU	-0.0166
mir-130a-prec	218182_s_at	CLDN1	0.00174
mir-134-prec	208695_s_at	RPL39	-0.108
mir-134-prec	209773_s_at	RRM2	0.615
mir-134-prec	208705_s_at	EIF5	0.0664
mir-134-prec	201588_at	TXNL1	0.124
mir-134-prec	202836_s_at	TXNL4A	0.133
mir-134-prec	202345_s_at	FABP5	-0.023
mir-134-prec	211946_s_at	PRRC2C	-0.00426
mir-134-prec	44654_at	G6PC3	0.489
mir-134-prec	200847_s_at	TMEM66	-0.0121
mir-134-prec	217992_s_at	EFHD2	0.236
mir-134-prec	220547_s_at	FAM35A	-0.343
mir-134-prec	202383_at	KDM5C	0.0312
mir-134-prec	204385_at	KYNU	0.086
mir-134-prec	209213_at	CBR1	0.134
mir-134-prec	217764_s_at	RAB31	0.0106
mir-134-prec	200884_at	CKB	0.00503
mir-134-prec	218951_s_at	PLCXD1	-0.587
mir-134-prec	203046_s_at	TIMELESS	-0.506
mir-134-prec	204948_s_at	FST	0.305
mir-134-prec	217948_at	FAM127B	0.624
mir-134-prec	208925_at	CLDND1	0.0683
mir-134-prec	210115_at	RPL39L	0.0744
mir-134-prec	203997_at	PTPN3	-0.479
mir-134-prec	219123_at	ZNF232	-0.63
mir-134-prec	201069_at	MMP2	0.00657
mir-134-prec	222040_at	HNRNPA1	-0.554
mir-134-prec	209281_s_at	ATP2B1	0.00889
mir-134-prec	204819_at	FGD1	0.539
mir-134-prec	204501_at	NOV	0.0942
mir-134-prec	213258_at	TFPI	0.0286
mir-134-prec	214992_s_at	DNASE2	-0.05
mir-134-prec	202832_at	GCC2	-0.0379
mir-134-prec	209156_s_at	COL6A2	0.00141
mir-134-prec	214734_at	EXPH5	-0.0907
mir-134-prec	212943_at	KIAA0528	-0.105
mir-134-prec	209897_s_at	SLIT2	0.0937
mir-134-prec	218242_s_at	SUV420H1	-0.197
mir-134-prec	213348_at	CDKN1C	-0.0773
mir-134-prec	212736_at	C16orf45	0.109
mir-134-prec	206670_s_at	GAD1	-0.156
mir-134-prec	204225_at	HDAC4	-0.735
mir-135-2-prec	217722_s_at	NGRN	-0.00142
mir-135-2-prec	200704_at	LITAF	-0.0553
mir-135-2-prec	206592_s_at	AP3D1	-0.152
mir-135-2-prec	201209_at	HDAC1	0.0245
mir-135-2-prec	217750_s_at	UBE2Z	-0.346
mir-135-2-prec	222216_s_at	MRPL17	-0.116
mir-135-2-prec	203342_at	TIMM17B	0.0392
mir-135-2-prec	201125_s_at	ITGB5	-0.14
mir-135-2-prec	202024_at	ASNA1	-0.109
mir-135-2-prec	218333_at	DERL2	-0.159
mir-135-2-prec	202457_s_at	PPP3CA	-0.0806
mir-135-2-prec	213153_at	SETD1B	0.145
mir-135-2-prec	201976_s_at	MYO10	-0.0923
mir-135-2-prec	203045_at	NINJ1	-0.00799
mir-135-2-prec	209286_at	CDC42EP3	-0.0373
mir-135-2-prec	203714_s_at	TBCE	0.2
mir-135-2-prec	218124_at	RETSAT	-0.111
mir-135-2-prec	218597_s_at	CISD1	0.0961
mir-135-2-prec	201830_s_at	NET1	0.0554
mir-135-2-prec	212350_at	TBC1D1	-0.459
mir-135-2-prec	219165_at	PDLIM2	-0.0653
mir-135-2-prec	218853_s_at	MOSPD1	-0.0431
mir-135-2-prec	217226_s_at	SFXN3	-0.016
mir-135-2-prec	207124_s_at	GNB5	-0.000318
mir-135-2-prec	201380_at	CRTAP	-0.0125
mir-135-2-prec	204510_at	CDC7	0.129
mir-135-2-prec	213865_at	DCBLD2	-0.101
mir-135-2-prec	213647_at	DNA2	0.0788
mir-135-2-prec	209308_s_at	BNIP2	-0.0868
mir-135-2-prec	202796_at	SYNPO	-0.475
mir-135-2-prec	204497_at	ADCY9	-0.325
mir-135-2-prec	220994_s_at	STXBP6	-0.0286
mir-135-2-prec	220926_s_at	EDEM3	0.0273
mir-138-1-prec	211762_s_at	KPNA2	0.157
mir-138-1-prec	201272_at	AKR1B1	0.16
mir-138-1-prec	200964_at	UBA1	-0.0475
mir-138-1-prec	200704_at	LITAF	0.365
mir-138-1-prec	210275_s_at	ZFAND5	0.0882
mir-138-1-prec	212464_s_at	FN1	0.0307
mir-138-1-prec	202188_at	NUP93	0.628
mir-138-1-prec	221436_s_at	CDCA3	0.478
mir-138-1-prec	212032_s_at	PTOV1	-0.179
mir-138-1-prec	212052_s_at	TBC1D9B	-1.06
mir-138-1-prec	203947_at	CSTF3	0.316
mir-138-1-prec	217933_s_at	LAP3	0.0351
mir-138-1-prec	209875_s_at	SPP1	0.00769
mir-138-1-prec	201909_at	RPS4Y1	0.0758
mir-138-1-prec	201339_s_at	SCP2	-0.0792
mir-138-1-prec	202758_s_at	RFXANK	-0.498
mir-138-1-prec	213478_at	KAZN	0.0491
mir-138-1-prec	212607_at	AKT3	0.233
mir-138-1-prec	219221_at	ZBTB38	0.262
mir-138-1-prec	213035_at	ANKRD28	0.0343
mir-138-1-prec	213260_at	FOXC1	0.112
mir-138-1-prec	219258_at	TIPIN	0.153
mir-138-1-prec	219202_at	RHBDF2	0.142
mir-138-1-prec	202253_s_at	DNM2	-0.0526
mir-138-1-prec	204479_at	OSTF1	-0.0609
mir-138-1-prec	213693_s_at	MUC1	-0.126
mir-138-1-prec	212223_at	IDS	0.04
mir-138-1-prec	210473_s_at	GPR125	0.142
mir-138-1-prec	209308_s_at	BNIP2	0.244
mir-138-1-prec	203329_at	PTPRM	0.494
mir-138-1-prec	204290_s_at	ALDH6A1	-0.0273
mir-138-1-prec	204709_s_at	KIF23	0.773
mir-138-1-prec	213348_at	CDKN1C	0.0997
mir-138-1-prec	219631_at	LRP12	0.453
mir-138-1-prec	204019_s_at	SH3YL1	-0.62
mir-138-1-prec	209227_at	TUSC3	1.06
mir-138-2-prec	200886_s_at	PGAM1	0.251
mir-138-2-prec	200614_at	CLTC	0.0169
mir-138-2-prec	218007_s_at	RPS27L	0.148
mir-138-2-prec	201128_s_at	ACLY	0.0364
mir-138-2-prec	202567_at	SNRPD3	-0.0983
mir-138-2-prec	201672_s_at	USP14	0.00698
mir-138-2-prec	216032_s_at	ERGIC3	-0.0216
mir-138-2-prec	200644_at	MARCKSL1	-0.0514
mir-138-2-prec	221676_s_at	CORO1C	0.0104
mir-138-2-prec	200704_at	LITAF	0.0324
mir-138-2-prec	201209_at	HDAC1	-0.113
mir-138-2-prec	209089_at	RAB5A	0.0903
mir-138-2-prec	39729_at	PRDX2	-0.00811
mir-138-2-prec	214430_at	GLA	0.0022
mir-138-2-prec	201417_at	SOX4	-0.00836
mir-138-2-prec	212625_at	STX10	-0.39
mir-138-2-prec	212167_s_at	SMARCB1	-0.109
mir-138-2-prec	213398_s_at	SDR39U1	-0.209
mir-138-2-prec	209262_s_at	NR2F6	-0.0773
mir-138-2-prec	218684_at	LRRC8D	0.0654
mir-138-2-prec	212428_at	KIAA0368	0.265
mir-138-2-prec	201858_s_at	SRGN	0.0453
mir-138-2-prec	201701_s_at	PGRMC2	0.21
mir-138-2-prec	218492_s_at	THAP7	-0.0976
mir-138-2-prec	208309_s_at	MALT1	0.0923
mir-138-2-prec	219202_at	RHBDF2	0.0831
mir-138-2-prec	209308_s_at	BNIP2	0.124
mir-138-2-prec	203329_at	PTPRM	0.188
mir-138-2-prec	219749_at	SH2D4A	0.418
mir-138-2-prec	205429_s_at	MPP6	0.316
mir-138-2-prec	221009_s_at	ANGPTL4	-0.144
mir-138-2-prec	214657_s_at	NEAT1	0.0421
mir-138-2-prec	204709_s_at	KIF23	0.0501
mir-138-2-prec	213348_at	CDKN1C	0.25
mir-138-2-prec	203185_at	RASSF2	0.0655
mir-138-2-prec	206157_at	PTX3	0.0143
mir-138-2-prec	209227_at	TUSC3	0.541
mir-141-prec	213011_s_at	TPI1	0.0807
mir-141-prec	201553_s_at	LAMP1	0.14
mir-141-prec	200803_s_at	TMBIM6	0.209
mir-141-prec	222154_s_at	SPATS2L	0.118
mir-141-prec	200623_s_at	CALM3	0.153
mir-141-prec	202413_s_at	USP1	-0.21
mir-141-prec	208405_s_at	CD164	0.217
mir-141-prec	208964_s_at	FADS1	-0.139
mir-141-prec	201623_s_at	DARS	0.0392
mir-141-prec	212348_s_at	KDM1A	-0.0392
mir-141-prec	219061_s_at	LAGE3	-0.149
mir-141-prec	212072_s_at	CSNK2A1	0.201
mir-141-prec	218773_s_at	MSRB2	0.332
mir-141-prec	201579_at	FAT1	0.023
mir-141-prec	218251_at	MID1IP1	-0.193
mir-141-prec	221472_at	SERINC3	0.184
mir-141-prec	202336_s_at	PAM	0.059
mir-141-prec	221927_s_at	ABHD11	0.234
mir-141-prec	218066_at	SLC12A7	0.0432
mir-141-prec	221989_at	RPL10	-0.0466
mir-141-prec	218526_s_at	RANGRF	-0.355
mir-141-prec	202218_s_at	FADS2	-0.0235
mir-141-prec	219288_at	C3orf14	-0.0411
mir-141-prec	204274_at	EBAG9	0.317
mir-141-prec	209679_s_at	SMAGP	0.0309
mir-141-prec	218199_s_at	NOL6	-0.304
mir-141-prec	218313_s_at	GALNT7	0.0135
mir-141-prec	203127_s_at	SPTLC2	0.142
mir-141-prec	210827_s_at	ELF3	0.454
mir-141-prec	210115_at	RPL39L	-0.247
mir-141-prec	202501_at	MAPRE2	-0.202
mir-141-prec	219123_at	ZNF232	-0.0667
mir-141-prec	203287_at	LAD1	0.381
mir-141-prec	218907_s_at	LRRC61	0.0416
mir-141-prec	203097_s_at	RAPGEF2	-0.416
mir-141-prec	202253_s_at	DNM2	0.213
mir-141-prec	204819_at	FGD1	-0.953
mir-141-prec	219100_at	OBFC1	0.42
mir-141-prec	219038_at	MORC4	0.0804
mir-141-prec	204491_at	PDE4D	-0.402
mir-141-prec	214734_at	EXPH5	0.186
mir-141-prec	219395_at	ESRP2	0.203
mir-141-prec	221729_at	COL5A2	-0.0166
mir-141-prec	206373_at	ZIC1	-0.158
mir-141-prec	204019_s_at	SH3YL1	0.142
mir-141-prec	203299_s_at	AP1S2	-0.156
mir-141-prec	203373_at	SOCS2	-0.172
mir-141-prec	219779_at	ZFHX4	0.111
mir-141-prec	204790_at	SMAD7	0.506
mir-141-prec	214830_at	SLC38A6	-0.152
mir-141-prec	209750_at	NR1D2	0.106
mir-141-prec	205110_s_at	FGF13	-0.102
mir-141-prec	219928_s_at	CABYR	-0.087
mir-141-prec	217127_at	CTH	-0.0557
mir-141-prec	213110_s_at	COL4A5	-0.241
mir-141-prec	206204_at	GRB14	0.124
mir-141-prec	205234_at	SLC16A4	-0.325
mir-142-prec	217963_s_at	NGFRAP1	-0.112
mir-142-prec	200700_s_at	KDELR2	-0.0666
mir-142-prec	201938_at	CDK2AP1	-0.301
mir-142-prec	208949_s_at	LGALS3	-0.0744
mir-142-prec	201471_s_at	SQSTM1	-0.208
mir-142-prec	208714_at	NDUFV1	0.0794
mir-142-prec	210835_s_at	CTBP2	-0.154
mir-142-prec	205417_s_at	DAG1	-0.236
mir-142-prec	209253_at	SORBS3	-0.171
mir-142-prec	201063_at	RCN1	-0.0828
mir-142-prec	221699_s_at	DDX50	0.413
mir-142-prec	220547_s_at	FAM35A	0.518
mir-142-prec	218788_s_at	SMYD3	0.106
mir-142-prec	209332_s_at	MAX	0.582
mir-142-prec	219212_at	HSPA14	0.179
mir-142-prec	203611_at	TERF2	0.167
mir-142-prec	203137_at	WTAP	0.0128
mir-142-prec	213070_at	PIK3C2A	-0.104
mir-142-prec	217849_s_at	CDC42BPB	-0.947
mir-142-prec	204639_at	ADA	0.259
mir-142-prec	209661_at	KIFC3	-0.951
mir-142-prec	208398_s_at	TBPL1	0.386
mir-142-prec	218153_at	CARS2	1.57
mir-142-prec	218686_s_at	RHBDF1	-0.113
mir-142-prec	201567_s_at	GOLGA4	-0.198
mir-142-prec	55872_at	ZNF512B	0.063
mir-142-prec	202932_at	YES1	-0.272
mir-142-prec	203665_at	HMOX1	-0.242
mir-142-prec	213145_at	FBXL14	0.373
mir-142-prec	218849_s_at	PPP1R13L	-0.578
mir-142-prec	202265_at	BMI1	0.0696
mir-142-prec	204081_at	NRGN	-0.209
mir-142-prec	222064_s_at	AARSD1	0.309
mir-142-prec	222040_at	HNRNPA1	0.327
mir-142-prec	204595_s_at	STC1	0.158
mir-142-prec	203759_at	ST3GAL4	-0.558
mir-142-prec	203706_s_at	FZD7	-0.211
mir-142-prec	218815_s_at	TMEM51	-0.0328
mir-142-prec	205965_at	BATF	0.213
mir-142-prec	212629_s_at	PKN2	-0.918
mir-142-prec	212943_at	KIAA0528	0.102
mir-142-prec	204284_at	PPP1R3C	-0.177
mir-142-prec	220235_s_at	LRIF1	0.682
mir-142-prec	219031_s_at	NIP7	0.554
mir-142-prec	218242_s_at	SUV420H1	0.0501
mir-142-prec	204425_at	ARHGAP4	0.521
mir-142-prec	203256_at	CDH3	-0.0463
mir-142-prec	219303_at	RNF219	0.349
mir-142-prec	213524_s_at	G0S2	0.066
mir-142-prec	203317_at	PSD4	0.104
mir-142-prec	204854_at	LEPREL2	-0.115
mir-142-prec	204225_at	HDAC4	0.21
mir-142-prec	215017_s_at	FNBP1L	-0.366
mir-142-prec	218501_at	ARHGEF3	0.66
mir-142-prec	209576_at	GNAI1	-0.215
mir-142-prec	205618_at	PRRG1	-0.307
mir-142-prec	219682_s_at	TBX3	-0.191
mir-146-prec	220748_s_at	ZNF580	-0.0518
mir-146-prec	202804_at	ABCC1	-0.317
mir-146-prec	202756_s_at	GPC1	-0.332
mir-146-prec	212757_s_at	CAMK2G	-0.927
mir-146-prec	204341_at	TRIM16	-0.0692
mir-146-prec	212527_at	PPPDE2	0.137
mir-146-prec	202947_s_at	GYPC	0.473
mir-146-prec	211783_s_at	MTA1	-0.416
mir-146-prec	213608_s_at	SRRD	0.95
mir-146-prec	212231_at	FBXO21	-0.153
mir-146-prec	207722_s_at	BTBD2	-0.395
mir-146-prec	222125_s_at	P4HTM	-0.397
mir-146-prec	219367_s_at	NRP2	0.438
mir-146-prec	209016_s_at	KRT7	-0.0323
mir-146-prec	203421_at	TP53I11	-0.501
mir-146-prec	204011_at	SPRY2	0.0547
mir-146-prec	203320_at	SH2B3	0.521
mir-146-prec	202898_at	SDC3	0.24
mir-146-prec	219282_s_at	TRPV2	0.321
mir-146-prec	202784_s_at	NNT	0.237
mir-146-prec	221563_at	DUSP10	0.572
mir-146b	210338_s_at	HSPA8	0.121
mir-146b	208827_at	PSMB6	-0.749
mir-146b	201761_at	MTHFD2	-0.0242
mir-146b	208771_s_at	LTA4H	-0.26
mir-146b	212757_s_at	CAMK2G	-1.23
mir-146b	217906_at	KLHDC2	-0.575
mir-146b	219203_at	FAM158A	-0.642
mir-146b	202974_at	MPP1	0.171
mir-146b	202947_s_at	GYPC	0.177
mir-146b	213608_s_at	SRRD	1.86
mir-146b	212231_at	FBXO21	-0.0319
mir-146b	217678_at	SLC7A11	-0.203
mir-146b	218970_s_at	CUTC	-0.0266
mir-146b	219367_s_at	NRP2	0.243
mir-146b	209016_s_at	KRT7	-0.142
mir-146b	203421_at	TP53I11	-2.21
mir-146b	203320_at	SH2B3	0.231
mir-146b	202898_at	SDC3	0.965
mir-146b	219749_at	SH2D4A	-0.197
mir-146b	219282_s_at	TRPV2	0.0184
mir-146b	212339_at	EPB41L1	-0.148
mir-146b	209506_s_at	NR2F1	-0.0466
mir-146b	219825_at	CYP26B1	-0.0312
mir-147-prec	201470_at	GSTO1	0.61
mir-147-prec	210156_s_at	PCMT1	0.109
mir-147-prec	200920_s_at	BTG1	0.121
mir-147-prec	203391_at	FKBP2	-0.185
mir-147-prec	204480_s_at	C9orf16	-0.0183
mir-147-prec	220748_s_at	ZNF580	-0.147
mir-147-prec	202560_s_at	CHTOP	-0.37
mir-147-prec	200884_at	CKB	-0.0623
mir-147-prec	201565_s_at	ID2	-0.0419
mir-147-prec	205807_s_at	TUFT1	-0.214
mir-147-prec	218086_at	NPDC1	-0.106
mir-147-prec	213523_at	CCNE1	-0.243
mir-147-prec	40093_at	BCAM	-0.0897
mir-147-prec	203200_s_at	MTRR	0.124
mir-147-prec	203279_at	EDEM1	0.431
mir-147-prec	205081_at	CRIP1	-0.0395
mir-147-prec	219367_s_at	NRP2	0.3
mir-147-prec	217955_at	BCL2L13	0.378
mir-147-prec	219336_s_at	ASCC1	-0.351
mir-147-prec	209463_s_at	TAF12	-0.1
mir-147-prec	213010_at	PRKCDBP	0.134
mir-147-prec	213135_at	TIAM1	-0.0635
mir-147-prec	219210_s_at	RAB8B	0.162
mir-147-prec	220998_s_at	UNC93B1	-0.154
mir-147-prec	207039_at	CDKN2A	-0.0434
mir-147-prec	212936_at	FAM172A	-0.2
mir-147-prec	209506_s_at	NR2F1	-0.4
mir-147-prec	218111_s_at	CMAS	0.0823
mir-147-prec	218723_s_at	RGCC	-0.35
mir-147-prec	203791_at	DMXL1	0.904
mir-148a	201012_at	ANXA1	-0.183
mir-148a	211941_s_at	PEBP1	0.394
mir-148a	212266_s_at	SRSF5	0.173
mir-148a	201264_at	COPE	1.59
mir-148a	204023_at	RFC4	0.00207
mir-148a	217860_at	NDUFA10	0.276
mir-148a	212242_at	TUBA4A	-0.00892
mir-148a	200808_s_at	ZYX	-0.215
mir-148a	204252_at	CDK2	0.175
mir-148a	204295_at	SURF1	1.06
mir-148a	218205_s_at	MKNK2	-0.00279
mir-148a	202113_s_at	SNX2	0.00779
mir-148a	203851_at	IGFBP6	-0.157
mir-148a	212647_at	RRAS	-0.0434
mir-148a	209297_at	ITSN1	-1.03
mir-148a	202718_at	IGFBP2	0.000535
mir-148a	219559_at	SLC17A9	0.0619
mir-148a	209081_s_at	COL18A1	-0.0839
mir-148a	218139_s_at	MUDENG	0.0756
mir-148a	213258_at	TFPI	-0.171
mir-148a	205965_at	BATF	0.361
mir-148a	221031_s_at	APOLD1	0.0259
mir-148a	218552_at	ECHDC2	-0.00158
mir-152-prec	201762_s_at	PSME2	0.0319
mir-152-prec	200964_at	UBA1	-0.178
mir-152-prec	200824_at	GSTP1	-0.000531
mir-152-prec	218059_at	ZNF706	0.0889
mir-152-prec	201256_at	COX7A2L	0.178
mir-152-prec	202252_at	RAB13	-0.0477
mir-152-prec	200697_at	HK1	-0.0599
mir-152-prec	200658_s_at	PHB	0.0238
mir-152-prec	209103_s_at	UFD1L	-0.209
mir-152-prec	202776_at	DNTTIP2	0.0685
mir-152-prec	202078_at	COPS3	0.084
mir-152-prec	201519_at	TOMM70A	0.152
mir-152-prec	201462_at	SCRN1	-0.0265
mir-152-prec	211284_s_at	GRN	0.144
mir-152-prec	212829_at	PIP4K2A	0.299
mir-152-prec	216221_s_at	PUM2	0.296
mir-152-prec	201825_s_at	SCCPDH	-0.0649
mir-152-prec	201591_s_at	NISCH	-0.185
mir-152-prec	208813_at	GOT1	0.0392
mir-152-prec	201561_s_at	CLSTN1	-0.14
mir-152-prec	215499_at	MAP2K3	0.0246
mir-152-prec	222138_s_at	WDR13	-0.204
mir-152-prec	217830_s_at	NSFL1C	-0.331
mir-152-prec	202266_at	TDP2	0.011
mir-152-prec	208946_s_at	BECN1	0.0101
mir-152-prec	217738_at	NAMPT	0.255
mir-152-prec	202382_s_at	GNPDA1	0.0826
mir-152-prec	203401_at	PRPS2	-0.00918
mir-152-prec	211126_s_at	CSRP2	-0.0392
mir-152-prec	218259_at	MKL2	-0.297
mir-152-prec	202726_at	LIG1	0.136
mir-152-prec	218187_s_at	C8orf33	0.0484
mir-152-prec	218527_at	APTX	0.102
mir-152-prec	221229_s_at	TRMT61B	0.0252
mir-152-prec	218224_at	PNMA1	-0.0596
mir-152-prec	209015_s_at	DNAJB6	0.068
mir-152-prec	212062_at	ATP9A	-0.0516
mir-152-prec	218825_at	EGFL7	0.042
mir-152-prec	207011_s_at	PTK7	-0.0534
mir-152-prec	209645_s_at	ALDH1B1	0.558
mir-152-prec	208934_s_at	LGALS8	-0.103
mir-152-prec	215884_s_at	UBQLN2	-0.142
mir-152-prec	209308_s_at	BNIP2	0.0345
mir-152-prec	212666_at	SMURF1	0.393
mir-152-prec	212776_s_at	OBSL1	-0.00336
mir-152-prec	219634_at	CHST11	0.0279
mir-152-prec	205429_s_at	MPP6	0.0161
mir-152-prec	203919_at	TCEA2	-0.0942
mir-152-prec	221909_at	RNFT2	-0.117
mir-152-prec	206805_at	SEMA3A	-0.0338
mir-152-prec	222173_s_at	TBC1D2	0.0784
mir-152-prec	221884_at	MECOM	-0.0228
mir-152-prec	221974_at	IPW	-0.0932
mir-153-1-prec1	200599_s_at	HSP90B1	-0.0372
mir-153-1-prec1	200832_s_at	SCD	-0.0455
mir-153-1-prec1	212218_s_at	FASN	-0.000595
mir-153-1-prec1	202391_at	BASP1	-0.0548
mir-153-1-prec1	218270_at	MRPL24	-0.178
mir-153-1-prec1	200686_s_at	SRSF11	0.493
mir-153-1-prec1	202088_at	SLC39A6	-0.0172
mir-153-1-prec1	209017_s_at	LONP1	0.203
mir-153-1-prec1	40489_at	ATN1	-0.0908
mir-153-1-prec1	202106_at	GOLGA3	-1.05
mir-153-1-prec1	218684_at	LRRC8D	0.088
mir-153-1-prec1	221692_s_at	MRPL34	1.05
mir-153-1-prec1	205266_at	LIF	-0.07
mir-153-1-prec1	219649_at	ALG6	0.106
mir-153-1-prec1	209510_at	RNF139	-0.275
mir-153-1-prec1	204980_at	CLOCK	-0.373
mir-153-1-prec1	219004_s_at	MIS18A	0.54
mir-153-1-prec1	202501_at	MAPRE2	0.0453
mir-153-1-prec1	209120_at	NR2F2	-0.0339
mir-153-1-prec1	207124_s_at	GNB5	-0.0566
mir-153-1-prec1	219522_at	FJX1	-0.0631
mir-153-1-prec1	202253_s_at	DNM2	0.217
mir-153-1-prec1	219557_s_at	NRIP3	-0.0496
mir-153-1-prec1	209781_s_at	KHDRBS3	0.0216
mir-153-1-prec1	204920_at	CPS1	-0.0897
mir-153-1-prec1	203404_at	ARMCX2	-0.0575
mir-153-1-prec1	220387_s_at	HHLA3	0.0643
mir-153-1-prec1	217546_at	MT1M	-0.0435
mir-153-1-prec1	213110_s_at	COL4A5	-0.187
mir-153-1-prec2	211787_s_at	EIF4A1	-0.526
mir-153-1-prec2	200703_at	DYNLL1	-0.0103
mir-153-1-prec2	201762_s_at	PSME2	-0.137
mir-153-1-prec2	202810_at	DRG1	-0.43
mir-153-1-prec2	202090_s_at	UQCR11	-0.00578
mir-153-1-prec2	209046_s_at	GABARAPL2	0.0652
mir-153-1-prec2	221483_s_at	ARPP19	-0.443
mir-153-1-prec2	217815_at	SUPT16H	-0.154
mir-153-1-prec2	200976_s_at	TAX1BP1	-0.00259
mir-153-1-prec2	201415_at	GSS	0.00964
mir-153-1-prec2	201612_at	ALDH9A1	-0.258
mir-153-1-prec2	201232_s_at	PSMD13	0.147
mir-153-1-prec2	208445_s_at	BAZ1B	-0.0255
mir-153-1-prec2	219260_s_at	C17orf81	-0.0392
mir-153-1-prec2	202804_at	ABCC1	-0.0305
mir-153-1-prec2	204641_at	NEK2	0.0983
mir-153-1-prec2	210502_s_at	PPIE	0.0052
mir-153-1-prec2	209350_s_at	GPS2	-0.249
mir-153-1-prec2	222039_at	KIF18B	-0.263
mir-153-1-prec2	218435_at	DNAJC15	0.0439
mir-153-1-prec2	218253_s_at	EIF2D	0.0954
mir-153-1-prec2	213079_at	TSR2	0.765
mir-153-1-prec2	217830_s_at	NSFL1C	0.524
mir-153-1-prec2	212676_at	NF1	-0.0711
mir-153-1-prec2	218898_at	FAM57A	-0.193
mir-153-1-prec2	209536_s_at	EHD4	0.147
mir-153-1-prec2	203145_at	SPAG5	-0.0113
mir-153-1-prec2	210023_s_at	PCGF1	-0.0284
mir-153-1-prec2	203360_s_at	MYCBP	0.00497
mir-153-1-prec2	203509_at	SORL1	0.342
mir-153-1-prec2	209274_s_at	ISCA1	-0.248
mir-153-1-prec2	205453_at	HOXB2	0.172
mir-153-1-prec2	214036_at	EFNA5	-0.138
mir-153-1-prec2	217986_s_at	BAZ1A	-0.0354
mir-153-1-prec2	214086_s_at	PARP2	-0.249
mir-153-1-prec2	209215_at	MFSD10	0.364
mir-153-1-prec2	213107_at	TNIK	0.055
mir-153-1-prec2	201042_at	TGM2	0.399
mir-153-1-prec2	203421_at	TP53I11	-0.0611
mir-153-1-prec2	221541_at	CRISPLD2	-0.0328
mir-153-1-prec2	219169_s_at	TFB1M	0.297
mir-153-1-prec2	210448_s_at	P2RX5	-0.12
mir-153-1-prec2	209281_s_at	ATP2B1	-0.0345
mir-153-1-prec2	205542_at	STEAP1	0.0618
mir-153-1-prec2	210910_s_at	POMZP3	-0.184
mir-153-1-prec2	205627_at	CDA	0.00706
mir-153-1-prec2	205429_s_at	MPP6	-0.424
mir-153-1-prec2	213589_s_at	B3GNTL1	0.532
mir-153-1-prec2	204537_s_at	GABRE	0.732
mir-153-1-prec2	209723_at	SERPINB9	0.366
mir-153-1-prec2	203999_at	SYT1	0.172
mir-153-1-prec2	205664_at	KIN	0.353
mir-153-1-prec2	212538_at	DOCK9	0.238
mir-153-1-prec2	206953_s_at	LPHN2	-0.136
mir-153-1-prec2	219263_at	RNF128	0.187
mir-15a	208616_s_at	PTP4A2	0.155
mir-15a	208693_s_at	GARS	-0.054
mir-15a	202596_at	ENSA	0.187
mir-15a	212352_s_at	TMED10	0.0365
mir-15a	200808_s_at	ZYX	-0.0155
mir-15a	217754_at	DDX56	-0.187
mir-15a	201561_s_at	CLSTN1	0.0485
mir-15a	217738_at	NAMPT	-0.327
mir-15a	212540_at	CDC34	-0.0833
mir-15a	219257_s_at	SPHK1	-0.022
mir-15a	204318_s_at	GTSE1	0.058
mir-15a	211692_s_at	BBC3	-0.188
mir-15a	211715_s_at	BDH1	0.0112
mir-15a	203592_s_at	FSTL3	-0.213
mir-15a	209645_s_at	ALDH1B1	-0.166
mir-15a	218626_at	EIF4ENIF1	0.0315
mir-15a	205429_s_at	MPP6	-0.398
mir-15a	212731_at	ANKRD46	0.256
mir-190-prec	211956_s_at	EIF1	-0.0392
mir-190-prec	201004_at	SSR4	0.301
mir-190-prec	201272_at	AKR1B1	-0.16
mir-190-prec	201166_s_at	PUM1	0.143
mir-190-prec	201209_at	HDAC1	0.557
mir-190-prec	203430_at	HEBP2	0.252
mir-190-prec	201368_at	ZFP36L2	0.122
mir-190-prec	217806_s_at	POLDIP2	-0.331
mir-190-prec	202484_s_at	MBD2	-0.115
mir-190-prec	202562_s_at	C14orf1	0.028
mir-190-prec	203776_at	GPKOW	1.34
mir-190-prec	202020_s_at	LANCL1	-0.107
mir-190-prec	219014_at	PLAC8	0.195
mir-190-prec	212299_at	NEK9	0.308
mir-190-prec	218092_s_at	AGFG1	-0.143
mir-190-prec	204920_at	CPS1	-0.164
mir-190-prec	218371_s_at	PSPC1	0.146
mir-190-prec	206837_at	ALX1	-0.439
mir-190-prec	213792_s_at	INSR	0.0369
mir-190-prec	215726_s_at	CYB5A	0.21
mir-192-2/3	209134_s_at	RPS6	0.0254
mir-192-2/3	213414_s_at	RPS19	0.0432
mir-192-2/3	217720_at	CHCHD2	0.101
mir-192-2/3	202090_s_at	UQCR11	0.0378
mir-192-2/3	221827_at	RBCK1	0.0528
mir-192-2/3	214749_s_at	ARMCX6	-0.00995
mir-192-2/3	200710_at	ACADVL	0.0738
mir-192-2/3	201953_at	CIB1	0.0192
mir-192-2/3	201432_at	CAT	0.0894
mir-192-2/3	217980_s_at	MRPL16	0.0163
mir-192-2/3	205361_s_at	PFDN4	-0.144
mir-192-2/3	217995_at	SQRDL	0.0397
mir-192-2/3	217988_at	CCNB1IP1	0.152
mir-192-2/3	211297_s_at	CDK7	0.246
mir-192-2/3	209605_at	TST	0.409
mir-192-2/3	213279_at	DHRS1	0.0668
mir-192-2/3	209278_s_at	TFPI2	-0.00626
mir-192-2/3	209513_s_at	HSDL2	0.112
mir-192-2/3	204068_at	STK3	-0.0163
mir-192-2/3	207124_s_at	GNB5	-0.11
mir-192-2/3	202085_at	TJP2	0.025
mir-192-2/3	218273_s_at	PDP1	-0.0206
mir-192-2/3	208763_s_at	TSC22D3	-0.0138
mir-192-2/3	219015_s_at	ALG13	-0.0931
mir-192-2/3	209267_s_at	SLC39A8	-0.0687
mir-192-2/3	207630_s_at	CREM	-0.0623
mir-192-2/3	207039_at	CDKN2A	0.000618
mir-192-2/3	214104_at	GPR161	-0.0109
mir-192-2/3	221879_at	CALML4	0.00719
mir-192-2/3	204351_at	S100P	0.34
[truncated: 1,581 more rows]
