# Supplementary material for: A Least Angle Regression Model for the Prediction of Canonical and Non-Canonical miRNA-mRNA Interactions
Source: PLoS One. 2012 Jul 17;7(7):e40634. doi: 10.1371/journal.pone.0040634 (PMC3398908; doi:10.1371/journal.pone.0040634)
Supplement: File S7 — R code of all analyses. zip archive of R scripts to compute the models and analyses as well as modified lars functions. (ZIP) [file pone.0040634.s009.zip]

Archive with 24 entries (24 files):
- batch_perm_lars_main2ndEffects.R
- batch_perm_lars_unconstrained.R
- batch_perm_neg.lars_main2ndEffects.R
- cv.lars_negConstrained.R
- find_miRNAsInGenes.R
- lars_mainEffectsFirst.R
- lars_negConstrained_residuals.R
- lars_posConstrained.R
- lars_unconstrained.R
- makeSuppTables.R
- merge_miRNAdatabases.R
- my.lars.residuals.R
- neg.lars_mainEffectsFirst.R
- oncomirs_neg.lars.R
- performanceTable.R
- permP_batch_allModels.R
- plotsForMs.R
- predictorsInDB.R
- prepareData.R
- prepareDIANA.R
- prepareDorina.R
- prepareMicroCosm.R
- prepareTargetScan.R
- README
