# Supplementary material for: A Least Angle Regression Model for the Prediction of Canonical and Non-Canonical miRNA-mRNA Interactions
Source: PLoS One. 2012 Jul 17;7(7):e40634. doi: 10.1371/journal.pone.0040634 (PMC3398908; doi:10.1371/journal.pone.0040634)
Supplement: File S7 — R code of all analyses. zip archive of R scripts to compute the models and analyses as well as modified lars functions. (ZIP) [file pone.0040634.s009.zip › batch_perm_lars_main2ndEffects.R]

# run batch permutations for mainEffects-lars, 
# for both parts separately- main and 2nd effects.
# but both in this script. Only for miRs explaining mRNAs.

# use permuted sample lables from unconstrained models

# run this on a cluster, subdirectories node_xx !
# setwd("/my/directory/LARSperms_NCI60/node_1")
getwd()

####
# do 1 permutation of lars.cv for both miRNA and mRNA
# for the genes/miRNA where min(residual) != at fraction 0.

# load objects
load(file="../Robjects/mRNAsel.vsn.rda")
load(file="../Robjects/uniq.miR.quant.rda")
miRNAsel.quant <- uniq.miR.quant

load("../Robjects/mRNAsel.ok.main.rda")

load("../Robjects/lars.cv.miR.main.rda")
load("../Robjects/ind.miR.ok.main.rda")

# load binding site matrix (binds.miR)
load(file="../Robjects/binds.all.rda")
binds.miR <- binds.all

library(lars)
library(Biobase)


##############
# step 1:

# read in the permutation number and the perm. samples from file node_var_df
perm.no <- read.table("node_var_df", header=T, row.names=1)
perm.no <- perm.no[1,1]

load(file="samps.rda")

####################

# need to do the CV only for the main-models where I actually have 
# a model (mRNAsel.ok.main), but still have to 
# restrict the predictors to the ones w/ a binding site

ind <- unlist(lapply(lars.cv.miR.main, is.null))  # null models
ind2 <- which(ind==TRUE)	# 451

binds.miR.ok <- binds.miR[-ind2,][ind.miR.ok.main,]

lars.cv.miR.main.ok <- lars.cv.miR.main[ind.miR.ok.main]

rm(lars.cv.miR.main, ind.miR.ok.main)


# step 2:
#####
# CV on main mRNA models (miRs predictors)

# call cv.lars
print(date())
index <- seq(1: nrow(mRNAsel.ok.main))	# 3118 check!!
y     <- mRNAsel.ok.main[ ,samps]	# y is outcome, 3118 x 59
m1    <- t(miRNAsel.quant)		# m1 are all predictors, 59 x 311
m2    <- binds.miR.ok			# m2 is binds matrix, 3118  x 311

my.fun <- function(index, y, m1, m2){
	pred <- m1[, m2[index,] > 1, drop=FALSE]
	out  <- y[index,]
	tmp2 <- try(cv.lars(pred, out, K=10, type="lasso", use.Gram=FALSE, plot.it=F))
	return(tmp2)
}

lars.cv.miR.main.perm.ok   <- lapply(index, my.fun,  y=y, m1=m1, m2=m2)
print(date())
names(lars.cv.miR.main.perm.ok) <- rownames(mRNAsel.ok.main)
save(lars.cv.miR.main.perm.ok, file=paste("lars.cv.miR.main.perm.ok_", perm.no, ".rda", sep=""))
print(date())

print("main cv.lars on mRNAs done.")


######
# 2nd effects cv.lars
load("../Robjects/miR.res.main.all.rda")
load("../Robjects/lars.miR.main.effects.rda")

# for lars models which have residuals, I want to run 2nd lars on residuals
ind2 <- which(lapply(lars.miR.main, is) =="lars") # 4427

ind4 <- which(lapply(miR.res.main.all, is.null) ==FALSE)#  3127 have residuals (no error models)

inter2 <- intersect(ind2, ind4) # 3127
print(length(inter2))


# if 'lars' and 'residuals present'
# subset x
# else lars on all predictors

# inter2: lars on res
# not in inter2: lars on all predictors


#####
# mRNA models (miR predictors)
# on residuals 
lars.cv.miR.2nd.perm <- vector("list", nrow(mRNAsel.vsn))
print(date())
index <- seq(1: nrow(mRNAsel.vsn[inter2,]))	# 3118
y     <- miR.res.main.all[inter2]	# y is outcome, residuals, list,  3118
m1    <- t(miRNAsel.quant[,samps])	# m1 are predictors, 59 x 311
m2    <- binds.miR.ok			# m2 is binds matrix,3118  x 443


my.fun <- function(index, y, m1, m2){
	pred <- m1[,m2[index,] < 2, drop=FALSE]
	out  <- y[[index]]
	tmp2 <- try(cv.lars(pred, out, K=10, type="lasso", use.Gram=FALSE, plot.it=F))
	return(tmp2)
}

print(date())
lars.cv.miR.2nd.perm[inter2]   <- lapply(index, my.fun,  y=y, m1=m1, m2=m2)
names(lars.cv.miR.2nd.perm)    <- rownames(mRNAsel.vsn)

# on all genes (where there is no main model)
lars.cv.miR.2nd.perm[-inter2] <- apply(mRNAsel.vsn[-inter2,], 1, function(x){try(cv.lars(t(miRNAsel.quant[, samps]), x,  K=10, type="lasso", use.Gram=FALSE, plot.it=FALSE))})

save(lars.cv.miR.2nd.perm, file=paste("lars.cv.miR.2nd.perm_", perm.no, ".rda", sep=""))
print(date())


q("no")
