# Supplementary material for: A Least Angle Regression Model for the Prediction of Canonical and Non-Canonical miRNA-mRNA Interactions
Source: PLoS One. 2012 Jul 17;7(7):e40634. doi: 10.1371/journal.pone.0040634 (PMC3398908; doi:10.1371/journal.pone.0040634)
Supplement: File S7 — R code of all analyses. zip archive of R scripts to compute the models and analyses as well as modified lars functions. (ZIP) [file pone.0040634.s009.zip › batch_perm_lars_unconstrained.R]

# run batch permutations for unconstrained lars


# setwd("/spang/compdiag/user/enj55999/LARSperms_NCI60/node_1")
getwd()


####
# do 1 permutation of lars.cv for both miRNA and mRNA
# for the genes/miRNA where min(residual) != at fraction 0.

library(lars)
library(Biobase)

# load objects
load(file="../Robjects/mRNAsel.vsn.rda")

load(file="../Robjects/uniq.miR.quant.rda")
miRNAsel.quant <- uniq.miR.quant

load("../Robjects/miRNAsel.ok.rda")
load("../Robjects/mRNAsel.ok.rda")

load("../Robjects/lars.cv.miR.rda")
load("../Robjects/ind.miR.ok.rda")

load("../Robjects/lars.cv.mRNA.rda")
load("../Robjects/ind.mRNA.ok.rda")


##############
# step 1:
# read in the permutation number from file
perm.no <- read.table("node_var_df", header=T, row.names=1)
perm.no <- perm.no[1,1]

## make a new permutation
nsamps <- ncol(miRNAsel.quant)
samps  <- sample(nsamps, replace=F)

save(samps, file="samps.rda")
write.table(samps, file= "samps.txt", sep="\t", quote=F)
#load(file="samps.rda")

####################


# step 2:
#####
# CV on main mRNA models

# call cv.lars
print(date())
index <- seq(1: nrow(mRNAsel.ok))	# 4058
y     <- mRNAsel.ok[ ,samps]		# y is outcome, 4058 x 59
m1    <- t(miRNAsel.quant)		# m1 are all predictors, 59 x 311

my.fun <- function(index, y, m1){
	pred <- m1
	out  <- y[index,]
	tmp2 <- try(cv.lars(pred, out, K=10, type="lasso", use.Gram=FALSE, plot.it=F))
	return(tmp2)
}

lars.cv.miR.perm.ok   <- lapply(index, my.fun,  y=y, m1=m1)
print(date())
names(lars.cv.miR.perm.ok) <- rownames(mRNAsel.ok)
save(lars.cv.miR.perm.ok, file=paste("lars.cv.miR.perm.ok_", perm.no, ".rda", sep=""))
print(date())

print("cv.lars on mRNAs done.")

#############################


# step 3:
#####
# CV on main miR models (mRNA predictors

# call cv.lars
print(date())
index <- seq(1: nrow(miRNAsel.ok))	# 270
y     <- miRNAsel.ok[ ,samps]		# y is outcome, 270 x 59
m1    <- t(mRNAsel.vsn)			# m1 are all predictors, 59 x 4878


lars.cv.mRNA.perm.ok   <- lapply(index, my.fun,  y=y, m1=m1)
print(date())
names(lars.cv.mRNA.perm.ok) <- rownames(miRNAsel.ok)
save(lars.cv.mRNA.perm.ok, file=paste("lars.cv.mRNA.perm.ok_", perm.no, ".rda", sep=""))
print(date())

print("cv.lars on miRs done.")

q("no")
