# Supplementary material for: A Least Angle Regression Model for the Prediction of Canonical and Non-Canonical miRNA-mRNA Interactions
Source: PLoS One. 2012 Jul 17;7(7):e40634. doi: 10.1371/journal.pone.0040634 (PMC3398908; doi:10.1371/journal.pone.0040634)
Supplement: File S7 — R code of all analyses. zip archive of R scripts to compute the models and analyses as well as modified lars functions. (ZIP) [file pone.0040634.s009.zip › batch_perm_neg.lars_main2ndEffects.R]

# run batch permutations for negative constrained mainEffects-lars, 
# for both parts separately- main and 2nd effects.
# but both in this script. Only for miRs explaining mRNAs.

# permutated sample labels from unconstrained lars


# run this on a cluster, subdirectories node_xx !
# setwd("/my/directory/LARSperms_NCI60/node_1")
getwd()

####
# do 1 permutation of lars.cv for both miRNA and mRNA
# for the genes/miRNA where min(residual) != at fraction 0.

# load objects
load(file="../Robjects/mRNAsel.vsn.rda")
load(file="../Robjects/uniq.miR.quant.rda")
miRNAsel.quant <- uniq.miR.quant

load("../Robjects/neg.mRNAsel.ok.main.rda")

load("../Robjects/neg.lars.cv.miR.main.rda")
load("../Robjects/neg.ind.miR.ok.main.rda")

# load binding site matrix (binds.miR)
load(file="../Robjects/binds.all.rda")
binds.miR <- binds.all

# neg. constrained lars code returning residuals:

source("../Robjects/lars_negConstrained_residuals.R")
source("../Robjects/cv.lars_negConstrained.R")

library(lars)
library(Biobase)


##############
# step 1:
# setwd("../node_2")

# read in the permutation number and the perm. samples from file
perm.no <- read.table("node_var_df", header=T, row.names=1)
perm.no <- perm.no[1,1]
load(file="samps.rda")

####################

# need to do the CV only for the main-models where I actually have 
# a model (miRNAsel.ok.main), but still have to 
# restrict the predictors to the ones w/ a binding site

ind <- unlist(lapply(neg.lars.cv.miR.main, is.null))  # null models
ind2 <- which(ind==TRUE)	# 451

binds.miR.ok <- binds.miR[-ind2,][neg.ind.miR.ok.main,]

rm(neg.lars.cv.miR.main, neg.ind.miR.ok.main)


# step 2:
#####
# CV on main mRNA models (miRs predictors)
# check twice when error model, so use for-loop code

 print(date())	
 count <- 0 
 neg.lars.cv.miR.main.perm.ok <- vector("list", nrow(neg.mRNAsel.ok.main))
 for(i in 1: nrow(neg.mRNAsel.ok.main)){
 	x <- t(miRNAsel.quant)
 	sel <- binds.miR.ok[i,]
 	if(max(sel) > 1){  # at least one interaction in 2 DBs
 		x <- x[, sel > 1,drop=FALSE]
 		neg.lars.cv.miR.main.perm.ok[[i]] <- try(neg.cv.lars(x, neg.mRNAsel.ok.main[i,],
 			K=10, type="lasso", use.Gram=FALSE, plot.it=F))
                # if cv didn't work, try one more time
                if(class(neg.lars.cv.miR.main.perm.ok[[i]])=="try-error"){
                  neg.lars.cv.miR.main.perm.ok[[i]] <- try(neg.cv.lars(x, neg.mRNAsel.ok.main[i,],
 			K=10, type="lasso", use.Gram=FALSE, plot.it=F))
                }
 	} else{ count <- count +1 }
 }
 print(date())
 names(neg.lars.cv.miR.main.perm.ok) <- rownames(neg.mRNAsel.ok.main)
 save(neg.lars.cv.miR.main.perm.ok, file=paste("neg.lars.cv.miR.main.perm.ok_", perm.no, ".rda", sep=""))


print(count)
print("neg. main cv.lars on mRNAs done.")


##########################
# 2nd effects cv.lars
load("../Robjects/neg.miR.res.main.all.rda")
load("../Robjects/neg.lars.miR.main.effects.rda")

# for lars models which have residuals, I want to run 2nd lars on residuals
ind2 <- which(lapply(neg.lars.miR.main, is) =="lars") # 4427

ind4 <- which(lapply(neg.miR.res.main.all, is.null) ==FALSE)# 2792 have residuals

inter2 <- intersect(ind2, ind4) # 2792
print(length(inter2))


# if 'lars' and 'residuals present'
# subset x
# else lars on all predictors

# inter2: lars on res
# not in inter2: lars on all predictors


#####
# mRNA models (miR predictors)
# on residuals 
neg.lars.cv.miR.2nd.perm <- vector("list", nrow(mRNAsel.vsn))
print(date())
index <- seq(1: nrow(mRNAsel.vsn[inter2,]))	# 2792
y     <- neg.miR.res.main.all[inter2]	# y is outcome, residuals, list,2792
m1    <- t(miRNAsel.quant[,samps])	# m1 are predictors, 59 x 311
m2    <- binds.miR.ok			# m2 is binds matrix, 2792 x 311


my.fun <- function(index, y, m1, m2){
	pred <- m1[,m2[index,] < 2, drop=FALSE]
	out  <- y[[index]]
	tmp2 <- try(neg.cv.lars(pred, out, K=10, type="lasso", use.Gram=FALSE, plot.it=F))
	return(tmp2)
}

print(date())
neg.lars.cv.miR.2nd.perm[inter2]   <- lapply(index, my.fun,  y=y, m1=m1, m2=m2)
names(neg.lars.cv.miR.2nd.perm)    <- rownames(mRNAsel.vsn)

# on all genes (where there is no main model)
neg.lars.cv.miR.2nd.perm[-inter2] <- apply(mRNAsel.vsn[-inter2,], 1, function(x){try(neg.cv.lars(t(miRNAsel.quant[, samps]), x,  K=10, type="lasso", use.Gram=FALSE, plot.it=FALSE))})

save(neg.lars.cv.miR.2nd.perm, file=paste("neg.lars.cv.miR.2nd.perm_", perm.no, ".rda", sep=""))
print(date())


q("no")
