# Supplementary material for: A Least Angle Regression Model for the Prediction of Canonical and Non-Canonical miRNA-mRNA Interactions
Source: PLoS One. 2012 Jul 17;7(7):e40634. doi: 10.1371/journal.pone.0040634 (PMC3398908; doi:10.1371/journal.pone.0040634)
Supplement: File S7 — R code of all analyses. zip archive of R scripts to compute the models and analyses as well as modified lars functions. (ZIP) [file pone.0040634.s009.zip › cv.lars_negConstrained.R]

# neg constrained cv.lars

source("/my/directory/lars_negConstrained_residuals.R")


neg.cv.lars <-
function (x, y, K = 10, fraction = seq(from = 0, to = 1, length = 100),
    trace = FALSE, plot.it = TRUE, se = TRUE, ...)
{
    all.folds <- cv.folds(length(y), K)
    residmat <- matrix(0, length(fraction), K)
    for (i in seq(K)) {
        omit <- all.folds[[i]]
        fit <- neg.lars((-1)*x[-omit, , drop = FALSE], y[-omit], trace = trace,
            ...)
        fit <- predict(fit, (-1)*x[omit, , drop = FALSE], mode = "fraction",
            s = fraction)$fit  
        if (length(omit) == 1)
            fit <- matrix(fit, nrow = 1)
        residmat[, i] <- apply((y[omit] - fit)^2, 2, mean)
        if (trace)
            cat("\n CV Fold", i, "\n\n")
    }
    cv <- apply(residmat, 1, mean)
    cv.error <- sqrt(apply(residmat, 1, var)/K)
    object <- list(fraction = fraction, cv = cv, cv.error = cv.error)
    if (plot.it)
        plotCVLars(object, se = se)
    invisible(object)
}
