# Supplementary material for: A Least Angle Regression Model for the Prediction of Canonical and Non-Canonical miRNA-mRNA Interactions
Source: PLoS One. 2012 Jul 17;7(7):e40634. doi: 10.1371/journal.pone.0040634 (PMC3398908; doi:10.1371/journal.pone.0040634)
Supplement: File S7 — R code of all analyses. zip archive of R scripts to compute the models and analyses as well as modified lars functions. (ZIP) [file pone.0040634.s009.zip › find_miRNAsInGenes.R]

# find miRNAs w/in genes and look at the coefficients of these miRs
# if they are in the gene model

setwd("/my/directory/")


# use biomaRt to retrieve annotation and positional information
library(biomaRt)
library(marray)

# miRNA and mRNA data
load("/my/directory/uniq.miR.quant.rda")
miRNAsel.quant <- uniq.miR.quant    
load("/my/directory/mRNAsel.vsn.rda")			

ensembl = useMart("ensembl")	# use ensembl, version ENSEMBL GENES 66 (SANGER UK)
ensembl = useDataset("hsapiens_gene_ensembl",mart=ensembl)	

atts <- listAttributes(ensembl)
indR <- grep("miRBase", atts[,2])
atts[indR,]

filts <- listFilters(ensembl)
indF <- grep("miRBase", filts[,2])
filts[indF,]

# retrieve all genes for all chromosomes
chroms <- c(seq(1, 22), "X", "Y")

# there are 715 miRNAs in mirbase ...
all.mirna <- getBM(c("mirbase_id","ensembl_gene_id","start_position",
"end_position","chromosome_name", "strand", "gene_biotype"),
filters=c("chromosome_name","with_mirbase"),
values=list(a=chroms, b=TRUE), mart=ensembl)


###############
# this has miRNAs and protein_coding 
all.chroms <- getBM(attributes=c("ensembl_gene_id", "hgnc_symbol", "chromosome_name", "start_position", "end_position", "strand", "gene_biotype", "mirbase_id"), filters= "chromosome_name", values=chroms, mart=ensembl)

table(all.chroms$gene_biotype) # 1781 miRs

# check which miRNAs are inside the coding region of a gene
# isolate miRNAs
ind.mi 	     <- which(all.chroms[, "gene_biotype"]== "miRNA" )
miRNA.chroms <- all.chroms[ind.mi, ]
all.chroms   <- all.chroms[-ind.mi, ]  # exclude miRs fr/ genes

dim(miRNA.chroms)
# [1] 1781    8

all.chroms.list <- split(all.chroms, as.factor(all.chroms[,"chromosome_name"]))
all.mirs.list   <- split(miRNA.chroms, as.factor(miRNA.chroms[,"chromosome_name"]))


# for each chrom, check which mirs are inside a gene 
mirs.in.genes <- NULL
for(k in 1:length(all.mirs.list)){	# for each chrom
	for(m in 1:nrow(all.mirs.list[[k]])){	# for each mir
		indg <- which(all.chroms.list[[k]][, "start_position"] < 
			all.mirs.list[[k]][m, "start_position"] &
			all.chroms.list[[k]][, "end_position"] > 
			all.mirs.list[[k]][m, "end_position"] &
			all.chroms.list[[k]][, "strand"] ==
			all.mirs.list[[k]][m, "strand"])
		if(length(indg) == 1){
			mirs.in.genes <- rbind(mirs.in.genes, 
			cbind(all.mirs.list[[k]][m,], all.chroms.list[[k]][indg,]))
		}
		if(length(indg) > 1){
#			print(paste(k, indg, sep=", "))
			for(j in 1:length(indg)){
			  mirs.in.genes <- rbind(mirs.in.genes, 
			  cbind(all.mirs.list[[k]][m,], all.chroms.list[[k]][indg[j],]))
			}

		}
	}
}


dim(mirs.in.genes)  # 818 miRs


###
# make colnames more intuitiv
colnames(mirs.in.genes)[1:8] <- paste("mir-", colnames(mirs.in.genes)[1:8], sep="")
colnames(mirs.in.genes)[9:16] <- paste("gene-", colnames(mirs.in.genes)[9:16], sep="")

# rm all entries w/o a mirbase_id
ind <- which(mirs.in.genes[,"mir-mirbase_id"]=="")
mirs.in.genes <- mirs.in.genes[-ind,] # 444 left

save(mirs.in.genes, file="mirs.in.genes.rda")


#############
#  check which of these (mirs and genes) are on the hgu133a array (for NCI-60 data)
# 417 probes match to the ensembl IDs
hgu.gene <- getBM(attributes=c("affy_hg_u133a", "ensembl_gene_id"), 
	filters="ensembl_gene_id", values=mirs.in.genes[,"gene-ensembl_gene_id"], mart=ensembl)
indna  <- which(hgu.gene[,"affy_hg_u133a"]=="")
hgu.gene <- hgu.gene[-indna,]


# put affy IDs together with the other information?
# add info from mirs.in.genes
ind <- match(hgu.gene[, "ensembl_gene_id"], mirs.in.genes[, "gene-ensembl_gene_id"])
# some info duplicated but leave in for now.
hgu.gene.anno <- cbind(hgu.gene, mirs.in.genes[ind,])

# these are hgu genes with a miRNA in their coding sequence
dim(hgu.gene.anno )
# [1] 417  18

# which of these are also on the hgu133a array and in my selected genes?
indin <- as.character(hgu.gene.anno[,"affy_hg_u133a"]) %in% rownames(mRNAsel.vsn)
hgu.gene.anno.nci <- hgu.gene.anno[indin,]   # 102

# which of these miRs occur in miRNA array data
nci.mirs <- rownames(miRNAsel.quant)
nci.mirs <- gsub("-prec[-,0-9,=,A-Z,.]*", "", nci.mirs)
nci.mirs <- gsub("prec", "", nci.mirs)
nci.mirs <- gsub("mir-0", "mir-", nci.mirs) #rm leading 0
nci.mirs <- gsub("mir-0", "mir-", nci.mirs)
# substitute * w/ -3p
nci.mirs <- gsub("*", "-3p", nci.mirs, fixed=TRUE)
nci.mirs <- gsub("-chr[0-9,X]+", "",  nci.mirs)
nci.mirs <- gsub("X[0-9,=]*", "",  nci.mirs)
nci.mirs <- gsub("=[0-9,X,Y,a-z]+", "", nci.mirs)
nci.mirs <- gsub("_", "-", nci.mirs)
nci.mirs <- gsub("-[a-z, A-Z]+[0-9]*", "", nci.mirs)

# change some mir names which have changed in the meantime (see list below)
prev <- c( "mir-102", "mir-105", "mir-123", "mir-213",  "mir-321", "mir-368")
curr <- c( "mir-29b-1", "mir-105-1",  "mir-1233","mir-181a", "Arg-trNA", "mir-376c")
indnew <- match(prev, nci.mirs)
nci.mirs[indnew] <- curr


# miRNA IDs from hgu genes
hgu.ID <- hgu.gene.anno.nci[,"mir-mirbase_id"]
hgu.ID <- gsub("hsa-", "", hgu.ID)

ind.mir  <- match(hgu.ID, nci.mirs)
mir.list <- nci.mirs[ind.mir]  # order of hgu.ID
sum(!is.na(mir.list))  # 26


###
# if full name didn't match, use numbers/central part only 
nci.mirs.split <- strsplit(nci.mirs, "-")
nci.mirs.tmp <- unlist(lapply(nci.mirs.split, function(x){paste(x[1], x[2], sep="-")}))
# only the number
nci.mirs.tmp2 <- unlist(lapply(nci.mirs.split, function(x) x[2]))
nci.mirs.tmp2 <- gsub("[a-z]*", "", nci.mirs.tmp2 )

index <- NULL
modMir <- NULL
for (i in 1:length(hgu.ID)){
ind <- match(hgu.ID[i], nci.mirs)
if(is.na(ind)){
  tmpElem <- strsplit(hgu.ID[i], "-")
  tmpmir <- paste(tmpElem[[1]][1], tmpElem[[1]][2], sep="-") # rm everything after second dash
  ind <- match(tmpmir, nci.mirs.tmp)
  # if still not found, rm all characters at the end
  if(is.na(ind)){
    tmpmir2 <- gsub("[a-z, A-Z]+", "", tmpmir, fixed=F) # just the number
    tmpmir2 <- paste(tmpElem[[1]][1], tmpmir2, sep="")
    
    ind <- match(tmpmir2, nci.mirs.tmp2)         # match the number only, also in colnames(binds)
    tmpmir <- tmpmir2
  # if still not found return NA ...
  }else{
  ind <- ind[1] # use only the first hit if several
  }
}
index[i]=ind
modMir[i]  <- tmpmir 
}

mir.list <- nci.mirs[index] 
sum(!is.na(mir.list)) # 27, only recovered one more

indanno <- match(mir.list, hgu.ID)
indanno <- indanno[!is.na(indanno)]

# also keep original miR name used on the miRNA array
mir.list.hit <- nci.mirs[index]
mir.list.hit <- rm.na(mir.list.hit)

ind.dat <- vector(length=length(mir.list.hit))
for(i in 1: length(mir.list.hit)){
  print(try(grep(mir.list.hit[i],  nci.mirs)))
  ind.dat[i] <- try(grep(mir.list.hit[i],  nci.mirs))  # mir-22 is first hit, therefore all fine.
}

mirs.array <- rownames(miRNAsel.quant)[ind.dat]

hgu.gene.anno.IntronicMirs.NCI <- cbind(hgu.gene.anno.nci[indanno,], mir.list=mir.list[!is.na(mir.list)], mirs.array=mirs.array)


###########################
# now check lars models for coefficients of these miRs.
# load models and permP
library(lars)

load("miR.step.genes.rda")	# 4058
load("permP.miR_100permutations.rda") # 4058
permP.miR <- permP
load("lars.miR.rda")		#  4878
lars.miR.ok <- lars.miR[names(miR.step.genes)] # 4058, use all models, not just sign.

# load coefficients (beta) from best step of each model
load(file="coef.mRNA_best.step.rda")
load(file="coef.mir_best.step.rda")

# which genes of which I have models host miRNAs?
lars.miR.ok.mirArray <- lars.miR.ok[match(hgu.gene.anno.IntronicMirs.NCI[,1], names(lars.miR.ok))]	# 23 pairs
# rm NA models (1 gene without a model)
ind <- which(is.na(names(lars.miR.ok.mirArray)))
lars.miR.ok.mirArray <- lars.miR.ok.mirArray[-ind]	# 25 left

coef.miR.mirArray <- coef.mir[match(hgu.gene.anno.IntronicMirs.NCI[,1], names(coef.mir))]		# rm NA again
coef.miR.mirArray <- coef.miR.mirArray[-ind]		# 25 left

# rm all 0 coef.
for( i in 1:length(coef.miR.mirArray)){
	ind2 <- which(coef.miR.mirArray[[i]] != 0)
	coef.miR.mirArray[[i]] <- coef.miR.mirArray[[i]][ind2]
}

# make vector of miR IDs in same order as mRNA models
hgu.gene.anno.IntronicMirs.NCI <- hgu.gene.anno.IntronicMirs.NCI[-ind,]
all.equal(as.character(hgu.gene.anno.IntronicMirs.NCI[,1]), names(coef.miR.mirArray))
mirs.affy <- as.character(hgu.gene.anno.IntronicMirs.NCI[,"mir.list"])
# transform mirs.affy back into the 

# in 5 of 27 models, the miR  is in the gene  model
ind   <- NULL
coefs <- rep(NA, length(mirs.affy))
for( k in 1: length(mirs.affy)){
	ind[k] <- mirs.affy[k] %in% names(coef.miR.mirArray[[k]])
        if(ind[k]==1){
          coefs[k] <- coef.miR.mirArray[[k]][mirs.affy[k]]
        }
} 

# coefficient are all positive
coefs[!is.na(coefs)]
# [1] 0.66949749 0.21178080 0.04480572 0.15016170 0.26799059


###############################################################
# which miR models contain gene predictors fr/ the same locus?

load("mRNA.step.genes.rda")	# 270
load("permP.mRNA_100permutations.rda") # 270
permP.mRNA <- permP
load("lars.mRNA.rda")		#  311
lars.mRNA.ok <- lars.mRNA[names(mRNA.step.genes)] # 270

# load coefficients (beta) from best step of each model
load(file="coef.mRNA_best.step.rda")


# which genes of which I have models host miRNAs?
lars.mRNA.ok.mirArray <- lars.mRNA.ok[match(as.character(hgu.gene.anno.IntronicMirs.NCI[,"mirs.array"]), names(lars.mRNA.ok))]	# 27 pairs
# rm NA models (5 mirs without a model)
ind <- which(is.na(names(lars.mRNA.ok.mirArray)))
lars.mRNA.ok.mirArray <- lars.mRNA.ok.mirArray[-ind]	# 22 left

coef.mRNA.mirArray <- coef.mRNA[match(hgu.gene.anno.IntronicMirs.NCI[,"mirs.array"], names(coef.mRNA))]		# rm NA again
coef.mRNA.mirArray <- coef.mRNA.mirArray[-ind]		# 22 left

# rm all 0 coef.
for( i in 1:length(coef.mRNA.mirArray)){
	ind2 <- which(coef.mRNA.mirArray[[i]] != 0)
	coef.mRNA.mirArray[[i]] <- coef.mRNA.mirArray[[i]][ind2]
}

# make vector of mRNA (Affy) IDs in same order as miR models
hgu.gene.anno.IntronicGenes.NCI <- hgu.gene.anno.IntronicMirs.NCI[-ind,]
all.equal(as.character(hgu.gene.anno.IntronicGenes.NCI[,"mirs.array"]), names(coef.mRNA.mirArray))
genes.affy <- as.character(hgu.gene.anno.IntronicGenes.NCI[,"affy_hg_u133a"])

# in 7 of 22 models, the miR  is in the gene  model
ind   <- NULL
coefs <- rep(NA, length(genes.affy))
for( k in 1: length(genes.affy)){
	ind[k] <- genes.affy[k] %in% names(coef.mRNA.mirArray[[k]])
        if(ind[k]==1){
          coefs[k] <- coef.mRNA.mirArray[[k]][genes.affy[k]]
        }
}

# coefficient are all positive
coefs[!is.na(coefs)]
# [1] 2.01299295 0.39652203 0.72790732 0.06270721 0.82647246 0.56499328 0.96623976
