# Supplementary material for: A Least Angle Regression Model for the Prediction of Canonical and Non-Canonical miRNA-mRNA Interactions
Source: PLoS One. 2012 Jul 17;7(7):e40634. doi: 10.1371/journal.pone.0040634 (PMC3398908; doi:10.1371/journal.pone.0040634)
Supplement: File S7 — R code of all analyses. zip archive of R scripts to compute the models and analyses as well as modified lars functions. (ZIP) [file pone.0040634.s009.zip › lars_posConstrained.R]

# Gram: X'X matrix
# eps: an effective zero
# x:   predictors
# y:   response

pos.lars <-
function (x, y, type = c("lasso", "lar", "forward.stagewise",
    "stepwise"), trace = FALSE, normalize = TRUE, intercept = TRUE,
    Gram, eps = .Machine$double.eps, max.steps, use.Gram = TRUE)
{
    call <- match.call()
    type <- match.arg(type)
    TYPE <- switch(type, lasso = "LASSO", lar = "LAR", forward.stagewise = "Forward Stagewise",
        stepwise = "Forward Stepwise")
    if (trace)
        cat(paste(TYPE, "sequence\n"))
    nm <- dim(x)
    n <- nm[1]  # nrows(predictor)
    m <- nm[2]  # ncol(predictor)
    im <- inactive <- seq(m)
    one <- rep(1, n)
    vn <- dimnames(x)[[2]]
    if (intercept) {
        meanx <- drop(one %*% x)/n
        x <- scale(x, meanx, FALSE)
        mu <- mean(y)
        y <- drop(y - mu)
    }
    else {
        meanx <- rep(0, m)
        mu <- 0
        y <- drop(y)
    }
    if (normalize) {
        normx <- sqrt(drop(one %*% (x^2)))
        nosignal <- normx/sqrt(n) < eps
        if (any(nosignal)) {
            ignores <- im[nosignal]
            inactive <- im[-ignores]
            normx[nosignal] <- eps * sqrt(n)
            if (trace)
                cat("LARS Step 0 :\t", sum(nosignal), "Variables with Variance < eps; dropped for good\n")
        }
        else ignores <- NULL
        names(normx) <- NULL
        x <- scale(x, FALSE, normx)
    }
    else {
        normx <- rep(1, m)
        ignores <- NULL
    }
    if (use.Gram & missing(Gram)) {
        if (m > 500 && n < m)
            cat("There are more than 500 variables and n<m;\nYou may wish to restart and set use.Gram=FALSE\n")
        if (trace)
            cat("Computing X'X .....\n")
        Gram <- t(x) %*% x
    }
    Cvec <- drop(t(y) %*% x)  # length of no. of predictors
    ssy <- sum(y^2)  # max sum of squares?
    residuals <- y
    if (missing(max.steps))
        max.steps <- 8 * min(m, n - intercept)
    beta <- matrix(0, max.steps + 1, m)
    lambda = double(max.steps)  # max.steps (e.g 100) zeros
    Gamrat <- NULL
    arc.length <- NULL
    R2 <- 1
    RSS <- ssy
    first.in <- integer(m)      # no. of predictors (e.g. 10) zeros
    active <- NULL
    actions <- as.list(seq(max.steps))
    drops <- FALSE
    Sign <- NULL
    R <- NULL
    k <- 0
    while ((k < max.steps) & (length(active) < min(m - length(ignores),
        n - intercept))) { # so lange noch nicht alle predictoren drin sind und max.steps noch nicht erreicht ist ...
        action <- NULL
        C <- Cvec[inactive]     # pos. numbers
        Cmax <- max(C)          # was: max(abs(C)) (Eq. 2.9)
        if (Cmax < eps * 100) {
            if (trace)
                cat("Max |corr| = 0; exiting...\n")
            break
        }
        k <- k + 1
        lambda[k] = Cmax
        if (!any(drops)) {
	    # was: new <- abs(C) >= Cmax - eps
            new <- C >= Cmax - eps  # change A here? (Eq. 2.9) Looks good.
            C <- C[!new]
            new <- inactive[new]  # which predictor/gene was selected
            for (inew in new) {
                if (use.Gram) {
                  R <- updateR(Gram[inew, inew], R, drop(Gram[inew,
                    active]), Gram = TRUE, eps = eps)
                }
                else {
                  R <- updateR(x[, inew], R, x[, active], Gram = FALSE,
                    eps = eps)  # ?
                }
                if (attr(R, "rank") == length(active)) {
                  nR <- seq(length(active))
                  R <- R[nR, nR, drop = FALSE]
                  attr(R, "rank") <- length(active)
                  ignores <- c(ignores, inew)
                  action <- c(action, -inew)
                  if (trace)
                    cat("LARS Step", k, ":\t Variable", inew,
                      "\tcollinear; dropped for good\n")
                }
                else {
                  if (first.in[inew] == 0)
                    first.in[inew] <- k
                  active <- c(active, inew)
		  # was: Sign <- c(Sign, sign(Cvec[inew])) 
                  Sign <- c(Sign, 1) # change to all 1 (Eq. 2.10)
                  action <- c(action, inew)
                  if (trace)
                    cat("LARS Step", k, ":\t Variable", inew,
                      "\tadded\n")
                }
            }
        }
        else action <- -dropid
        Gi1 <- backsolve(R, backsolvet(R, Sign))  # ???
        dropouts <- NULL
        if (type == "forward.stagewise") {
            directions <- Gi1 * Sign
            if (!all(directions > 0)) {
                if (use.Gram) {
                  nnls.object <- nnls.lars(active, Sign, R, directions,
                    Gram[active, active], trace = trace, use.Gram = TRUE,
                    eps = eps)
                }
                else {
                  nnls.object <- nnls.lars(active, Sign, R, directions,
                    x[, active], trace = trace, use.Gram = FALSE,
                    eps = eps)
                }
                positive <- nnls.object$positive
                dropouts <- active[-positive]
                action <- c(action, -dropouts)
                active <- nnls.object$active
                Sign <- Sign[positive]
                Gi1 <- nnls.object$beta[positive] * Sign
                R <- nnls.object$R
                C <- Cvec[-c(active, ignores)]
            }
        }
        A <- 1/sqrt(sum(Gi1 * Sign))  # ? eq. 2.5; Gi1 is G^(-1)
        w <- A * Gi1		      # ?
        if (!use.Gram)
            u <- drop(x[, active, drop = FALSE] %*% w) # unit vector making equal angles w/ columns of X[,active]
        if ((length(active) >= min(n - intercept, m - length(ignores))) |
            type == "stepwise") {
            gamhat <- Cmax/A
        }
        else {
            if (use.Gram) {
                a <- drop(w %*% Gram[active, -c(active, ignores),
                  drop = FALSE])
            }
            else {
                a <- drop(u %*% x[, -c(active, ignores), drop = FALSE]) # inner product vector (?)
            }
	    # change. was: gam <- c((Cmax - C)/(A - a), (Cmax + C)/(A + a))
            gam <- c((Cmax - C)/(A - a)) 
            gamhat <- min(gam[gam > eps], Cmax/A)            # change 
        }
        if (type == "lasso") {
            dropid <- NULL
            b1 <- beta[k, active]
            z1 <- -b1/w
            zmin <- min(z1[z1 > eps], gamhat)
            if (zmin < gamhat) {
                gamhat <- zmin
                drops <- z1 == zmin
            }
            else drops <- FALSE
        }
        beta[k + 1, ] <- beta[k, ]
        beta[k + 1, active] <- beta[k + 1, active] + gamhat * w
        if (use.Gram) {
            Cvec <- Cvec - gamhat * Gram[, active, drop = FALSE] %*% w
        }
        else {
            residuals <- residuals - gamhat * u
            Cvec <- drop(t(residuals) %*% x)
        }
        Gamrat <- c(Gamrat, gamhat/(Cmax/A))
        arc.length <- c(arc.length, gamhat)
        if (type == "lasso" && any(drops)) {
            dropid <- seq(drops)[drops]
            for (id in rev(dropid)) {
                if (trace)
                  cat("Lasso Step", k + 1, ":\t Variable", active[id],
                    "\tdropped\n")
                R <- downdateR(R, id)
            }
            dropid <- active[drops]
            beta[k + 1, dropid] <- 0
            active <- active[!drops]
            Sign <- Sign[!drops]
        }
        if (!is.null(vn))
            names(action) <- vn[abs(action)]
        actions[[k]] <- action
        inactive <- im[-c(active, ignores)]
        if (type == "stepwise")
            Sign = Sign * 0
    }
    beta <- beta[seq(k + 1), , drop = FALSE]
    lambda = lambda[seq(k)]
    dimnames(beta) <- list(paste(0:k), vn)
    if (trace)
        cat("Computing residuals, RSS etc .....\n")
    residuals <- y - x %*% t(beta)
    beta <- scale(beta, FALSE, normx)
    RSS <- apply(residuals^2, 2, sum)
    R2 <- 1 - RSS/RSS[1]
    actions = actions[seq(k)]
    netdf = sapply(actions, function(x) sum(sign(x)))
    df = cumsum(netdf)
    if (intercept)
        df = c(Intercept = 1, df + 1)
    else df = c(Null = 0, df)
    rss.big = rev(RSS)[1]
    df.big = n - rev(df)[1]
    if (rss.big < eps | df.big < eps)
        sigma2 = NaN
    else sigma2 = rss.big/df.big
    Cp <- RSS/sigma2 - n + 2 * df
    attr(Cp, "sigma2") = sigma2
    attr(Cp, "n") = n
    object <- list(call = call, type = TYPE, df = df, lambda = lambda,
        R2 = R2, RSS = RSS, Cp = Cp, actions = actions[seq(k)],
        entry = first.in, Gamrat = Gamrat, arc.length = arc.length,
        Gram = if (use.Gram) Gram else NULL, beta = beta, mu = mu,
        normx = normx, meanx = meanx)
    class(object) <- "lars"
    object
}


##########
# April 29, 2009
# test example:
# x <- matrix(rnorm(600, 5,2), ncol=10, nrow=60)
# y = rnorm(60, 2,1)
# test <- neg.lars(x, y)

# need to construct a better example where I can check the results
# cors <- apply(x, 2, function(x){cor(x,y)})

# cors
# [1]  0.063601618  0.040113544  0.046296986  0.190056238 -0.061718880
# [6] -0.262720758 -0.253159641  0.166289344 -0.028972971  0.005346551
# at least only positive cor. genes entered the model in the neg.lars
# call above

# looks good! pos contrained version first selects 1 and 2, regular 
# version 6, 1, 7, 2
# xnew <- x
# xnew[,1] <- jitter(y, amount=.5)
# xnew[,2] <- jitter(y, amount=1)
# xnew[,6] <- jitter(y, amount=.5)*(-1)
# xnew[,7] <- jitter(y, amount=1)*(-1)
