# Supplementary material for: A Least Angle Regression Model for the Prediction of Canonical and Non-Canonical miRNA-mRNA Interactions
Source: PLoS One. 2012 Jul 17;7(7):e40634. doi: 10.1371/journal.pone.0040634 (PMC3398908; doi:10.1371/journal.pone.0040634)
Supplement: File S7 — R code of all analyses. zip archive of R scripts to compute the models and analyses as well as modified lars functions. (ZIP) [file pone.0040634.s009.zip › lars_unconstrained.R]

# run in batch mode

# lars on quantile normalized miRNA (one probe per miRNA) and vsn norm. 
# mRNA of hgu133A chips. Genes reduced to first 40% w/ highest IQR.


########################
# Main if arguments are provided
outfilebasePos <- NULL
args <- commandArgs()
if (length(args) > 0) {
 outfilebasePos <- which(args=='o=')+1
}
outfilebase <- args[outfilebasePos]

print(outfilebase)

# call this script in /my/directory/
# nice nohup R-bioc --no-save --slave < /my/directory/lars_unconstrained.R --args o= lars_unconstrained


setwd("/my/directory/")

library(Biobase)
library(lars)

# mRNAs
load(file="mRNAsel.vsn.rda")

# unique miRNAs
load(file="uniq.miR.quant.rda")
miRNAsel.quant <- uniq.miR.quant


# run lars
date() 
lars.miR <- apply(mRNAsel.vsn, 1, function(x){try(lars(t(miRNAsel.quant), x, type="lasso", use.Gram=FALSE))})
date()

names(lars.miR) <- rownames(mRNAsel.vsn)
save(lars.miR, file="lars.miR.rda")


# lars on gene expression predicting miRs
date() 
lars.mRNA <- apply(miRNAsel.quant, 1, function(x){try(lars(t(mRNAsel.vsn), x,type="lasso", use.Gram=FALSE))})
date()
names(lars.mRNA) <- rownames(miRNAsel.quant)
save(lars.mRNA, file="lars.mRNA.rda")

print("lars done.")


# CV 
#####
# cv. lars on all miRs predicting 1 gene expression
date()
lars.cv.miR <- apply(mRNAsel.vsn, 1, function(x){cv.lars(t(miRNAsel.quant),x, K=10, type="lasso", use.Gram=FALSE, plot.it=FALSE)})
date()
names(lars.cv.miR) <- try(rownames(mRNAsel.vsn)) 
save(lars.cv.miR, file="lars.cv.miR.rda")


# cv.lars on gene expression predicting one miR
date() 
lars.cv.mRNA <- apply(miRNAsel.quant, 1, function(x){try(cv.lars(t(mRNAsel.vsn),x, K=10, type="lasso", use.Gram=FALSE, plot.it=FALSE))})
date()
names(lars.cv.mRNA) <- rownames(miRNAsel.quant)
save(lars.cv.mRNA, file="lars.cv.mRNA.rda")


####
# exclude miRs and mRNAs with an error message 
test2 <- unlist(lapply(lars.cv.miR, class))
indt <- which(test2=="try-error")  
length(indt) # 0
test3 <- unlist(lapply(lars.cv.mRNA, class))
indt <- which(test3=="try-error")  
length(indt) # 0
rm(test2, test3, indt)


# exclude all models where lowest cv is at fraction 0
# save fraction and lowest cv error
# "fraction" is now called "index"! (Apr 5, 2012)
minRes.miR <- lapply(lars.cv.miR, function(x){
	try(x[["index"]][[ which(x[["cv"]]== min(x[["cv"]]))]])
	}
)
# save smallest residuals (of optimal fraction)
minRes.miR.error <- lapply(lars.cv.miR, function(x){
	try(min(x[["cv"]]))
	}
)
print("number of miR models surviving: ") 
print(length(which(unlist(minRes.miR) !=0)))  # 4058 out of 4878
ind.miR.ok <- which(unlist(minRes.miR) !=0)

mRNAsel.ok <- mRNAsel.vsn[ind.miR.ok,]
minRes.miR.error.ok <- minRes.miR.error[ind.miR.ok]
save(minRes.miR.error.ok, file="minRes.miR.error.ok.rda")
save(mRNAsel.ok, file="mRNAsel.ok.rda")
save(minRes.miR, file="minRes.miR.rda")
save(ind.miR.ok, file="ind.miR.ok.rda")


# same for genes explaining miRNAs
minRes.mRNA <- lapply(lars.cv.mRNA, function(x){
	try(x[["index"]][[ which(x[["cv"]]== min(x[["cv"]]))]])
	}
)
# smallest residuals
minRes.mRNA.error <- lapply(lars.cv.mRNA, function(x){
	min(x[["cv"]])
	}
)

print("number of mRNA models surviving: ") 
print(length(which(unlist(minRes.mRNA) !=0)))  # 270 out of 311 models
ind.mRNA.ok <- which(unlist(minRes.mRNA) !=0)

miRNAsel.ok <- miRNAsel.quant[ind.mRNA.ok,]
minRes.mRNA.error.ok <- minRes.mRNA.error[ind.mRNA.ok]

save(minRes.mRNA.error.ok, file="minRes.mRNA.error.ok.rda")
save(miRNAsel.ok, file="miRNAsel.ok.rda")
save(minRes.mRNA, file="minRes.mRNA.rda")
save(ind.mRNA.ok, file="ind.mRNA.ok.rda")


##########################
# for mRNA models (miRs predictors)
# I need all s1, not just max, to extract closest step to s1.cv
# for non-null and non-error models
s1.mirall <- vector("list", length(lars.miR))
for(i in 1:length(lars.miR)){
  if( is.null(dim(coef(lars.miR[[i]])))){
    s1.mirall[[i]] <- sum(abs(coef(lars.miR[[i]])))
    }else{
      s1.mirall[[i]] <- rowSums(abs(coef(lars.miR[[i]])))
    }
}
names(s1.mirall) <- names(lars.miR)
s1.mir.ok <- s1.mirall[ind.miR.ok]

# max of s1 (saturated beta)
max.s1.mir.ok <- lapply(s1.mir.ok, max)

# multiply s1 by optimal fraction from fit. 
# then get step from fit closest to that value.
s1.cv.miR  <- unlist(max.s1.mir.ok) * unlist(minRes.miR[ind.miR.ok])	

# which one of s1.mir.ok is closest (next smallest) to s1.cv.miR
ind.step.miR <- vector("numeric")
for( i in 1:length(s1.cv.miR)){
  ind.step.miR[i] <- max(which(s1.mir.ok[[i]] < s1.cv.miR[i]))
}
names(ind.step.miR) <- names(s1.cv.miR)
save(ind.step.miR, file="ind.step.miR.rda")


# extract genes for that step
# step[2] corresponds to action[1]
lars.miR.ok <- lars.miR[ind.miR.ok] # 
save(lars.miR.ok, file="lars.miR.ok.rda")

miR.step.genes <- vector("list", length(lars.miR.ok))
for(k in 1:length(lars.miR.ok)){
  acts <- unlist(lars.miR.ok[[k]]$actions)[0:(ind.step.miR[k]-1)]
  tmps <- names(which(acts < 0)) 
  tmps2 <- which(names(acts) %in% tmps)
  if(length(tmps2) > 0){
     miR.step.genes[[k]] <- names(acts[-tmps2])
  } else{
     miR.step.genes[[k]] <- names(acts)
  }
}
names(miR.step.genes) <- names(lars.miR.ok)	
save(miR.step.genes, file="miR.step.genes.rda")


############
# miR models (mRNAs predictors)
# I need all s1, not just max, to extract closest step to s1.cv
# for non-null and non-error models
s1.mRNAall <- vector("list", length(lars.mRNA))
for(i in 1:length(lars.mRNA)){
  if( is.null(dim(coef(lars.mRNA[[i]])))){
    s1.mRNAall[[i]] <- sum(abs(coef(lars.mRNA[[i]])))
    }else{
      s1.mRNAall[[i]] <- rowSums(abs(coef(lars.mRNA[[i]])))
    }
}
names(s1.mRNAall) <- names(lars.mRNA)
s1.mRNA.ok <- s1.mRNAall[ind.mRNA.ok]

# max of s1 (saturated beta)
max.s1.mRNA.ok <- lapply(s1.mRNA.ok, max)

# multiply s1 by optimal fraction from fit. 
# then get step from fit closest to that value.
s1.cv.mRNA  <- unlist(max.s1.mRNA.ok) * unlist(minRes.mRNA[ind.mRNA.ok])	

# which one of s1.mir.ok is closest (next smallest) to s1.cv.miR
ind.step.mRNA <- vector("numeric")
for( i in 1:length(s1.cv.mRNA)){
  ind.step.mRNA[i] <- max(which(s1.mRNA.ok[[i]] < s1.cv.mRNA[i]))
}
names(ind.step.mRNA) <- names(s1.cv.mRNA)
save(ind.step.mRNA, file="ind.step.mRNA.rda")

# extract genes for that step
# step[2] corresponds to action[1]
lars.mRNA.ok <- lars.mRNA[ind.mRNA.ok] 
save(lars.mRNA.ok, file="lars.mRNA.ok.rda")

mRNA.step.genes <- vector("list", length(lars.mRNA.ok))
for(k in 1:length(lars.mRNA.ok)){
  acts <- unlist(lars.mRNA.ok[[k]]$actions)[0:(ind.step.mRNA[k]-1)]
  tmps <- names(which(acts < 0)) 
  tmps2 <- which(names(acts) %in% tmps)
  if(length(tmps2) > 0){
     mRNA.step.genes[[k]] <- names(acts[-tmps2])
  } else{
     mRNA.step.genes[[k]] <- names(acts)
  }
}
names(mRNA.step.genes) <- names(lars.mRNA.ok)	
save(mRNA.step.genes, file="mRNA.step.genes.rda")


#####################
# extract coefficients for that step, for both miR and mRNA model
# keep names! Keep 0 coef for now
# beta always has different dimensions!!!
load("ind.step.miR.rda")
coef.mir <- vector("list")
for( i in 1:length(lars.miR.ok)){
	coef.mir[[i]] <- lars.miR.ok[[i]]$beta[ind.step.miR[[i]],]  
}
names(coef.mir) <- names(lars.miR.ok)
save(coef.mir, file="coef.mir_best.step.rda")

# mRNA
load("ind.step.mRNA.rda")
coef.mRNA <- vector("list")
for( i in 1:length(lars.mRNA.ok)){
	coef.mRNA[[i]] <- lars.mRNA.ok[[i]]$beta[ind.step.mRNA[[i]],]  
}
names(coef.mRNA) <- names(lars.mRNA.ok)
save(coef.mRNA, file="coef.mRNA_best.step.rda")


############################
# also make a coef. matrix
# miR
coef.mir.mat <- matrix(data=0, ncol= length(coef.mir), nrow=nrow(miRNAsel.quant))
# 311 x 4058  matrix
rownames(coef.mir.mat) <- rownames(miRNAsel.quant)
colnames(coef.mir.mat) <- names(coef.mir)

for( i in 1: ncol(coef.mir.mat)){
   ind.tmp <- match(names(coef.mir[[i]]), rownames(coef.mir.mat))
   coef.mir.mat[ind.tmp,i] <- coef.mir[[i]]
}
save(coef.mir.mat, file= "coef.mir.mat.rda")


# reduce to models w/ p ==0
load("permP.miR_100permutations.rda") # permutations need to be run beforehand!
permP.miR <- permP
p00.mir   <- which(permP.miR == 0)
coef.mir.mat.00         <- coef.mir.mat[, p00.mir] # 311 928
# rm cols or rows w/ only 0 entries
rs      <- apply(coef.mir.mat.00, 1, sum)
ind.row <- which(rs==0)         # 0
cs      <- apply(coef.mir.mat.00, 2, sum)
ind.col <- which(cs==0)         # 1
coef.mir.mat.00 <- coef.mir.mat.00[,-ind.col]
dim(coef.mir.mat.00)
# 311 928

save(coef.mir.mat.00, file="coef.mir.mat.00.rda")


############################
# also make a coef. matrix
# mRNA
coef.mRNA.mat <- matrix(data=0, ncol= length(coef.mRNA), nrow=nrow(mRNAsel.vsn))
# 4878 x 270  matrix
rownames(coef.mRNA.mat) <- rownames(mRNAsel.vsn)
colnames(coef.mRNA.mat) <- names(coef.mRNA)

for( i in 1: ncol(coef.mRNA.mat)){
   ind.tmp <- match(names(coef.mRNA[[i]]), rownames(coef.mRNA.mat))
   coef.mRNA.mat[ind.tmp,i] <- coef.mRNA[[i]]
}
save(coef.mRNA.mat, file= "coef.mRNA.mat.rda")


# reduce to models w/ p ==0
load("permP.mRNA_100permutations.rda") # permutations need to be run beforehand!
permP.mRNA <- permP
p00.mRNA   <- which(permP.mRNA == 0)
coef.mRNA.mat.00         <- coef.mRNA.mat[, p00.mRNA] # 4878   93
# rm cols or rows w/ only 0 entries
rs      <- apply(coef.mRNA.mat.00, 1, sum)
ind.row <- which(rs==0)         # 2886
cs      <- apply(coef.mRNA.mat.00, 2, sum)
ind.col <- which(cs==0)         # 0
coef.mRNA.mat.00 <- coef.mRNA.mat.00[-ind.row,]
dim(coef.mRNA.mat.00)
# 1992   93

save(coef.mRNA.mat.00, file="coef.mRNA.mat.00.rda")


q("no")
