# Supplementary material for: A Least Angle Regression Model for the Prediction of Canonical and Non-Canonical miRNA-mRNA Interactions
Source: PLoS One. 2012 Jul 17;7(7):e40634. doi: 10.1371/journal.pone.0040634 (PMC3398908; doi:10.1371/journal.pone.0040634)
Supplement: File S7 — R code of all analyses. zip archive of R scripts to compute the models and analyses as well as modified lars functions. (ZIP) [file pone.0040634.s009.zip › makeSuppTables.R]

# make csv files for supp. material consisting of outcome-predictor
# pairs and coefficients
# for all types of (sign.) models 

setwd("/my/directory/")

library(annotate)
library(hgu133a.db)

load("coef.mir.mat.00.rda")
load("coef.mRNA.mat.00.rda")

dim(coef.mir.mat.00)	# 311 928
dim(coef.mRNA.mat.00)	# 1992   93


# individual pairs:
# unconstr. gene models
coef.mir.mat.00 <- t(coef.mir.mat.00)
lars.list <- vector("list", nrow(coef.mir.mat.00))
for(j in 1:nrow(coef.mir.mat.00)){
        ind <- which(coef.mir.mat.00[j,] !=0)
        lars.list[[j]] <- cbind(rownames(coef.mir.mat.00)[j], colnames(coef.mir.mat.00)[ind], signif(coef.mir.mat.00[j,ind], digits=3))
}
lars.mat <- NULL
for(i in 1:length(lars.list)){
        lars.mat <- rbind(lars.mat, lars.list[[i]])
}
dim(lars.mat)
# [1]  30096     3
# add symbols for genes
syms <- unlist(mget(as.character(lars.mat[,1]), hgu133aSYMBOL))
length(syms)==length(lars.mat[,1])
lars.mat <- data.frame(lars.mat[, 1], geneSymbol=syms, lars.mat[, 2:3])
colnames(lars.mat) <- c("mRNA/Affy probeset", "geneSymbol", "miR predictor", "coefficient")

write.csv2(lars.mat, file="SuppMaterial/unconstrained_geneModels.csv", row.names=F)


###########
# function to make matrix:
make.lars.mat <- function(coef.mat){
 lars.list <- vector("list", nrow(coef.mat))
 for(j in 1:nrow(coef.mat)){
        ind <- which(coef.mat[j,] !=0)
        lars.list[[j]] <- cbind(rownames(coef.mat)[j], colnames(coef.mat)[ind], signif(coef.mat[j,ind], digits=3))
}
 lars.mat <- NULL
 for(i in 1:length(lars.list)){
        lars.mat <- rbind(lars.mat, lars.list[[i]])
 }
 print(dim(lars.mat))
 return(lars.mat)
}

# make colnames as needed and save.


#####
# unconstr. miR models
mRNA.mat <- make.lars.mat(t(coef.mRNA.mat.00))	#  3580    3
# add symbols for genes
syms <- unlist(mget(as.character(mRNA.mat[,2]), hgu133aSYMBOL))
length(syms)==length(mRNA.mat[,2])
mRNA.mat <- data.frame(mRNA.mat[, 1:2], geneSymbol=syms, mRNA.mat[, 3])
colnames(mRNA.mat) <- c("miRNA", "mRNA/gene predictor", "geneSymbol", "coefficient")

write.csv2(mRNA.mat, file="SuppMaterial/unconstrained_miRNAModels.csv", row.names=F)


###
# for DTM and Residual models 
load("main.coef.mir.mat.rda")
load("sec.coef.mir.mat.rda")

load("permP.miR.main_100permutations.rda")
permP.miR.main <- permP
load("permP.miR.2nd_100permutations.rda")
permP.miR.2nd <- permP


# DTM
# reduce to models w/ p ==0
p00.mir 		<- which(permP.miR.main == 0)	# 510
main.coef.mir.mat.00	<- main.coef.mir.mat[, p00.mir]	# 311 x 510

# remove cols or rows w/ only 0 entries
rs	<- apply(main.coef.mir.mat.00, 1, sum)
ind.row <- which(rs==0)		# 7
length(ind.row)
cs	<- apply(main.coef.mir.mat.00, 2, sum)
ind.col <- which(cs==0)		# 30
length(ind.col)
main.coef.mir.mat.00 <- main.coef.mir.mat.00[-ind.row, -ind.col]
dim(main.coef.mir.mat.00)	#  304 480 

save(main.coef.mir.mat.00, file="main.coef.mir.mat.00.rda")

# make csv files
# mir
mir.mat <- make.lars.mat(t(main.coef.mir.mat.00))	#  4409    3
syms <- unlist(mget(as.character(mir.mat[,1]), hgu133aSYMBOL))
length(syms)==length(mir.mat[,1])
mir.mat <- data.frame(mir.mat[, 1], geneSymbol=syms, mir.mat[, 2:3])
colnames(mir.mat) <- c("mRNA/Affy probeset", "geneSymbol", "miR predictor", "coefficient")

write.csv2(mir.mat, file="SuppMaterial/DTM_geneModels.csv", row.names=F)


###
# 2nd models for miR predictors
p00.mir 		<- which(permP.miR.2nd < 0.01)	# 581
sec.coef.mir.mat.00	<- sec.coef.mir.mat[, p00.mir]		# 311 x 581

# remove cols or rows w/ only 0 entries
rs	<- apply(sec.coef.mir.mat.00, 1, sum)
ind.row <- which(rs==0)		# 1
length(ind.row)
cs	<- apply(sec.coef.mir.mat.00, 2, sum)
ind.col <- which(cs==0)		# 0
length(ind.col)
sec.coef.mir.mat.00 <- sec.coef.mir.mat.00[-ind.row, ]
dim(sec.coef.mir.mat.00)
# 310 581

save(sec.coef.mir.mat.00, file="sec.coef.mir.mat.00.rda")

# make csv files
# mir
mir.mat <- make.lars.mat(t(sec.coef.mir.mat.00))	#  18205    3
syms <- unlist(mget(as.character(mir.mat[,1]), hgu133aSYMBOL))
length(syms)==length(mir.mat[,1])
mir.mat <- data.frame(mir.mat[, 1], geneSymbol=syms, mir.mat[, 2:3])
colnames(mir.mat) <- c("mRNA/Affy probeset", "geneSymbol", "miR predictor", "coefficient")

write.csv2(mir.mat, file="SuppMaterial/Residual_geneModels.csv", row.names=F)


##################
# neg. lars for miR models
load("sec.coef.mir.neg.mat.rda")
load("main.coef.mir.neg.mat.rda")
load("neg.permP.miR.main_100permutations.rda")
neg.permP.miR.main <- permP
load("neg.permP.miR.2nd_100permutations.rda")
neg.permP.miR.2nd <- permP

p00.mir 			<- which(neg.permP.miR.main < 0.01)	# 885
main.coef.mir.neg.mat.00	<- main.coef.mir.neg.mat[, p00.mir]	# 311 x 885

rs	<- apply(main.coef.mir.neg.mat.00, 1, sum)
ind.row <- which(rs==0)		# 21
length(ind.row)
cs	<- apply(main.coef.mir.neg.mat.00, 2, sum)
ind.col <- which(cs==0)		# 169
length(ind.col)
main.coef.mir.neg.mat.00 <- main.coef.mir.neg.mat.00[-ind.row, -ind.col]
dim(main.coef.mir.neg.mat.00)	#  290 716

save(main.coef.mir.neg.mat.00, file="main.coef.mir.neg.mat.00.rda")

# make csv file
mir.mat <- make.lars.mat(t(main.coef.mir.neg.mat.00))	#  2654   3
syms <- unlist(mget(as.character(mir.mat[,1]), hgu133aSYMBOL))
length(syms)==length(mir.mat[,1])
mir.mat <- data.frame(mir.mat[, 1], geneSymbol=syms, mir.mat[, 2:3])
colnames(mir.mat) <- c("mRNA/Affy probeset", "geneSymbol", "miR predictor", "coefficient")

write.csv2(mir.mat, file="SuppMaterial/neg.DTM_geneModels.csv", row.names=F)


###
# 2nd models, neg. constr.
p00.mir 		<- which(neg.permP.miR.2nd < 0.01)	# 690
sec.coef.mir.neg.mat.00	<- sec.coef.mir.neg.mat[, p00.mir]	# 311 x 690

rs	<- apply(sec.coef.mir.neg.mat.00, 1, sum)
ind.row <- which(rs==0)		# 1
length(ind.row)
cs	<- apply(sec.coef.mir.neg.mat.00, 2, sum)
ind.col <- which(cs==0)		# 1
length(ind.col)
sec.coef.mir.neg.mat.00 <- sec.coef.mir.neg.mat.00[-ind.row, -ind.col]
dim(sec.coef.mir.neg.mat.00)	# 310 689

save(sec.coef.mir.neg.mat.00, file="sec.coef.mir.neg.mat.00.rda")

# make csv file
mir.mat <- make.lars.mat(t(sec.coef.mir.neg.mat.00))	#  17279     3
syms <- unlist(mget(as.character(mir.mat[,1]), hgu133aSYMBOL))
length(syms)==length(mir.mat[,1])
mir.mat <- data.frame(mir.mat[, 1], geneSymbol=syms, mir.mat[, 2:3])
colnames(mir.mat) <- c("mRNA/Affy probeset", "geneSymbol", "miR predictor", "coefficient")

write.csv2(mir.mat, file="SuppMaterial/neg.Residual_geneModels.csv", row.names=F)
