# Supplementary material for: A Least Angle Regression Model for the Prediction of Canonical and Non-Canonical miRNA-mRNA Interactions
Source: PLoS One. 2012 Jul 17;7(7):e40634. doi: 10.1371/journal.pone.0040634 (PMC3398908; doi:10.1371/journal.pone.0040634)
Supplement: File S7 — R code of all analyses. zip archive of R scripts to compute the models and analyses as well as modified lars functions. (ZIP) [file pone.0040634.s009.zip › merge_miRNAdatabases.R]

# check overlap of miRNA binding site databases 
# for the NCI-60 data

setwd("/my/directory/")

load("bindingMatrix_TargetScan_NCI60.rda") # 60092 bindings
binds.TS <- binds

load("bindingMatrix_microCosm_NCI60.rda") # 64614
binds.MC <- binds

load("bindingMatrix_DIANA_NCI60.rda") # 238850
binds.diana <- binds

load("bindingMatrix_Dorina_NCI60.rda") # 1478
binds.dor <- binds


# sum them up
binds.all <- binds.TS + binds.MC + binds.diana + binds.dor
# save
save(binds.all, file="/my/directory/binds.all.rda")

# make a Venn diagram
source("http://faculty.ucr.edu/~tgirke/Documents/R_BioCond/My_R_Scripts/overLapper.R")

setlist <- list(TargetScan= as.vector(binds.TS), MicroCosm=as.vector(binds.MC), DIANA=as.vector(binds.diana), Dorina=as.vector(binds.dor))
# dummy names for interactions
names(setlist[[1]]) <- names(setlist[[2]]) <- names(setlist[[3]]) <- names(setlist[[4]]) <- paste("gene", seq(1, length(setlist[[2]])), sep="-")
# only keep the interactions
setlist <- lapply(setlist, function(x){tmp <- x[which(x==1)]; x= names(tmp)})

OLlist <- overLapper(setlist=setlist, sep="", type="vennsets")

counts <- list(sapply(OLlist$Venn_List, length))
vennPlot(counts=counts, yoffset=c(0.3, -0.2), mysub="overlap of miRNA target site predictions")

dev.print(device=pdf, file="vennDiagram_miRNATargetDB.pdf") # -> Supp. Material

####
# use all interactions that are predicted by at least 2 algorithms
# for DTM and neg. constrained (NRM) models.
