# Supplementary material for: A Least Angle Regression Model for the Prediction of Canonical and Non-Canonical miRNA-mRNA Interactions
Source: PLoS One. 2012 Jul 17;7(7):e40634. doi: 10.1371/journal.pone.0040634 (PMC3398908; doi:10.1371/journal.pone.0040634)
Supplement: File S7 — R code of all analyses. zip archive of R scripts to compute the models and analyses as well as modified lars functions. (ZIP) [file pone.0040634.s009.zip › neg.lars_mainEffectsFirst.R]

# run lars using miRs w/ a binding site for the respective 
# gene first, then fit a model on the remaining residuals.

# run in batch mode
# lars on quantile normalized miRNA and vsn norm. 
# mRNA of hgu133A chips. Genes reduced to first 40%  w/ highest IQR.


########################
# Main if arguments are provided
# inputfilePos <- NULL
outfilebasePos <- NULL
args <- commandArgs()
if (length(args) > 0) {
 outfilebasePos <- which(args=='o=')+1
}
outfilebase <- args[outfilebasePos]

print(outfilebase)

# call this script in /my/directory
# nice nohup R-bioc --no-save --slave < /my/directory/neg.lars_mainEffectsFirst.R --args o= neg.lars_mainEffectsFirst


setwd("/my/directory/")

library(Biobase)
library(lars)


# neg. constrained lars code returning residuals:
source("/my/directory/lars_negConstrained_residuals.R")
source("/my/directory/cv.lars_negConstrained.R")


# data
load(file="mRNAsel.vsn.rda")
# unique miRNAs
load(file="uniq.miR.quant.rda")
miRNAsel.quant <- uniq.miR.quant


# load binding site matrix (binds.miR)
# use all interactions in at least 2 databases (63159 interactions)
load(file="/my/directory/binds.all.rda")
binds.miR <- binds.all


# run lars. 
 date() 
 count <- 0 	# 'count gene models w/o genes'
 neg.lars.miR.main <- vector("list", nrow(mRNAsel.vsn))
 for(i in 1: nrow(mRNAsel.vsn)){
 	x <- t(miRNAsel.quant)
 	sel <- binds.miR[i,]
 	if(max(sel) > 1){
 		x <- x[, sel>1, drop=FALSE]
 		neg.lars.miR.main[[i]] <- try(neg.lars(x, mRNAsel.vsn[i,],
 			type="lasso", use.Gram=FALSE))
 	} else{ count <- count +1 }
       }
 date()
 print(count) #  58
 names(neg.lars.miR.main) <- rownames(mRNAsel.vsn)	
 save(neg.lars.miR.main , file="neg.lars.miR.main.effects.rda")
    
print("lars done. ")


###########
# do CV on the main effects models,
# note the best step/cv.fraction and save residuals fr/ that step, then 
# do 2nd effects models on these residuals, then cv on 2nd effects.

# CV on main mRNA models
 date()	
 count <- 0 
 neg.lars.cv.miR.main <- vector("list", nrow(mRNAsel.vsn))
 for(i in 1: nrow(mRNAsel.vsn)){
 	x <- t(miRNAsel.quant)
 	sel <- binds.miR[i,]
 	if(max(sel) > 1){  # at least one interaction in 2 DBs
 		x <- x[, sel>1,drop=FALSE]
 		neg.lars.cv.miR.main[[i]] <- try(neg.cv.lars(x, mRNAsel.vsn[i,],
 			K=10, type="lasso", use.Gram=FALSE, plot.it=F))
                # if cv didn't work, try one more time
                if(class(neg.lars.cv.miR.main[[i]])=="try-error"){
                  neg.lars.cv.miR.main[[i]] <- try(neg.cv.lars(x, mRNAsel.vsn[i,],
 			K=10, type="lasso", use.Gram=FALSE, plot.it=F))
                }
 	} else{ count <- count +1 }
 }
 date()
 names(neg.lars.cv.miR.main) <- rownames(mRNAsel.vsn)
 save(neg.lars.cv.miR.main, file="neg.lars.cv.miR.main.rda")

# if there was no lars model, there is also no cv.lars model.


###########
# exclude all models where lowest cv is at fraction 0
# for lars.cv.miR.main (miR explains mRNA)
ind <- unlist(lapply(neg.lars.cv.miR.main, is.null))  # null models
ind2 <- which(ind==TRUE)	# 451
print(length(ind2))

ind3 <- lapply(neg.lars.cv.miR.main, is)  # error models, cv sometimes does not work when there is only one step and the coef is very small. Run 2nd lars on all predictors for these.
ind4 <- which(ind3=="try-error") # 369
print(length(ind4))

# save fraction and lowest cv error for non-null and non-error models
# 4058 out of 4878 remain
neg.minRes.miR.main <- lapply(neg.lars.cv.miR.main[-c(ind2, ind4)], function(x){
	try(x[["fraction"]][[ which(x[["cv"]]== min(x[["cv"]]))]]) # still called fraction
	}
)
# save smallest residuals (of optimal fraction)
neg.minRes.miR.error.main <- lapply(neg.lars.cv.miR.main[-c(ind2, ind4)], function(x){
	try(min(x[["cv"]]))
	}
)

print(length(which(unlist(neg.minRes.miR.main) !=0)))  # 2792 out of 4056 out of 4878 total.
neg.ind.miR.ok.main <- which(unlist(neg.minRes.miR.main) !=0) # models where fraction w/ smallest error is not 0.

neg.mRNAsel.ok.main <- mRNAsel.vsn[-c(ind2,ind4),]
neg.mRNAsel.ok.main <- neg.mRNAsel.ok.main[neg.ind.miR.ok.main,] #  2792

neg.minRes.miR.error.ok.main <- neg.minRes.miR.error.main[neg.ind.miR.ok.main]
save(neg.minRes.miR.error.ok.main, file="neg.minRes.miR.error.ok.main.rda")
save(neg.mRNAsel.ok.main, file="neg.mRNAsel.ok.main.rda")

save(neg.minRes.miR.main, file="neg.minRes.miR.main.rda")
save(neg.ind.miR.ok.main, file="neg.ind.miR.ok.main.rda")


# get residuals from that (best) fraction
# save residuals from all steps in the lars.res code, then 
# extract residuals for each step.

###
# need all s1, not just max, to extract closest step to s1.cv
# for non-null and non-error models
s1.mirall.main <- vector("list", length(neg.lars.miR.main[-c(ind2, ind4)]))
for(i in 1:length(neg.lars.miR.main[-c(ind2, ind4)])){
  if( is.null(dim(coef(neg.lars.miR.main[-c(ind2, ind4)][[i]])))){
     s1.mirall.main[[i]] <- c(0, sum(abs(coef(neg.lars.miR.main[-c(ind2, ind4)][[i]]))))
   }else{
   s1.mirall.main[[i]] <- rowSums(abs(coef(neg.lars.miR.main[-c(ind2, ind4)][[i]])))
 }
}
names(s1.mirall.main) <- names(neg.lars.miR.main)[-c(ind2, ind4)]
s1.mir.ok.main <- s1.mirall.main[neg.ind.miR.ok.main]

# max of s1 (saturated beta)
max.s1.mir.ok.main <- lapply(s1.mir.ok.main, max)

# multiply s1 by optimal fraction from fit. 
# then get step from fit closest to that value.
#(only for models where optimal fraction is not 0)
s1.cv.miR.main  <- unlist(max.s1.mir.ok.main) * unlist(neg.minRes.miR.main[neg.ind.miR.ok.main])	# 2792

# which one of s1.mir.ok is closest (next smallest) to s1.cv.miR
neg.ind.step.miR.main <- vector("numeric")
for( i in 1:length(s1.cv.miR.main)){
  neg.ind.step.miR.main[i] <- max(which(s1.mir.ok.main[[i]] < s1.cv.miR.main[i]))
}
names(neg.ind.step.miR.main) <- names(s1.cv.miR.main)
save(neg.ind.step.miR.main, file="neg.ind.step.miR.main.rda")

# extract genes for that step
# step[2] corresponds to action[1]
neg.lars.miR.ok.main <- neg.lars.miR.main[-c(ind2,ind4)][neg.ind.miR.ok.main] # 2792
print(length(neg.lars.miR.ok.main))
save(neg.lars.miR.ok.main, file="neg.lars.miR.ok.main.rda")


# sometimes, no predictors in the model yet.
neg.miR.step.genes.main <- vector("list", length(neg.lars.miR.ok.main))
for(k in 1:length(neg.lars.miR.ok.main)){
  acts <- unlist(neg.lars.miR.ok.main[[k]]$actions)[0:(neg.ind.step.miR.main[k]-1)]
  tmps <- names(which(acts < 0)) # deleted predictors
  tmps2 <- which(names(acts) %in% tmps)
  if(length(tmps2) > 0){
     neg.miR.step.genes.main[[k]] <- names(acts[-tmps2])
  } else{
     neg.miR.step.genes.main[[k]] <- names(acts)
  }
}
names(neg.miR.step.genes.main) <- names(neg.lars.miR.ok.main)
save(neg.miR.step.genes.main, file="neg.miR.step.genes.main.rda")


# extract residuals from lars.main model and best fraction:
# one allresidual column more than actions (and less betas),
# probably bc I also have residuals for no predictor added yet.
# last column of $allresiduals equals $residuals (OLS solution)
neg.miR.res.main <- vector("list", length(neg.lars.miR.ok.main))
for(k in 1:length(neg.lars.miR.ok.main)){
   lacts <- neg.ind.step.miR.main[k]-1	# how many actions were done?
   neg.miR.res.main[[k]] <- neg.lars.miR.ok.main[[k]]$allresiduals[, lacts+1]
}
names(neg.miR.res.main) <- names(neg.lars.miR.ok.main)


# now run 2nd effect lars (and then cv.lars) on the residuals 
# need to have a list of residuals w/ same length as lars.miR.main
# but has NULL for NULL, erroneous and models where best fraction is 0.
neg.miR.res.main.all <- vector("list", length(neg.lars.miR.main))
neg.miR.res.main.all[-ind2][neg.ind.miR.ok.main] <- neg.miR.res.main
save(neg.miR.res.main.all, file= "neg.miR.res.main.all.rda")

# 2nd run on remaining residuals using predictors w/o binding site 
# for genes where a model could be fit,
# run on all genes for NULL or erroneous models fr/ 1st run
date()  
neg.lars.miR.2nd <- vector("list", nrow(mRNAsel.vsn))
for(i in 1: nrow(mRNAsel.vsn)){
	x <- t(miRNAsel.quant)
	if(is(neg.lars.miR.main[[i]])=="lars" && !is.null(neg.miR.res.main.all[[i]])){
		sel <- binds.miR[i,]
		if(max(sel) > 1){
		   x <- x[, sel< 2, drop=FALSE]
		} else {x <- x}
		neg.lars.miR.2nd[[i]] <- try(neg.lars(x=x, y=drop(neg.miR.res.main.all[[i]]), type="lasso", use.Gram=FALSE))
	} else {
		neg.lars.miR.2nd[[i]] <- try(neg.lars(x=x, y=mRNAsel.vsn[i,], type="lasso", use.Gram=FALSE))
	}	
}
date()
names(neg.lars.miR.2nd) <- rownames(mRNAsel.vsn)
save(neg.lars.miR.2nd , file="neg.lars.miR.2nd.effects.rda")


# cv.lars on 2nd mRNA models 
date()
neg.lars.cv.miR.2nd <- vector("list", nrow(mRNAsel.vsn))
for(i in 1: nrow(mRNAsel.vsn)){
	x <- t(miRNAsel.quant)
	if(is(neg.lars.miR.main[[i]])=="lars" && !is.null(neg.miR.res.main.all[[i]])){
		sel <- binds.miR[i,]
		if(max(sel) > 1){
		   x <- x[, sel< 2, drop=FALSE]
		} else {x <- x}
		neg.lars.cv.miR.2nd[[i]] <- try(neg.cv.lars(x=x, y=drop(neg.miR.res.main.all[[i]]), type="lasso", use.Gram=FALSE, K=10, plot.it=F))
	} else {
		neg.lars.cv.miR.2nd[[i]] <- try(neg.cv.lars(x=x, y=mRNAsel.vsn[i,], type="lasso", use.Gram=FALSE, K=10, plot.it=F))
	}	
}
date()
names(neg.lars.cv.miR.2nd) <- rownames(mRNAsel.vsn)
save(neg.lars.cv.miR.2nd , file="neg.lars.cv.miR.2nd.effects.rda")


                         
###############################
# get minimal residual error and step.genes for 2nd effects lars

###
# exclude all models where lowest cv is at fraction 0
# for neg.lars.cv.miR.2nd
ind <- unlist(lapply(neg.lars.cv.miR.2nd, is.null))  # null models
ind2 <- which(ind==TRUE)
print(length(ind2))                 # 0
ind3 <- lapply(neg.lars.cv.miR.2nd, is)  # error models
ind4 <- which(ind3=="try-error")     # 0
print(length(ind4))      

# save fraction and lowest cv error for non-null and non-error models
neg.minRes.miR.2nd <- lapply(neg.lars.cv.miR.2nd, function(x){
	try(x[["fraction"]][[ which(x[["cv"]]== min(x[["cv"]]))]]) # still "fraction"
	}
)
# save smallest residuals (of optimal fraction)
neg.minRes.miR.error.2nd <- lapply(neg.lars.cv.miR.2nd, function(x){
	try(min(x[["cv"]]))
	}
)

print(length(which(unlist(neg.minRes.miR.2nd) !=0)))  # 3740 out of 4878 total.
neg.ind.miR.ok.2nd <- which(unlist(neg.minRes.miR.2nd) !=0)

neg.mRNAsel.ok.2nd <- mRNAsel.vsn[neg.ind.miR.ok.2nd,]   # 3740
neg.minRes.miR.error.ok.2nd <- neg.minRes.miR.error.2nd[neg.ind.miR.ok.2nd]
save(neg.minRes.miR.error.ok.2nd, file="neg.minRes.miR.error.ok.2nd.rda")	
save(neg.mRNAsel.ok.2nd, file="neg.mRNAsel.ok.2nd.rda")
save(neg.minRes.miR.2nd, file="neg.minRes.miR.2nd.rda")
save(neg.ind.miR.ok.2nd, file="neg.ind.miR.ok.2nd.rda")


### 
# I need all s1, not just max, to extract closest step to s1.cv
# for non-null and non-error models
s1.mirall.2nd <- vector("list", length(neg.lars.miR.2nd))
for(i in 1:length(neg.lars.miR.2nd)){
  if( is.null(dim(coef(neg.lars.miR.2nd[[i]])))){
    s1.mirall.2nd[[i]] <- sum(abs(coef(neg.lars.miR.2nd[[i]])))
    }else{
      s1.mirall.2nd[[i]] <- rowSums(abs(coef(neg.lars.miR.2nd[[i]])))
    }
}
names(s1.mirall.2nd) <- names(neg.lars.miR.2nd)
s1.mir.ok.2nd <- s1.mirall.2nd[neg.ind.miR.ok.2nd]

# max of s1 (saturated beta)
max.s1.mir.ok.2nd <- lapply(s1.mir.ok.2nd, max)

# multiply s1 by optimal fraction from fit. 
# then get step from fit closest to that value.
s1.cv.miR.2nd  <- unlist(max.s1.mir.ok.2nd) * unlist(neg.minRes.miR.2nd[neg.ind.miR.ok.2nd])	# 3740

# which one of s1.mir.ok is closest (next smallest) to s1.cv.miR
neg.ind.step.miR.2nd <- vector("numeric")
for( i in 1:length(s1.cv.miR.2nd)){
  neg.ind.step.miR.2nd[i] <- max(which(s1.mir.ok.2nd[[i]] < s1.cv.miR.2nd[i]))
}
names(neg.ind.step.miR.2nd) <- names(s1.cv.miR.2nd)
save(neg.ind.step.miR.2nd, file="neg.ind.step.miR.2nd.rda")


# extract genes for that step
# step[2] corresponds to action[1]
neg.lars.miR.ok.2nd <- neg.lars.miR.2nd[neg.ind.miR.ok.2nd] # 3759
save(neg.lars.miR.ok.2nd, file="neg.lars.miR.ok.2nd.rda")

neg.miR.step.genes.2nd <- vector("list", length(neg.lars.miR.ok.2nd))
for(k in 1:length(neg.lars.miR.ok.2nd)){
  acts <- unlist(neg.lars.miR.ok.2nd[[k]]$actions)[0:(neg.ind.step.miR.2nd[k]-1)]
  tmps <- names(which(acts < 0)) # deleted predictors
  tmps2 <- which(names(acts) %in% tmps)
  if(length(tmps2) > 0){
     neg.miR.step.genes.2nd[[k]] <- names(acts[-tmps2])
  } else{
     neg.miR.step.genes.2nd[[k]] <- names(acts)
  }
}
names(neg.miR.step.genes.2nd) <- names(neg.lars.miR.ok.2nd)	
save(neg.miR.step.genes.2nd, file="neg.miR.step.genes.2nd.rda")


##############
# extract coefficients for that step, for both main and 2nd model
# keep names! include 0 coef
# beta always has different dimensions!!!
load("neg.ind.step.miR.main.rda")
load("neg.lars.miR.ok.main.rda")
main.coef.mir.neg <- vector("list")
for( i in 1:length(neg.lars.miR.ok.main)){
	main.coef.mir.neg[[i]] <- neg.lars.miR.ok.main[[i]]$beta[neg.ind.step.miR.main[[i]],]  
}
names(main.coef.mir.neg) <- names(neg.lars.miR.ok.main)
save(main.coef.mir.neg, file="main.coef.mir.neg_best.step.rda")


# 2nd effects.
load("neg.ind.step.miR.2nd.rda")
sec.coef.mir.neg <- vector("list")
for( i in 1:length(neg.lars.miR.ok.2nd)){
	sec.coef.mir.neg[[i]] <- neg.lars.miR.ok.2nd[[i]]$beta[neg.ind.step.miR.2nd[[i]],]  
}
names(sec.coef.mir.neg) <- names(neg.lars.miR.ok.2nd)
save(sec.coef.mir.neg, file="sec.coef.mir.neg_best.step.rda")


############################
# also make a coef. matrix
# miR
main.coef.mir.neg.mat <- matrix(data=0, ncol= length(main.coef.mir.neg), nrow=nrow(miRNAsel.quant))
# 311 x  2792 matrix
rownames(main.coef.mir.neg.mat) <- rownames(miRNAsel.quant)
colnames(main.coef.mir.neg.mat) <- names(main.coef.mir.neg)

for( i in 1: ncol(main.coef.mir.neg.mat)){
   ind.tmp <- match(names(main.coef.mir.neg[[i]]), rownames(main.coef.mir.neg.mat))
   main.coef.mir.neg.mat[ind.tmp,i] <- main.coef.mir.neg[[i]]
}
save(main.coef.mir.neg.mat, file= "main.coef.mir.neg.mat.rda")


# 2nd effects, mir
sec.coef.mir.neg.mat <- matrix(data=0, ncol= length(sec.coef.mir.neg), nrow=nrow(miRNAsel.quant))
# 443 4410
rownames(sec.coef.mir.neg.mat) <- rownames(miRNAsel.quant)
colnames(sec.coef.mir.neg.mat) <- names(sec.coef.mir.neg)

for( i in 1: ncol(sec.coef.mir.neg.mat)){
   ind.tmp <- match(names(sec.coef.mir.neg[[i]]), rownames(sec.coef.mir.neg.mat))
   sec.coef.mir.neg.mat[ind.tmp,i] <- sec.coef.mir.neg[[i]]
}
save(sec.coef.mir.neg.mat, file= "sec.coef.mir.neg.mat.rda")


q("no")
