# Supplementary material for: A Least Angle Regression Model for the Prediction of Canonical and Non-Canonical miRNA-mRNA Interactions
Source: PLoS One. 2012 Jul 17;7(7):e40634. doi: 10.1371/journal.pone.0040634 (PMC3398908; doi:10.1371/journal.pone.0040634)
Supplement: File S7 — R code of all analyses. zip archive of R scripts to compute the models and analyses as well as modified lars functions. (ZIP) [file pone.0040634.s009.zip › oncomirs_neg.lars.R]

# check out models in which oncomirs (fr/ Nat Rev Gen, 2006 paper) are 
# predictors and look at targets 
# neg. lars, main and residual models (NRM plus residuals)

# this is only on main models

setwd("/my/directory/")

load("neg.permP.miR.main_100permutations.rda")
neg.permP.miR.main <- permP
load("neg.permP.miR.2nd_100permutations.rda")
neg.permP.miR.2nd <- permP

load("neg.miR.step.genes.2nd.rda")
load("neg.miR.step.genes.main.rda")

load("mRNAsel.vsn.rda")
load(file="uniq.miR.quant.rda")
miRNAsel.quant <- uniq.miR.quant


library(biomaRt)
library(annotate)
library(hgu133a.db)
library(GOstats)
library(xtable)	


# select models w/ p==0
# main models are all in DB
indm <- which(neg.permP.miR.main ==0)
neg.miR.step.genes.main.p00 <- neg.miR.step.genes.main[indm]	# 885
# reduce to 716 by excluding models w/o any predictors 
npred <- lapply(neg.miR.step.genes.main.p00, length)
ind0  <- which(npred==0) # 169 
neg.miR.step.genes.main.p00 <- neg.miR.step.genes.main.p00[-ind0]	# 716

inds <- which(neg.permP.miR.2nd ==0)
neg.miR.step.genes.2nd.p00 <- neg.miR.step.genes.2nd[inds]	# 690
npred <- lapply(neg.miR.step.genes.2nd.p00, length)
ind0  <- which(npred==0)  # 1
neg.miR.step.genes.2nd.p00 <- neg.miR.step.genes.2nd.p00[-ind0] # 689


# select models where an oncomir is a predictor
rownames(miRNAsel.quant)[grep("mir-15a", rownames(miRNAsel.quant))]
rownames(miRNAsel.quant)[grep("mir-015a", rownames(miRNAsel.quant))]
rownames(miRNAsel.quant)[grep("mir-16-1", rownames(miRNAsel.quant))]
rownames(miRNAsel.quant)[grep("mir-143", rownames(miRNAsel.quant))]
rownames(miRNAsel.quant)[grep("mir-145", rownames(miRNAsel.quant))]
rownames(miRNAsel.quant)[grep("mir-021", rownames(miRNAsel.quant))]
rownames(miRNAsel.quant)[grep("let-7", rownames(miRNAsel.quant))]
rownames(miRNAsel.quant)[grep("mir-142", rownames(miRNAsel.quant))]
rownames(miRNAsel.quant)[grep("mir-155", rownames(miRNAsel.quant))]
rownames(miRNAsel.quant)[grep("mir-017", rownames(miRNAsel.quant))]
rownames(miRNAsel.quant)[grep("mir-018", rownames(miRNAsel.quant))]
rownames(miRNAsel.quant)[grep("mir-019", rownames(miRNAsel.quant))]
rownames(miRNAsel.quant)[grep("mir-020", rownames(miRNAsel.quant))]
rownames(miRNAsel.quant)[grep("mir-092", rownames(miRNAsel.quant))]


oncomirs <- c("mir-15a", "mir-015a-2-prec", 
"mir-16-1",  "mir-143-prec", "mir-145-prec",
 "mir-021-prec-17", "let-7a-1-prec", "let-7a-2-prec", "let-7a-3-prec",
 "let-7b-prec", "let-7c-prec", "let-7d-prec", "let-7d-v1-prec", 
 "let-7d-v2-prec", "let-7e-prec", "let-7f-1-prec",
 "let-7f-2-prec2", "let-7g-prec",  "let-7i", 
 "mir-142-prec", "mir-155-prec", "mir-017-prec", 
 "mir-018-prec", "mir-019a-prec", "mir-019b-1-prec", "mir-019b-2-prec",
 "mir-020-prec", "mir-092-prec-13=092-1")

# go through all models and check if any oncomir is in there
oncomodels <- unlist(lapply(neg.miR.step.genes.main.p00, function(x){any(oncomirs %in% x)}))
sum(oncomodels)		# 182 models contain at least one oncomir

# check out targets of mir-19b
mir19b <- unlist(lapply(neg.miR.step.genes.main.p00, function(x){"mir-019b-1-prec" %in% x}))
sum(mir19b)	# 11
mir19b.step.genes <- neg.miR.step.genes.main.p00[mir19b] # 3 genes only miR-19b
# names of regulated genes
mir19b.genes <- names(mir19b.step.genes)
# annotation?
library(annotate)
library(hgu133a.db)	
acc   <- mget(mir19b.genes, hgu133aACCNUM)	# GenBank
gname <- mget(mir19b.genes, hgu133aGENENAME)	# description
sym   <- mget(mir19b.genes, hgu133aSYMBOL)	# symbol
anno  <- cbind(unlist(acc), unlist(gname), unlist(sym))

# interesting: "nerve growth factor receptor (TNFRSF16) associated protein 1", "RAB13, member RAS oncogene family" , "tumor suppressor candidate 2" , "connective tissue growth factor", "Ras and Rab interactor 2"
# GOstats on list of genes


##########
# write a function to go through all oncomirs
# GOstats

library(GOstats)

####
# now test all oncomir-target-groups (I need this for the table in the ms)
# GOstats
# inModels: which models to test, main or main and residuals
runGOstats <- function(oncomir, outFileTag="", inModels=neg.miR.step.genes.main.p00){
 neg.miR.step.genes.main.p00 <- inModels
 inSet <- unlist(lapply(neg.miR.step.genes.main.p00, function(x){oncomir %in% x}))
 print(sum(inSet))	
 step.genes <- neg.miR.step.genes.main.p00[inSet]
 # names of regulated genes
 mir.genes <- names(step.genes)
 entrez.sel <- unlist(mget(mir.genes, hgu133aENTREZID))
 # rm the ones w/o GO
 haveGO <- sapply(mget(mir.genes, hgu133aGO), function(x){
   if(length(x)==1 && is.na(x))
	FALSE
	else TRUE
   })
  entrez.sel <- entrez.sel[haveGO]
 # if at least one gene has an entrez id ...
 if ( length(entrez.sel) > 0){
   params <- new("GOHyperGParams", geneIds = entrez.sel, universeGeneIds= entrezids,  annotation="hgu133a.db", ontology="BP", pvalueCutoff=hgCutoff, conditional=FALSE, testDirection="over")
   paramsCond <- params
   conditional(paramsCond) <- TRUE
   hgover <- hyperGTest(params)
   hgCondover <- hyperGTest(paramsCond)
                                        # return(hgover, hgCondover)
   print(summary(hgover))
                                        # print(summary(hgCondover))
   save(hgover, file = paste("GOenrichment_neg.lars/", oncomir, "_", outFileTag, "_GOstats_hgover.rda", sep=""))
   save(hgCondover, file = paste("GOenrichment_neg.lars/", oncomir, "_", outFileTag, "_GOstats_hgCondover.rda", sep=""))
 }
}


####################################################################
# on main and residual models ...
# add targets fr/ residual models 
oncomodelsRes <- unlist(lapply(neg.miR.step.genes.2nd.p00, function(x){any(oncomirs %in% x)}))
sum(oncomodelsRes) # 499

# rm genes w/o entrez and/or GO
entrezids <- unlist(mget(c(names(neg.miR.step.genes.main.p00), names(neg.miR.step.genes.2nd.p00)), hgu133aENTREZID)) # 1405
haveEntrez <- names(entrezids)[sapply(entrezids, function(x){!is.na(x)})] 
numNoEntrez <- length(c(names(neg.miR.step.genes.main.p00),  names(neg.miR.step.genes.2nd.p00))) - length(haveEntrez) # 0
haveGO <- sapply(mget(c(names(neg.miR.step.genes.main.p00),names(neg.miR.step.genes.2nd.p00)) , hgu133aGO), function(x){
   if(length(x)==1 && is.na(x))
	FALSE
	else TRUE
   })
numNoGO <- sum(!haveGO)		# 41

allgenes        <- rep(0, length(c(names(neg.miR.step.genes.main.p00),names(neg.miR.step.genes.2nd.p00)) ))
names(allgenes) <- c(names(neg.miR.step.genes.main.p00), names(neg.miR.step.genes.2nd.p00))
allgenes.go <-  allgenes[haveGO]  #  1364
entrezids   <- entrezids[haveGO]  #  1364

# run GOstats
hgCutoff= 0.05
for(k in 1:length(oncomirs)){
   runGOstats(oncomirs[k], outFileTag="plusResiduals", inModels=c(neg.miR.step.genes.main.p00,neg.miR.step.genes.2nd.p00))
}


# collect results for conditional test
oncomirs <- list.files(pattern="*_plusResiduals_GOstats_hgover.rda", path = "GOenrichment_neg.lars", full=T)
oncomirs <- gsub("_plusResiduals_GOstats_hgover.rda", "", oncomirs)
oncomirs <- gsub("GOenrichment_neg.lars/", "", oncomirs)

hgCondover.Res <- NULL
for(k in 1:length(oncomirs)){
  load(file = paste("GOenrichment_neg.lars/", oncomirs[k], "_plusResiduals_GOstats_hgCondover.rda", sep=""))
  if(nrow(summary(hgCondover, categorySize=10))>0){
    print(nrow(summary(hgCondover, categorySize=10)))  
    hgCondover.Res <- rbind(hgCondover.Res, cbind(summary(hgCondover, categorySize=10), oncomir=oncomirs[k]))
  }
}
dim(hgCondover.Res)
# 261   8

head(sort(table(hgCondover.Res[,1]), decreasing=TRUE)) # max. 4
hgCondover.Res.go <- sort(table(hgCondover.Res[,1]), decreasing=TRUE) # how often a GO term occurs
# size=10: 
ind <- match(names(hgCondover.Res.go)[1:28], hgCondover.Res[,1])
hgCondover.Res[ind,]

#####################
# 1) keep the top 28 GO terms (all occur at least twice)
ind <- match(names(hgCondover.Res.go)[1:28], hgCondover.Res[,1])
hgover.Res.tab1 <- cbind(hgCondover.Res[ind, c(1,7)],  number.of.oncomir.models=hgCondover.Res.go[1:28])
             

# 2) select models for top 28 most freq. categories
tmp <- which(hgCondover.Res[,1] %in% names(hgCondover.Res.go)[1:28])
hgCondover.Res.sel <- hgCondover.Res[tmp,]
tmp2 <-  order(hgCondover.Res.sel[,1], decreasing=FALSE)
hgCondover.Res.sel <- hgCondover.Res.sel[tmp2,]
hg.Res.tab2 <- hgCondover.Res.sel
dim(hg.Res.tab2 )
# 62 8


# 3) summary statistics
hg.Res.tab3 <- matrix(data=NA, nrow=28, ncol=8)
colnames(hg.Res.tab3) <- c("GOBPID", "median.Pvalue", "median.OddsRatio", "median.ExpCount", "median.Count", "Size", "Term", "Oncomirs")
median.P    <- NULL
median.OddsRatio <- NULL
median.ExpCount  <- NULL
median.Count     <- NULL
Oncomirs	 <- NULL
tmp3 <- split(hg.Res.tab2, f=hgCondover.Res.sel[,1])
for( i in 1:length(tmp3)){
   median.P 	    <- signif(median(tmp3[[i]][,"Pvalue"]), digits=4)
   median.OddsRatio <- signif(median(tmp3[[i]][,"OddsRatio"]), digits=4)
   median.ExpCount  <- signif(median(tmp3[[i]][,"ExpCount"]), digits=4)
   median.Count	    <- median(tmp3[[i]][,"Count"])
   Oncomirs	    <- paste(tmp3[[i]][,"oncomir"], collapse=", ")
   hg.Res.tab3[i,]      <- unlist(c(tmp3[[i]][1,1],  median.P, median.OddsRatio, median.ExpCount, median.Count, tmp3[[i]][1,c("Size", "Term")], Oncomirs))
}
# order by median.PValue
ind 	<- order( hg.Res.tab3[, "median.Pvalue"], decreasing=F)
hg.Res.tab3 <- hg.Res.tab3[ind,]


####
# save tables to latex files (only conditional test)

###
library(xtable)	
lat.tab1 <- xtable(hgover.Res.tab1)
# write to file
# but need to add column label for GO ID in tex
print(lat.tab1, type="latex", file="Tables/hgover_top28GOcats_plusResModels_NoOfOncomirs.tex")

lat.tab2 <- xtable(hg.Res.tab2)
print(lat.tab2, type="latex", file="Tables/hgover_top28GOcats_plusResModels_IndividualStatistics.tex", tabular.environment="longtable", floating=FALSE, include.rownames=FALSE, size="6")

lat.tab3 <- xtable(hg.Res.tab3)
print(lat.tab3, type="latex", file="Tables/hgover_top28GOcats_plusResModels_SummaryStatistics.tex", include.rownames=FALSE, size="8")

# save GOstats conditional table for miR-19b-1
load(file = paste("GOenrichment_neg.lars/mir-019b-1-prec_plusResiduals_GOstats_hgCondover.rda", sep=""))
hg16 <- summary(hgCondover, categorySize=2)
lat.tab16 <- xtable(hg16, digits=c(1,1,4,2,2,1,1,0))
print(lat.tab16,  type="latex", file="Tables/hgover_miR19_neg.lars.tex", include.rownames=FALSE, size="8")


######################################
# p-value hists
par(mfrow=c(1,2))
hist(pvals10, breaks=25, ylim=c(0, 150), main="p-value histogram GSE \n miR-19b-1", xlab="p-value")
hist(pvalsCond, breaks=25, ylim=c(0, 150), main="p-value histogram GSE \n miR-19b-1, conditonal test", xlab="p-value")
dev.print(device=pdf, file="Figures/pvaluesGSE_mir19b1.pdf")


###################
# for the table of all oncomirs ...
# get all p-values (different for each miR bc only terms with at least one gene in the
# "de" genes are tested)
pvals.all  <- NULL
pvals.allC <- NULL
for(k in 1:length(oncomirs)){
  load(file = paste("GOenrichment_neg.lars/", oncomirs[k], "_GOstats_hgCondover.rda", sep=""))
  pvals.allC  <- c(pvals.allC, summary(hgCondover, pvalue=1.1, categorySize=0)$Pvalue)
  load(file = paste("GOenrichment_neg.lars/", oncomirs[k], "_GOstats_hgover.rda", sep=""))
  pvals.all  <- c(pvals.all, summary(hgover, pvalue=1.1, categorySize=0)$Pvalue)
}

par(mfrow=c(1,2))
hist(pvals.all, breaks=25, ylim=c(0, 1700), main="p-value histogram GSE", xlab="p-value")
hist(pvals.allC, breaks=25, ylim=c(0, 1700), main="p-value histogram GSE \n conditonal test", xlab="p-value")
dev.print(device=pdf, file="Figures/pvaluesGSE_allOncomirs.pdf")

# png
png("Figures/pvaluesGSE_allOncomirs.png")  # -> this goes in Supp. Material
par(mfrow=c(1,2))
hist(pvals.all, breaks=25, ylim=c(0, 1700), main="p-value histogram GSE", xlab="p-value")
hist(pvals.allC, breaks=25, ylim=c(0, 1700), main="p-value histogram GSE \n conditonal test", xlab="p-value")
dev.off()


  
