# Supplementary material for: A Least Angle Regression Model for the Prediction of Canonical and Non-Canonical miRNA-mRNA Interactions
Source: PLoS One. 2012 Jul 17;7(7):e40634. doi: 10.1371/journal.pone.0040634 (PMC3398908; doi:10.1371/journal.pone.0040634)
Supplement: File S7 — R code of all analyses. zip archive of R scripts to compute the models and analyses as well as modified lars functions. (ZIP) [file pone.0040634.s009.zip › performanceTable.R]

# collect data for the performance table (table 1) of the manuscript
# also for miR models 

# save all scores at the end of the file

setwd("/my/directory")

library(lars)

load("mRNAsel.vsn.rda")
load(file="uniq.miR.quant.rda")
miRNAsel.quant <- uniq.miR.quant

# var for all genes
var.mRNA <- apply(mRNAsel.vsn, 1, var)

# var for all miRNAs
var.miR <- apply(miRNAsel.quant, 1, var)

# table to hold the numbers/results
Table1 <- matrix(data=NA, ncol=9, nrow=6)
colnames(Table1) <- c("noSignModels", "cvSMSE05", "cvSMSE50", "cvSMSE95", "diffR05", "diffR95", "noPredmin", "noPredmax", "noPredmed")
rownames(Table1) <- c("unconstrained", "DTM", "DTMresidual", "negDTM", "negresidual", "miRmodels")


########
# cv-SMSE ( standardized (by var) prediction error fr/ cv)
# score for non-restricted models - done!
 load("minRes.miR.error.ok.rda")
 load("permP.mRNA_100permutations.rda")
 permP.mRNA <- permP
 load("permP.miR_100permutations.rda")
 permP.miR <- permP

 load("miR.step.genes.rda")
 ind <- which(permP.miR ==0)
 counts <- unlist(lapply(miR.step.genes[ind], length))	
 length(counts)	# 929
 length(which(counts==0))	# 1
 miR.0.genes <- names(which(counts==0))

 # select genes of sign. models
 ind.00.miR  <- which(permP.miR == 0)		# 929 of 4058
 # rm models w/o predictors
 ind.0 <- which(names(ind.00.miR) %in%  miR.0.genes)	# 1

 var.all	    <- var.mRNA[names(permP.miR)] 
 score.miR 	<- unlist(minRes.miR.error.ok)/var.all 
 # for main models w/ p==0
 score.miR.p0 	  <- score.miR[ind.00.miR][-ind.0]

 summary(score.miR.p0)
 #   Min. 1st Qu.  Median    Mean 3rd Qu.    Max.
 # 0.2057  0.5460  0.6488  0.6246  0.7174  0.8920

 cvSMSE <- quantile(score.miR.p0, probs=c(0.05, 0.5, 0.95))
 # 0.3998261 0.6487641 0.7870763 

 score.miR.p0.unconstr <- score.miR.p0	# to be saved later

 Table1[1, 1:4] <- c(length(score.miR.p0), cvSMSE)

###############
# for unconstrained main and 2nd models 
# main models
load("minRes.miR.error.ok.main.rda")
load("permP.miR.main_100permutations.rda")
permP.miR.main <- permP

load("miR.step.genes.main.rda")
ind <- which(permP.miR.main ==0)
counts <- unlist(lapply(miR.step.genes.main[ind], length))	
length(counts)			# 510
length(which(counts==0))	# 30
miR.0.genes.main <- names(which(counts==0))

# select genes of sign. main models
ind.00.miR  <- which(permP.miR.main == 0)	# 510 sign. models of  3127
# rm models w/o predictors
ind.0 <- which(names(ind.00.miR) %in%  miR.0.genes.main)	# 30

var.all	    <- var.mRNA[names(permP.miR.main)] # 2551

# divide residuals by var (for all models first) and all perms
score.miR 	<- unlist(minRes.miR.error.ok.main)/var.all
# for main models w/ p==0
score.miR.p0 	  <- score.miR[ind.00.miR][-ind.0]	# 480

summary(score.miR.p0)
#   Min. 1st Qu.  Median    Mean 3rd Qu.    Max.
# 0.4013  0.6971  0.7637  0.7491  0.8180  0.9205 
cvSMSE <- quantile(score.miR.p0, probs=c(0.05, 0.5, 0.95))
#       5%       50%       95%
# 0.5739238 0.7637158 0.8743037

score.miR.p0.main <- score.miR.p0

Table1[2, 1:4] <- c(length(score.miR.p0), cvSMSE)


###
# 2nd models, unconstrained
load("minRes.miR.error.ok.2nd.rda")
load("permP.miR.2nd_100permutations.rda")
permP.miR.2nd <- permP

load("miR.step.genes.2nd.rda")
ind <- which(permP.miR.2nd ==0)
counts <- unlist(lapply(miR.step.genes.2nd[ind], length))	
length(counts)	# 581
length(which(counts==0))	# 0
miR.0.genes.2nd <- names(which(counts==0))

# select genes of sign. main models
ind.00.miR  <- which(permP.miR.2nd == 0)	# 581 of 3706
# rm models w/o predictors
ind.0 <- which(names(ind.00.miR) %in%  miR.0.genes.2nd)	# 0

var.all	    <- var.mRNA[names(permP.miR.2nd)]

# divide residuals by var (for all models first) and all perms
score.miR 	<- unlist(minRes.miR.error.ok.2nd)/var.all
# p==0
score.miR.p0 	  <- score.miR[ind.00.miR]	# 581 (don't rm ind.0)	
summary(score.miR.p0)
#   Min. 1st Qu.  Median    Mean 3rd Qu.    Max.
# 0.1858  0.5175  0.6305  0.6070  0.7140  0.8727 
cvSMSE <- quantile(score.miR.p0, probs=c(0.05, 0.5, 0.95))
#       5%       50%       95%
# 0.3564132 0.6305395 0.7903161

score.miR.p0.2nd <- score.miR.p0

Table1[3, 1:4] <- c(length(score.miR.p0), cvSMSE)


########################################
# neg. constrained lars, first main, then sec. models
load("neg.minRes.miR.error.ok.main.rda")
load("neg.permP.miR.main_100permutations.rda")
neg.permP.miR.main <- permP

load("neg.miR.step.genes.main.rda")
ind <- which(neg.permP.miR.main ==0)
counts <- unlist(lapply(neg.miR.step.genes.main[ind], length))	
length(counts)	# 885
length(which(counts==0))	# 169
neg.miR.0.genes.main <- names(which(counts==0))

# select genes of sign. main models
ind.00.miR  <- which(neg.permP.miR.main == 0)	# 885 sign. models of 2792
# rm models w/o predictors
ind.0 <- which(names(ind.00.miR) %in%  neg.miR.0.genes.main)	# 169

var.all	    <- var.mRNA[names(neg.permP.miR.main)]

# divide residuals by var (for all models first) and all perms
score.miR 	<- unlist(neg.minRes.miR.error.ok.main)/var.all
# for main models w/ p==0
score.miR.p0 	  <- score.miR[ind.00.miR][-ind.0]	# 716

summary(score.miR.p0)
#   Min. 1st Qu.  Median    Mean 3rd Qu.    Max.
# 0.3990  0.8195  0.8936  0.8692  0.9399  1.0040 
cvSMSE <- quantile(score.miR.p0, probs=c(0.05, 0.5, 0.95))
#       5%       50%       95%
# 0.6777294 0.8935517 0.9716974

score.miR.p0.neg.main <- score.miR.p0

Table1[4, 1:4] <- c(length(score.miR.p0), cvSMSE)

##########
# 2nd models
load("neg.minRes.miR.error.ok.2nd.rda")
load("neg.minRes.miR.2nd.perm.error.rda")
neg.minRes.miR.2nd.perm.error <- minRes.perm.error
load("neg.permP.miR.2nd_100permutations.rda")
neg.permP.miR.2nd <- permP

load("neg.miR.step.genes.2nd.rda")
ind <- which(neg.permP.miR.2nd ==0)  
counts <- unlist(lapply(neg.miR.step.genes.2nd[ind], length))	
length(counts)	# 690 sign. models
length(which(counts==0))	# 1 models w/o predictors
neg.miR.0.genes.2nd <- names(which(counts==0))

# select genes of sign. main models
ind.00.miR  <- which(neg.permP.miR.2nd == 0)	# 690 sign. models of 3740
# rm models w/o predictors
ind.0 <- which(names(ind.00.miR) %in%  neg.miR.0.genes.2nd)	# 1

var.all	    <- var.mRNA[names(neg.permP.miR.2nd)]

# divide residuals by var (for all models first) and all perms
score.miR 	<- unlist(neg.minRes.miR.error.ok.2nd)/var.all
# for main models w/ p==0
score.miR.p0 	  <- score.miR[ind.00.miR][-ind.0]	# 689

summary(score.miR.p0)
#   Min. 1st Qu.  Median    Mean 3rd Qu.    Max.
#0.03028  0.56800  0.70390  1.25400  0.98590 25.83000

cvSMSE <- quantile(score.miR.p0, probs=c(0.05, 0.5, 0.95))
#       5%       50%       95%
# 0.2052181 0.7038968 3.9823612  # there are some outliers w/ very high var

score.miR.p0.neg.2nd <- score.miR.p0

Table1[5, 1:4] <- c(length(score.miR.p0), cvSMSE)

# save 
save(score.miR.p0.unconstr, score.miR.p0.main, score.miR.p0.2nd, score.miR.p0.neg.main, score.miR.p0.neg.2nd, file="cv-scores.miR.models.rda")


#########
# MSE/var for miR models (mRNA predictors)

# plain
load("minRes.mRNA.error.ok.rda")
load("permP.mRNA_100permutations.rda")
permP.mRNA <- permP

# select genes of sign. main models
ind.00.mRNA  <- which(permP.mRNA == 0)	# 93 sign. models of  270
print(length(ind.00.mRNA))
load("mRNA.step.genes.rda")
ind <- which(permP.mRNA ==0)  
# don't need to rm models w/o predictors, there are none
counts <- unlist(lapply(mRNA.step.genes[ind], length))	
length(counts)	# 851
length(which(counts==0))	# 0

var.all	    <- var.miR[names(permP.mRNA)]

# divide residuals by var (for all models first) and all perms
score.miR 	<- unlist(minRes.mRNA.error.ok)/var.all
# for main models w/ p==0
score.miR.p0 	  <- score.miR[ind.00.mRNA]	# 93

summary(score.miR.p0)
#   Min. 1st Qu.  Median    Mean 3rd Qu.    Max.
# 0.2553  0.5103  0.5844  0.5852  0.6819  0.8296 

cvSMSE <- quantile(score.miR.p0, probs=c(0.05, 0.5, 0.95))
#       5%       50%       95%
# 0.3492554 0.5843920 0.7872129 

Table1[6, 1:4] <- c(length(score.miR.p0), cvSMSE)

##############################


#############################
# column: number of predictors in each class of models

# plain models
# these are the predictors from the best step
load("miR.step.genes.rda")
# select sign. models
ind <- which(permP.miR==0)
counts <- unlist(lapply(miR.step.genes[ind], length))	
length(counts)			# 929
length(which(counts==0))	# 1
if ( length(which(counts==0)) > 0){
  counts <- counts[-which(counts==0)]
}
summary(counts)
#   Min. 1st Qu.  Median    Mean 3rd Qu.    Max. 
#    2.0    22.0    31.0    31.4    41.0    55.0

Table1[1, 7:9] <- c(min(counts), max(counts), median(counts))


### 
# unconstr. main 
load("miR.step.genes.main.rda")
ind <- which(permP.miR.main ==0)
counts <- unlist(lapply(miR.step.genes.main[ind], length))	
length(counts)			# 510
length(which(counts==0))	# 30
if ( length(which(counts==0)) > 0){
  counts <- counts[-which(counts==0)]
}
summary(counts)
#  Min. 1st Qu.  Median    Mean 3rd Qu.    Max. 
#  1.000   4.000   6.000   7.619  10.000  45.000 

Table1[2, 7:9] <- c(min(counts), max(counts), median(counts))


###
# unconstr. 2nd
load("miR.step.genes.2nd.rda")
ind <- which(permP.miR.2nd ==0)
counts <- unlist(lapply(miR.step.genes.2nd[ind], length))	
length(counts)	# 851
length(which(counts==0))	# 1
if ( length(which(counts==0)) > 0){
  counts <- counts[-which(counts==0)]
}
summary(counts)
#  Min. 1st Qu.  Median    Mean 3rd Qu.    Max. 
#   1.00   20.00   29.00   30.43   41.00   57.00 

Table1[3, 7:9] <- c(min(counts), max(counts), median(counts))


###
# neg. constr. main 
load("neg.miR.step.genes.main.rda")
ind <- which(neg.permP.miR.main ==0)
counts <- unlist(lapply(neg.miR.step.genes.main[ind], length))	
length(counts)	# 885
length(which(counts==0))	# 169
if ( length(which(counts==0)) > 0){
  counts <- counts[-which(counts==0)]
}
summary(counts)
#   Min. 1st Qu.  Median    Mean 3rd Qu.    Max.
# 1.000   2.000   3.000   3.719   5.000  26.000

Table1[4, 7:9] <- c(min(counts), max(counts), median(counts))


###
# neg. constr. 2nd
load("neg.miR.step.genes.2nd.rda")
ind <- which(neg.permP.miR.2nd ==0)
counts <- unlist(lapply(neg.miR.step.genes.2nd[ind], length))	
length(counts)	# 690
length(which(counts==0))	# 1
if ( length(which(counts==0)) > 0){
  counts <- counts[-which(counts==0)]
}
summary(counts)
#   Min. 1st Qu.  Median    Mean 3rd Qu.    Max.
# 1.0    16.0    24.0    24.7    33.0    54.0

Table1[5, 7:9] <- c(min(counts), max(counts), median(counts))

############
# number of predictors for miR models (mRNAs predictors)
# plain models
# these are the predictors from the best step
load("mRNA.step.genes.rda")
# select sign. models
ind <- which(permP.mRNA==0)	# 93
counts <- unlist(lapply(mRNA.step.genes[ind], length))	
length(counts)			# 93
length(which(counts==0))	# 0
summary(counts)
#   Min. 1st Qu.  Median    Mean 3rd Qu.    Max.
#  8.00   28.00   37.00   37.12   49.00   54.00 
# this is more than before

Table1[6, 7:9] <- c(min(counts), max(counts), median(counts))


###########
# column: mean difference of real cor b/w genes and cor of predicted gene expression

####
# plain models
# restrict genes to the ones w/ sign. models
ind <- which(permP.miR==0)
# discard models w/o any predictors
# rm models w/o predictors- here none.
mRNA.cor <- cor(t(mRNAsel.vsn[names(ind),]), method="pearson")
lower 	 <- lower.tri(mRNA.cor, diag=T)		# only keep upper triangle of data
mRNA.cor[lower] <- NA

# fitted values
# get fitted values for all sign. genes
load("ind.step.miR.rda")
load("lars.miR.rda")
fit.genes <- matrix(data=0, nrow = nrow(mRNAsel.vsn[names(ind),]), ncol=59)
for(i in 1:nrow(fit.genes)){
	fit.genes[i,] <- predict.lars(lars.miR[[names(ind)[i]]], newx= t(miRNAsel.quant[colnames(lars.miR[[names(ind)[i]]]$beta),]), type="fit", mode="step", s= ind.step.miR[names(ind)[i]])$fit
}
rownames(fit.genes) <- rownames(mRNAsel.vsn[names(ind),])
colnames(fit.genes) <- colnames(mRNAsel.vsn[names(ind),])

# correlation
fit.cor <- cor(t(fit.genes), method="pearson")
lower 	 <- lower.tri(fit.cor, diag=T)		# only keep upper triangle of data
fit.cor[lower] <- NA

# difference and mean difference
diffs <- mRNA.cor - fit.cor
mean(as.vector(diffs), na.rm=TRUE)
#  -0.008593447		# this is low!!!
median(as.vector(diffs), na.rm=TRUE)
#  -0.00697117

diffr <- quantile(as.vector(diffs), probs=c(0.05, 0.95), na.rm=TRUE)
#          5%         95%
# -0.17188652   0.15329588

Table1[1, 5:6] <- diffr


#############
# unconstr. lars, main and 2nd
# main
load("lars.miR.main.effects.rda")
ind <- which(permP.miR.main==0)
# rm models w/o predictors
ind.0 <- which(names(ind) %in%  miR.0.genes.main)	# 30
ind <- ind[-ind.0]					# 480

mRNA.cor <- cor(t(mRNAsel.vsn[names(ind),]), method="pearson")
lower 	 <- lower.tri(mRNA.cor, diag=T)		# only keep upper triangle of data
mRNA.cor[lower] <- NA

# fitted values for all sign. genes
load("ind.step.miR.main.rda")
load( file="minRes.miR.main.rda")
load("ind.miR.ok.main.rda")
names(ind.step.miR.main) <- names(minRes.miR.main[ind.miR.ok.main])
fit.genes <- matrix(data=0, nrow = nrow(mRNAsel.vsn[names(ind),]), ncol=59)
for(i in 1:nrow(fit.genes)){
	fit.genes[i,] <- predict.lars(lars.miR.main[[names(ind)[i]]], newx= t(miRNAsel.quant[colnames(lars.miR.main[[names(ind)[i]]]$beta),]), type="fit", mode="step", s= ind.step.miR.main[names(ind)[i]])$fit
}
rownames(fit.genes) <- rownames(mRNAsel.vsn[names(ind),])
colnames(fit.genes) <- colnames(mRNAsel.vsn[names(ind),])

# correlation
fit.cor <- cor(t(fit.genes), method="pearson")
lower 	 <- lower.tri(fit.cor, diag=T)		# only keep upper triangle of data
fit.cor[lower] <- NA

# difference and mean difference
diffs <- mRNA.cor - fit.cor
mean(as.vector(diffs), na.rm=TRUE)
# -0.003855459

diffr <- quantile(as.vector(diffs), probs=c(0.05, 0.95), na.rm=TRUE)
#        5%         95% 
# -0.3540528  0.3552296 

Table1[2, 5:6] <- diffr


###
# 2nd
load("lars.miR.2nd.effects.rda")
load("permP.miR.2nd_100permutations.rda")
ind <- which(permP.miR.2nd==0)

mRNA.cor <- cor(t(mRNAsel.vsn[names(ind),]), method="pearson")
lower 	 <- lower.tri(mRNA.cor, diag=T)		# only keep upper triangle of data
mRNA.cor[lower] <- NA

# fitted values for all sign. genes
load("ind.step.miR.2nd.rda")
load( file="minRes.miR.2nd.rda")
names(minRes.miR.2nd) <- rownames(mRNAsel.vsn)
# names(ind.step.miR.2nd) <- names(minRes.miR.2nd[ind.miR.ok.2nd])
fit.genes <- matrix(data=0, nrow = nrow(mRNAsel.vsn[names(ind),]), ncol=59)
for(i in 1:nrow(fit.genes)){
	fit.genes[i,] <- predict.lars(lars.miR.2nd[[names(ind)[i]]], newx= t(miRNAsel.quant[colnames(lars.miR.2nd[[names(ind)[i]]]$beta),]), type="fit", mode="step", s= ind.step.miR.2nd[names(ind)[i]])$fit
}
rownames(fit.genes) <- rownames(mRNAsel.vsn[names(ind),])
colnames(fit.genes) <- colnames(mRNAsel.vsn[names(ind),])

# correlation
fit.cor <- cor(t(fit.genes), method="pearson")
lower 	 <- lower.tri(fit.cor, diag=T)		# only keep upper triangle of data
fit.cor[lower] <- NA

# difference and mean difference
diffs <- mRNA.cor - fit.cor
mean(as.vector(diffs), na.rm=TRUE)
#  0.002380242
       
diffr <- quantile(as.vector(diffs), probs=c(0.05,  0.95), na.rm=TRUE)
#           5%          95%
# -0.1640784  0.1686820

Table1[3, 5:6] <- diffr


########
# neg. constrained, main and 2nd
load("neg.lars.miR.main.effects.rda")
ind <- which(neg.permP.miR.main==0)
# rm models w/o predictors
ind.0 <- which(names(ind) %in%  neg.miR.0.genes.main)	# 169
ind <- ind[-ind.0]
mRNA.cor <- cor(t(mRNAsel.vsn[names(ind),]), method="pearson")
lower 	 <- lower.tri(mRNA.cor, diag=T)		# only keep upper triangle of data
mRNA.cor[lower] <- NA

# fitted values for all sign. genes
load("neg.ind.step.miR.main.rda")
fit.genes <- matrix(data=0, nrow = nrow(mRNAsel.vsn[names(ind),]), ncol=59)
for(i in 1:nrow(fit.genes)){
	fit.genes[i,] <- predict.lars(neg.lars.miR.main[[names(ind)[i]]], newx= t(miRNAsel.quant[colnames(neg.lars.miR.main[[names(ind)[i]]]$beta),]), type="fit", mode="step", s= neg.ind.step.miR.main[names(ind)[i]])$fit
}
rownames(fit.genes) <- rownames(mRNAsel.vsn[names(ind),])
colnames(fit.genes) <- colnames(mRNAsel.vsn[names(ind),])

# correlation
fit.cor <- cor(t(fit.genes), method="pearson")
lower 	 <- lower.tri(fit.cor, diag=T)		# only keep upper triangle of data
fit.cor[lower] <- NA

# difference and mean difference
diffs <- mRNA.cor - fit.cor
mean(as.vector(diffs), na.rm=TRUE)
# [1] 0.0002568594
median(as.vector(diffs), na.rm=TRUE)
# [1] 0.01355747
diffr <- quantile(as.vector(diffs), probs=c(0.05, 0.95), na.rm=TRUE)
#         5%        95%
# -0.45523712   0.40730646 

Table1[4, 5:6] <- diffr


###
# 2nd 
load("neg.lars.miR.2nd.effects.rda")
ind <- which(neg.permP.miR.2nd==0)
# rm models w/o predictors
ind.0 <- which(names(ind) %in%  neg.miR.0.genes.2nd)	# 1
print(length(ind.0))
ind <- ind[-ind.0]					# 689
print(length(ind))
mRNA.cor <- cor(t(mRNAsel.vsn[names(ind),]), method="pearson")
lower 	 <- lower.tri(mRNA.cor, diag=T)		# only keep upper triangle of data
mRNA.cor[lower] <- NA

# fitted values for all sign. genes
load("neg.ind.step.miR.2nd.rda")
fit.genes <- matrix(data=0, nrow = nrow(mRNAsel.vsn[names(ind),]), ncol=59)
for(i in 1:nrow(fit.genes)){
	fit.genes[i,] <- predict.lars(neg.lars.miR.2nd[[names(ind)[i]]], newx= t(miRNAsel.quant[colnames(neg.lars.miR.2nd[[names(ind)[i]]]$beta),]), type="fit", mode="step", s= neg.ind.step.miR.2nd[names(ind)[i]])$fit
}
rownames(fit.genes) <- rownames(mRNAsel.vsn[names(ind),])
colnames(fit.genes) <- colnames(mRNAsel.vsn[names(ind),])

# correlation
fit.cor <- cor(t(fit.genes), method="pearson")
lower 	 <- lower.tri(fit.cor, diag=T)		# only keep upper triangle of data
fit.cor[lower] <- NA

# difference and mean difference
diffs <- mRNA.cor - fit.cor
mean(as.vector(diffs), na.rm=TRUE)
#   -0.01838511
median(as.vector(diffs), na.rm=TRUE)
#  -0.0153189
diffr <- quantile(as.vector(diffs), probs=c(0.05, 0.95), na.rm=TRUE)
#         5%       95%
# -0.6058067   0.5700331
# range now larger, maybe now larger bc main models are better?

Table1[5, 5:6] <- diffr


#####################################

# mean difference in cor b/w real and fitted miR data

####
# plain models
# restrict miRs to the ones w/ sign. models
ind <- which(permP.mRNA==0)
miR.cor <- cor(t(miRNAsel.quant[names(ind),]), method="pearson")
lower 	 <- lower.tri(miR.cor, diag=T)		# only keep upper triangle of data
miR.cor[lower] <- NA

# fitted values
# get fitted values for all sign. genes
load("ind.step.mRNA.rda")
load("lars.mRNA.rda")
fit.mirs <- matrix(data=0, nrow = nrow(miRNAsel.quant[names(ind),]), ncol=59)
for(i in 1:nrow(fit.mirs)){
	fit.mirs[i,] <- predict.lars(lars.mRNA[[names(ind)[i]]], newx= t(mRNAsel.vsn[colnames(lars.mRNA[[names(ind)[i]]]$beta),]), type="fit", mode="step", s= ind.step.mRNA[names(ind)[i]])$fit
}
rownames(fit.mirs) <- rownames(miRNAsel.quant[names(ind),])
colnames(fit.mirs) <- colnames(miRNAsel.quant[names(ind),])

# correlation
fit.cor <- cor(t(fit.mirs), method="pearson")
lower 	 <- lower.tri(fit.cor, diag=T)		# only keep upper triangle of data
fit.cor[lower] <- NA

# difference and mean difference
diffs <- miR.cor - fit.cor
mean(as.vector(diffs), na.rm=TRUE)
#  0.001383196
median(as.vector(diffs), na.rm=TRUE)
#   -7.981785e-05
diffr <- quantile(as.vector(diffs), probs=c(0.05,  0.95), na.rm=TRUE)
#           5%          95%
# -1.099167e-01   1.139277e-01

Table1[6, 5:6] <- diffr


#########
# make latex table from Table1
library(xtable)
lat.tab1 <- xtable(Table1, digits=c(0, 0, rep(4, 5), rep(0, 3)))
print(lat.tab1, type="latex", file="Tables/Table1.tex", include.rownames=TRUE, size="10")
