# Supplementary material for: A Least Angle Regression Model for the Prediction of Canonical and Non-Canonical miRNA-mRNA Interactions
Source: PLoS One. 2012 Jul 17;7(7):e40634. doi: 10.1371/journal.pone.0040634 (PMC3398908; doi:10.1371/journal.pone.0040634)
Supplement: File S7 — R code of all analyses. zip archive of R scripts to compute the models and analyses as well as modified lars functions. (ZIP) [file pone.0040634.s009.zip › permP_batch_allModels.R]

# compute permutation p-value from 100 permutations done 
# in batches of 1 permutation each on a cluster node.
# main and 2nd lars


setwd("/my/directory/LARSperms_NCI60")

workdir="/my/directory/LARSperms_NCI60/"

library(lars)


## make sure minRes.error.ok from full model is accessible!
load("Robjects/minRes.miR.error.ok.main.rda")	# 2328
load("Robjects/minRes.miR.error.ok.2nd.rda")


##########################
# function to compute permutation p-value
getPermP <- function(larsObjectFile="lars.cv.miR.main.perm.ok", minRes.fullModel="minRes.miR.error.ok.main", minRes.fullModelFile= "Robjects/minRes.miR.error.ok.main.rda", outFile="Robjects/permP.miR.main_100permutations.rda", minResOutfile="Robjects/minRes.miR.main.perm.error.rda"){
 # load first perm. for dimensions
 load(paste(workdir, "node_1/", larsObjectFile, "_1.rda", sep=""))	# 
 larsObject <- get(larsObjectFile)

 # load minRes.error from full model
 load(paste(workdir,  minRes.fullModelFile, sep=""))
 minRes.fullModel <- get(minRes.fullModel)

 # make sure that they contain the same models (ok models) (2nd models were not checked for being ok)
 print(all.equal(names(minRes.fullModel), names(larsObject)))
 if (length(larsObject) > length(minRes.fullModel)){
    larsObject <- larsObject[names(minRes.fullModel)]
 }

 # get fraction where residual is minimal and minimal residual itself for 
 # each permutation 
 fraction.x 		 <- larsObject[[1]][[1]]
 minRes.perm.ind          <- vector("list", 100)
 minRes.perm.error        <- vector("list", 100)
 names(minRes.perm.error) <- paste("permutation_", seq(100), sep="")
 # a model could not be fit for all genes, therefore wrap call in try
 # ok <- lapply(neg.lars.cv.miR.main.perm.ok, is) # e.g.
 # table(unlist(ok))	# 245 try-error models

 for(k in 1:100){
   if(k %% 10==0){
      print(paste("permutation ", k, sep=""))
   }
   load(paste(workdir, "node_", k, "/", larsObjectFile, "_", k, ".rda", sep=""))
   larsObject <- get(larsObjectFile)
   larsObject <- larsObject[names(minRes.fullModel)]
   	
   minRes.perm.ind[[k]] <-  lapply(larsObject, function(x){
	try(fraction.x[[ which.min(x[["cv"]])]])
	}
     )
   minRes.perm.error[[k]] <- lapply(larsObject, function(x){
   	try(min(x[["cv"]]))
   	}
   )
 }

 save(minRes.perm.error, file=minResOutfile) # 

 ###########
 # get permutation p-values
 # convert list to a matrix first
 minRes.perm.err.mat <- matrix(data=NA, nrow=length(minRes.perm.error[[1]]), ncol=100)

 for(i in 1:100){
   minRes.perm.err.mat[,i] <- unlist(minRes.perm.error[[i]])
 }

 permP <- vector("numeric")
 for(k in 1: length(minRes.fullModel)){
   # non-error models, only use these for permP. If all error models -> NaN
   okModels  <- which(minRes.perm.err.mat[k,] <100)  
   permP[k] <- length(which(minRes.perm.err.mat[k, okModels] <
	 minRes.fullModel[[k]]))/length(okModels)
 }
 names(permP) <- names(minRes.fullModel)

 save(permP, file=outFile)	

 print("Models with p=0:")
 print(length(which(permP == 0))) #   out of  have p = 0
 print("Total models:")
 print(length(permP))
}


##########################
# get permutation p-values
##########################


# unconstrained miR models
getPermP(larsObjectFile="lars.cv.miR.perm.ok", minRes.fullModel="minRes.miR.error.ok", minRes.fullModelFile="Robjects/minRes.miR.error.ok.rda", outFile="Robjects/permP.miR_100permutations.rda", minResOutfile="Robjects/minRes.miR.perm.error.rda")
# Models with p=0: 929
# Total models: 4058


# unconstrained mRNA models
getPermP(larsObjectFile="lars.cv.mRNA.perm.ok", minRes.fullModel="minRes.mRNA.error.ok", minRes.fullModelFile="Robjects/minRes.mRNA.error.ok.rda", outFile="Robjects/permP.mRNA_100permutations.rda", minResOutfile="Robjects/minRes.mRNA.perm.error.rda")
# Models with p=0: 93
# Total models: 270


#####
# main DTM models 
getPermP(larsObjectFile="lars.cv.miR.main.perm.ok", minRes.fullModel="minRes.miR.error.ok.main", minRes.fullModelFile="Robjects/minRes.miR.error.ok.main.rda", outFile="Robjects/permP.miR.main_100permutations.rda", minResOutfile="Robjects/minRes.miR.main.perm.error.rda")
# Models with p=0: 510
# Total models: 3127


# 2nd DTM models 
getPermP(larsObjectFile="lars.cv.miR.2nd.perm", minRes.fullModel="minRes.miR.error.ok.2nd", minRes.fullModelFile="Robjects/minRes.miR.error.ok.2nd.rda", outFile="Robjects/permP.miR.2nd_100permutations.rda", minResOutfile="Robjects/minRes.miR.2nd.perm.error.rda")
# Models with p=0: 581
# Total models:    3706


# main neg. lars models 
getPermP(larsObjectFile="neg.lars.cv.miR.main.perm.ok", minRes.fullModel="neg.minRes.miR.error.ok.main", minRes.fullModelFile="Robjects/neg.minRes.miR.error.ok.main.rda", outFile="Robjects/neg.permP.miR.main_100permutations.rda", minResOutfile="Robjects/neg.minRes.miR.main.perm.error.rda")
# Models with p=0: 885
# Total models:    2792


# 2nd neg. lars models
getPermP(larsObjectFile="neg.lars.cv.miR.2nd.perm", minRes.fullModel="neg.minRes.miR.error.ok.2nd", minRes.fullModelFile="Robjects/neg.minRes.miR.error.ok.2nd.rda", outFile="Robjects/neg.permP.miR.2nd_100permutations.rda", minResOutfile="Robjects/neg.minRes.miR.2nd.perm.error.rda")
# Models with p=0: 690
# Total models:    3740
