# Supplementary material for: A Least Angle Regression Model for the Prediction of Canonical and Non-Canonical miRNA-mRNA Interactions
Source: PLoS One. 2012 Jul 17;7(7):e40634. doi: 10.1371/journal.pone.0040634 (PMC3398908; doi:10.1371/journal.pone.0040634)
Supplement: File S7 — R code of all analyses. zip archive of R scripts to compute the models and analyses as well as modified lars functions. (ZIP) [file pone.0040634.s009.zip › plotsForMs.R]

# collect code for the figures shown in the plos ms

setwd("/my/directory/")

library(lars)
library(compdiagTools)


#######
# heatmap of expression values from plain/unconstrained models ( genes)
# Figure 1 a and b
load("lars.miR.rda" )			# lars object	4878
load("ind.step.miR.rda")		# best step	4058
load("permP.miR_100permutations.rda")   # 4058
load("mRNAsel.vsn.rda")			# 4878   59	 
load(file="uniq.miR.quant.rda")
miRNAsel.quant <- uniq.miR.quant        # 311  59

ind0 <- which(permP.miR ==0)		# 929

Data 	     <- t(scale(t(mRNAsel.vsn[names(ind0),]), scale = TRUE))	# center + scale data (genes)

sample_dist  <- dist(t(Data), method="manhattan")
sample_clust <- hclust(sample_dist, method="average")	# average best, also save ward clustering
Data 	     <- Data[, sample_clust$order, drop = FALSE]

gene_dist  <- dist(Data, method="manhattan")
gene_clust <- hclust(gene_dist, method="average")
Data 	   <- Data[gene_clust$order, , drop = FALSE]

# set limits for color scale:
minV <- quantile(Data, 0.025, na.rm=TRUE)
maxV <- quantile(Data, 0.975, na.rm=TRUE)
minVg <- -max(abs(minV), abs(maxV))
maxVg <- max(abs(minV), abs(maxV))
zlim <- c(minVg, maxVg)

Data[Data > zlim[2]] <- zlim[2]
Data[Data < zlim[1]] <- zlim[1]

ColorRamp   <- yb.color()
ColorLevels <- seq(zlim[1], zlim[2], length=length(ColorRamp))

# layout
lmat <- rbind(c(NA, NA), 2:1)
lwid <- c(5, 1.4)
lhei <- c(0.3, 5)
lmat[is.na(lmat)] <- 0

# plot
bitmap("/my/directory/Figures/heatmap_exprs_plainModels_average.tiff", type="tiff24nc", res=600, width=5, height=5)
par(cex=2)
par(mai=c(.4,.7,.3,0.3))
layout(lmat, widths = lwid, heights = lhei, respect = TRUE)
image(1, ColorLevels, matrix(data=ColorLevels, ncol=length(ColorLevels),nrow=1),
      col=ColorRamp, xlab="",ylab="", xaxt="n", cex.axis=2)	# color bar
image(Data, col=yb.color(), zlim=zlim, axes=F, xlab="genes", ylab="samples", main="", cex.lab=2)
dev.off()


#######################
# fitted data
fit.genes <- matrix(data=0, nrow = nrow(mRNAsel.vsn[ind0,]), ncol=59)
for(i in 1:nrow(fit.genes)){
	fit.genes[i,] <- predict.lars(lars.miR[[names(ind0[i])]], newx= t(miRNAsel.quant[colnames(lars.miR[[names(ind0[i])]]$beta),]), type="fit", mode="step", s= ind.step.miR[names(ind0[i])])$fit
}
rownames(fit.genes) <- rownames(mRNAsel.vsn[names(ind0),])
colnames(fit.genes) <- colnames(mRNAsel.vsn[names(ind0),])

fit.data <- t(scale(t(fit.genes), scale = TRUE))	# center data (genes)
fit.data <- fit.data[gene_clust$order,  sample_clust$order, drop = FALSE]

fit.data[fit.data > zlim[2]] <- zlim[2]
fit.data[fit.data < zlim[1]] <- zlim[1]

bitmap("/my/directory/Figures/heatmap_FittedExprs_plainModels_average.tiff", 
type="tiff24nc", res=600, width=5, height=5)
par(cex=2)
par(mai=c(.4,.7,.3,0.3))
layout(lmat, widths = lwid, heights = lhei, respect = TRUE)
image(1, ColorLevels, matrix(data=ColorLevels, ncol=length(ColorLevels),nrow=1),
      col=ColorRamp, xlab="",ylab="", xaxt="n", cex.axis=2)	# color bar
image(fit.data, col=yb.color(), axes=F, xlab="genes", ylab="samples", main="", cex.lab=2)
dev.off()


###############
# correlation of real and fitted data for plain models
# Figure 1 c and d
sds <- apply(fit.genes, 1, sd)
ind <- which(sds==0)	# 1

mRNA.cor <- t(mRNAsel.vsn[names(ind0),])
cor.p <-  cor(mRNA.cor, method="pearson")	

gene_dist  <- dist(cor.p, method="manhattan")
gene_clust <- hclust(gene_dist, method="average")	
cor.p.c    <- cor.p[gene_clust$order, gene_clust$order , drop = FALSE]

# set limits for color scale:
minV <- quantile(cor.p.c, 0.025, na.rm=TRUE)
maxV <- quantile(cor.p.c, 0.975, na.rm=TRUE)
minVg <- -max(abs(minV), abs(maxV))
maxVg <- max(abs(minV), abs(maxV))
zlim.cor <- c(minVg, maxVg)

cor.p.c[cor.p.c > zlim.cor[2]] <- zlim.cor[2]
cor.p.c[cor.p.c < zlim.cor[1]] <- zlim.cor[1]

# different colors 
my.rgb.palette <- colorRampPalette(c("red", "black", "yellow"), space = "rgb")
ColorRamp   <- my.rgb.palette(512)
ColorLevels <- seq(zlim.cor[1]-0.02, zlim.cor[2]+0.02, length=length(ColorRamp))

# save average 
bitmap("/my/directory/Figures/heatmap_cors_plainModels_average.tiff", type="tiff24nc", res=600, width=5, height=5)
par(cex=2)
par(mai=c(.4,.7,.3,0.3))
layout(lmat, widths = lwid, heights = lhei, respect = TRUE)
image(1, ColorLevels, matrix(data=ColorLevels, ncol=length(ColorLevels),nrow=1),
      col=ColorRamp, xlab="",ylab="", xaxt="n", cex.axis=2)	# color bar
image(cor.p.c, col=my.rgb.palette(512), axes=F, xlab="genes", ylab="genes", main="", cex.lab=2, ann=T)
dev.off()


###
# cor on fitted data, plain models
fit.genes 	<- t(fit.genes)
cor.p.fit 	<- cor(fit.genes, method="pearson")
cor.p.fit.c    	<- cor.p.fit[gene_clust$order, gene_clust$order , drop = FALSE]

# use the same color scale as for the cor(exprs)!
cor.p.fit.c[cor.p.fit.c > zlim.cor[2]] <- zlim.cor[2]
cor.p.fit.c[cor.p.fit.c < zlim.cor[1]] <- zlim.cor[1]

ColorLevels <- seq(zlim.cor[1]-0.02, zlim.cor[2]+0.02, length=length(ColorRamp))

bitmap("/my/directory/Figures/heatmap_corsFitted_plainModels_average.tiff", type="tiff24nc", res=600, width=5, height=5)
par(cex=2)
par(mai=c(.4,.7,.3,0.3))
layout(lmat, widths = lwid, heights = lhei, respect = TRUE)
image(1, ColorLevels, matrix(data=ColorLevels, ncol=length(ColorLevels),nrow=1),
      col=ColorRamp, xlab="",ylab="", xaxt="n", cex.axis=2)	# color bar
image(cor.p.fit.c, col=my.rgb.palette(512), main="",  axes=F, xlab="genes", ylab="genes", cex.lab=2)
dev.off()


#######################
# SMSE density
# Figure 2

###########
 load("minRes.miR.error.ok.rda")
 load("minRes.miR.perm.error.rda")
 minRes.miR.perm.error <- minRes.perm.error
 load("minRes.mRNA.perm.error.rda")
 minRes.mRNA.perm.error <- minRes.perm.error
 load("permP.mRNA_100permutations.rda")
 permP.mRNA <- permP
 load("permP.miR_100permutations.rda")
 permP.miR <- permP
 load("mRNAsel.vsn.rda")

minRes.miR.perm.err.mat <- matrix(data=NA, nrow=length(minRes.miR.perm.error[[1]]), ncol=100)
for(i in 1:100){
   minRes.miR.perm.err.mat[,i] <- unlist(minRes.miR.perm.error[[i]])
}

miR.perm.err.all  	     <- rowMeans(minRes.miR.perm.err.mat)
names(miR.perm.err.all)      <- names(minRes.miR.perm.error[[1]])
# need to subset the perm.error to the same dims as ok models
miR.perm.err.all	     <- miR.perm.err.all[names(unlist(minRes.miR.error.ok))]
ind.all.p0 		     <- which(permP.miR==0)
var.mRNA 		     <- apply(mRNAsel.vsn, 1, var)
var.all			     <- var.mRNA[names(permP.miR)]

score.miR 	<- unlist(minRes.miR.error.ok)/var.all 
score.miR.perm 	<- unlist(miR.perm.err.all)/var.all

# for main models w/ p==0
score.miR.p0 	  <- score.miR[ind.all.p0]	
score.miR.perm.p0 <- score.miR.perm[ind.all.p0]	

# the perm. peak at 1 is way higher than the data peak 
# use cmyk color model required for plos one (tiff24nc)
# original file deleted bc so large, compressed tiff now (gimp): Figure2_cmyk.tiff 
bitmap("/my/directory/Figures/density_miR_VarScoreVsPerm.tiff", type="tiff32nc", res=1000, width=5, height=5)
par(mfrow=c(1,1))
par(cex=1.5)
par(mai=c(.8,.8,.4,0.4))
plot(density(score.miR.perm.p0), xlim=c(0,1), ylim=c(0, 5), xlab="", main="", cex.axis=1.5)
par(new=TRUE)
plot(density(score.miR.p0), col=3, xlim=c(0,1), ylim=c(0, 5), xlab="cv-SMSE", main="", 
cex.axis=1.5)
rug(score.miR.p0, col=3)
rug(score.miR.perm.p0)
legend(0, 5, col=c(1,3), legend=c("cv-SMSE of permutations", "cv-SMSE of models"), lty=1, bty="n")
dev.off()


##############################################
# expression of miR-19b-1 genes, fit and cor
# Figure 3

library(compdiagTools)
# lars code returning residuals:
source("/my/directory/my.lars.residuals.R")
# DTM model
load("miR.step.genes.main.rda")
load("miR.step.genes.2nd.rda")
load("permP.miR.main_100permutations.rda")
permP.miR.main <- permP
load("permP.miR.2nd_100permutations.rda")
permP.miR.2nd <- permP
load("mRNAsel.vsn.rda")
load(file="uniq.miR.quant.rda")
miRNAsel.quant <- uniq.miR.quant

load("ind.step.miR.main.rda")
load("lars.miR.ok.main.rda")
load("lars.miR.main.effects.rda")
names(ind.step.miR.main) <- names(lars.miR.ok.main)
load("lars.miR.2nd.effects.rda")
load("ind.step.miR.2nd.rda")


# select models w/ p==0
# main models are all in BS DB ...
indm <- which(permP.miR.main ==0)
miR.step.genes.main.p00 <- miR.step.genes.main[indm]	# 510
# exclude the ones w/o predictors
npred <- unlist(lapply(miR.step.genes.main.p00, length))
ind.0.genes <- which(npred==0)		# 30
miR.step.genes.main.p00 <- miR.step.genes.main.p00[-ind.0.genes]

mir19.1 <- unlist(lapply(miR.step.genes.main.p00, function(x){"mir-019b-1-prec" %in% x}))
sum(mir19.1)	# 9
mir19.1.step.genes <- miR.step.genes.main.p00[mir19.1]
# names of regulated genes
mir19.1.genes <- names(mir19.1.step.genes)


# now predict gene expression values only with miR-019b-1-prec
lars.19.1 <- vector("list", length(mir19.1.genes))
for(i in 1:length(lars.19.1)){
   lars.19.1[[i]] <-  try(my.lars.res(as.matrix(miRNAsel.quant[c("mir-019b-1-prec"),]), mRNAsel.vsn[mir19.1.genes[i],], type="lasso", use.Gram=FALSE))
}


# select miR-19-1 from 2nd models
indm <- which(permP.miR.2nd ==0)
miR.step.genes.2nd.p00 <- miR.step.genes.2nd[indm]	# 581
# none  w/o predictors
npred <- unlist(lapply(miR.step.genes.2nd.p00, length))
ind.0.genes <- which(npred==0)		# 0

mir19.1.2nd <- unlist(lapply(miR.step.genes.2nd.p00, function(x){"mir-019b-1-prec" %in% x}))
sum(mir19.1.2nd)	# 14
mir19.1.2nd.step.genes <- miR.step.genes.2nd.p00[mir19.1.2nd]
# names of regulated genes
mir19.1.2nd.genes <- names(mir19.1.2nd.step.genes)


# now predict gene expression values only with miR-19-1, 2nd models
lars.19.1.2nd <- vector("list", length(mir19.1.2nd.genes))
for(i in 1:length(lars.19.1.2nd)){
   lars.19.1.2nd[[i]] <-  try(my.lars.res(as.matrix(miRNAsel.quant[c("mir-019b-1-prec"),]), mRNAsel.vsn[mir19.1.2nd.genes[i],], type="lasso", use.Gram=FALSE))
}


#####
# bc there is only one step, take residuals from that step
# and compare w/ residuals fr/ complete models
lars.miR.ok.main.mir19.1 <- lars.miR.ok.main[mir19.1.genes]

# best step for each model
ind.step.miR.main.mir19.1 <- ind.step.miR.main[mir19.1.genes]


##########
# predict mRNA expression values w/ complete model or miR-19 only and contrast w/ real data
# step 1 is a constant, step 2 with one predictor ...
preds	  <- c(rep("mir-019b-1-prec", times=length(lars.19.1)))	# to select correct row from miRNA data
fit.mir19only <- matrix(data=0, nrow = nrow(mRNAsel.vsn[mir19.1.genes,]), ncol=59)
for(i in 1:nrow(fit.mir19only)){
	fit.mir19only[i,] <- predict.lars(lars.19.1[[i]], newx= miRNAsel.quant[preds[i],], type="fit", mode="step", s= 2)$fit
}
rownames(fit.mir19only) <- rownames(mRNAsel.vsn[mir19.1.genes,])
colnames(fit.mir19only) <- colnames(mRNAsel.vsn)
dim(fit.mir19only)	# 9  59


# fitted data for 2nd models
# use mir-19-1 probe to predict expression value, not residual
preds	  <- c(rep("mir-019b-1-prec", times=length(lars.19.1.2nd)))	# to select correct row from miRNA data
fit.mir19only.2nd <- matrix(data=0, nrow = nrow(mRNAsel.vsn[mir19.1.2nd.genes,]), ncol=59)
for(i in 1:nrow(fit.mir19only.2nd)){
	fit.mir19only.2nd[i,] <- predict.lars(lars.19.1.2nd[[i]], newx= miRNAsel.quant[preds[i],], type="fit", mode="step", s= 2)$fit
}
rownames(fit.mir19only.2nd) <- rownames(mRNAsel.vsn[mir19.1.2nd.genes,])
colnames(fit.mir19only.2nd) <- colnames(mRNAsel.vsn)
dim(fit.mir19only.2nd)	# 14  59


###
# combine the ones from main and 2nd models
fit.mir19only 	  <- fit.mir19only[unique(rownames(fit.mir19only)),]
fit.mir19only.2nd <- fit.mir19only.2nd[unique(rownames(fit.mir19only.2nd)),]
fit.mir19only.comb <- rbind(fit.mir19only,fit.mir19only.2nd ) # 23


##########
# fitted values for complete models
# (only main models)
fit.mir19all <- matrix(data=0, nrow = nrow(mRNAsel.vsn[mir19.1.genes,]), ncol=59)
for(i in 1:nrow(fit.mir19all)){
	fit.mir19all[i,] <- predict.lars(lars.miR.main[[mir19.1.genes[i]]], newx= t(miRNAsel.quant[colnames(lars.miR.main[[mir19.1.genes[i]]]$beta),]), type="fit", mode="step", s= ind.step.miR.main[mir19.1.genes[i]])$fit
}
rownames(fit.mir19all) <- rownames(mRNAsel.vsn[mir19.1.genes,])
colnames(fit.mir19all) <- colnames(mRNAsel.vsn)
dim(fit.mir19all)
# [1] 9 59


###
# fitted values for 2nd models (needs to be done on residuals, but anyways:
#  y_hat = betas x newdata; only need to combine main and 2nd models).
fit.mir19all.2nd <- matrix(data=0, nrow = nrow(mRNAsel.vsn[mir19.1.2nd.genes,]), ncol=59)
for(i in 1:nrow(fit.mir19all.2nd)){
	fit.mir19all.2nd[i,] <- predict.lars(lars.miR.2nd[[mir19.1.2nd.genes[i]]], newx= t(miRNAsel.quant[colnames(lars.miR.2nd[[mir19.1.2nd.genes[i]]]$beta),]), type="fit", mode="step", s= ind.step.miR.2nd[mir19.1.2nd.genes[i]])$fit
}
rownames(fit.mir19all.2nd) <- rownames(mRNAsel.vsn[mir19.1.2nd.genes,])
colnames(fit.mir19all.2nd) <- colnames(mRNAsel.vsn)
dim(fit.mir19all.2nd)         
# [1] 14  59

# to combine the fitted values from main and 2nd models, rbind genes and add data 
# values if genes occur in both models
length(unique(rownames(fit.mir19all.2nd)))	# 14
length(unique(rownames(fit.mir19all)))		# 9

# for the 2nd models, also need the prediction of the main models if miR-19-1 
# was not among the predictors to get the picture right.
fit.mir19all.add <- matrix(data=0, nrow = nrow(mRNAsel.vsn[mir19.1.2nd.genes,]), ncol=59)
for(i in 1:nrow(fit.mir19all.add)){
	fit.mir19all.add[i,] <- try(predict.lars(lars.miR.main[[mir19.1.2nd.genes[i]]], newx= t(miRNAsel.quant[colnames(lars.miR.main[[mir19.1.2nd.genes[i]]]$beta),]), type="fit", mode="step", s= ind.step.miR.main[mir19.1.2nd.genes[i]])$fit)
#	}
}
rownames(fit.mir19all.add) <- rownames(mRNAsel.vsn[mir19.1.2nd.genes,])
colnames(fit.mir19all.add) <- colnames(mRNAsel.vsn)
dim(fit.mir19all.add)  # 14 59

tmp <- which(fit.mir19all.add== "Error in dimnames(betas) = list(NULL, dimnames(betas)[[2]]) : \n  attempt to set an attribute on NULL\n")
fit.mir19all.add[tmp] <- 0
tmp <- which(fit.mir19all.add== "Error in if (any(s < 0) | any(s > k)) stop(\"Argument s out of range\") : \n  missing value where TRUE/FALSE needed\n")
fit.mir19all.add[tmp] <- 0

fit.mir19all.add <- apply(fit.mir19all.add, 2, as.numeric)	
rownames(fit.mir19all.add) <- rownames(mRNAsel.vsn[mir19.1.2nd.genes,])

# add main ("add") and 2nd models of the 2nd model fraction
fit.mir19all.comb1 <- fit.mir19all.add + fit.mir19all.2nd

# do the main models of miR-19 also have 2nd models? yes, some ...
fit.mir19all.main.add <- matrix(data=0, nrow = nrow(mRNAsel.vsn[mir19.1.genes,]), ncol=59)
for(i in 1:nrow(fit.mir19all.main.add)){
	fit.mir19all.main.add[i,] <- try(predict.lars(lars.miR.2nd[[mir19.1.genes[i]]], newx= t(miRNAsel.quant[colnames(lars.miR.2nd[[mir19.1.genes[i]]]$beta),]), type="fit", mode="step", s= ind.step.miR.2nd[mir19.1.genes[i]])$fit)
}
rownames(fit.mir19all.main.add) <- rownames(mRNAsel.vsn[mir19.1.1.genes,])
colnames(fit.mir19all.main.add) <- colnames(mRNAsel.vsn)
dim(fit.mir19all.main.add)	#  9 59

tmp <- which(fit.mir19all.main.add== "Error in if (any(s < 0) | any(s > k)) stop(\"Argument s out of range\") : \n  missing value where TRUE/FALSE needed\n")
fit.mir19all.main.add[tmp] <- 0
fit.mir19all.main.add 	   <- apply(fit.mir19all.main.add, 2, as.numeric)	
rownames(fit.mir19all.main.add) <- rownames(mRNAsel.vsn[mir19.1.genes,])

# add to main models
fit.mir19all.comb2 <- fit.mir19all.main.add + fit.mir19all


###########
# combine all fractions: main and 2nd models of models where miR-19-1 is a a predictor 
# in the main model and main and 2nd models where it is predictor in 2nd model.
fit.mir19all.comb1 <- fit.mir19all.comb1[unique(rownames(fit.mir19all.comb1)),]	# 14
fit.mir19all.comb2 <- fit.mir19all.comb2[unique(rownames(fit.mir19all.comb2)),] # 9
fit.mir19all.comb  <- rbind(fit.mir19all.comb2, fit.mir19all.comb1) # 23


#####
# plot expr, fit w/ miR-19 only and combined fit for the plain models.
# 1. expression
Data 	     <- t(scale(t(mRNAsel.vsn[rownames(fit.mir19all.comb),]), scale = TRUE))	# center + scale data (genes)
sample_dist  <- dist(t(Data), method="euclidean")
sample_clust <- hclust(sample_dist, method="average")
Data 	     <- Data[, sample_clust$order, drop = FALSE]

gene_dist  <- dist(Data,  method="euclidean")
gene_clust <- hclust(gene_dist, method="average")
Data 	   <- Data[gene_clust$order, , drop = FALSE]

# set limits for color scale:
set.lims <- function(Data){
 minV <- quantile(Data, 0.025)
 maxV <- quantile(Data, 0.975)
 minVg <- -max(abs(minV), abs(maxV))
 maxVg <- max(abs(minV), abs(maxV))
 zlim <- c(minVg, maxVg)
 return(zlim)
}
zlim <- set.lims(Data)
Data[Data > zlim[2]] <- zlim[2]
Data[Data < zlim[1]] <- zlim[1]

ColorRamp   <- yb.color()
ColorLevels <- seq(zlim[1], zlim[2], length=length(ColorRamp))

# layout
lmat <- rbind(c(NA, NA), 2:1)
lwid <- c(5, 1.4)
lhei <- c(0.3, 5)
lmat[is.na(lmat)] <- 0


bitmap("Figures/heatmap_exprs_mir19probes_comb.tiff", type="tiff32nc", res=600, width=5, height=5)
par(cex=1.5)
par(mai=c(.4,.7,.3,0.3))
layout(lmat, widths = lwid, heights = lhei, respect = TRUE)
image(1, ColorLevels, matrix(data=ColorLevels, ncol=length(ColorLevels),nrow=1),
      col=ColorRamp, xlab="",ylab="", xaxt="n", cex.axis=2 )	# color bar
image(Data, col=yb.color(), zlim= zlim, axes=F, xlab="genes", ylab="samples", 
main="", cex.lab=2)
dev.off()


####
# 2. predicted w/ miR-19-1 only
all.equal(rownames(fit.mir19only.comb), rownames(fit.mir19all.comb)) # yes

fit.mir19only.c  <-  t(scale(t(fit.mir19only.comb), scale = TRUE))
fit.mir19only.c  <-  fit.mir19only.c[gene_clust$order,  sample_clust$order, drop = FALSE]

zlim <- set.lims(fit.mir19only.c)
fit.mir19only.c [fit.mir19only.c  > zlim[2]] <- zlim[2]
fit.mir19only.c [fit.mir19only.c  < zlim[1]] <- zlim[1]

bitmap("Figures/heatmap_FittedExprs1_mir19probes_comb.tiff", type="tiff32nc", res=600, width=5, height=5)
par(cex=1.5)
par(mai=c(.4,.7,.3,0.3))
layout(lmat, widths = lwid, heights = lhei, respect = TRUE)
image(1, ColorLevels, matrix(data=ColorLevels, ncol=length(ColorLevels),nrow=1),
      col=ColorRamp, xlab="",ylab="", xaxt="n", cex.axis=2 )	# color bar
image(fit.mir19only.c, col=yb.color(), zlim= zlim, axes=F, xlab="genes", ylab="samples", main="", cex.lab=2)
dev.off()


###
# 3. predicted using all predictors of the models
fit.mir19all.c  <-  t(scale(t(fit.mir19all.comb), scale = TRUE))
fit.mir19all.c  <-  fit.mir19all.c[gene_clust$order,  sample_clust$order, drop = FALSE]

zlim <- set.lims(fit.mir19all.c)
fit.mir19all.c [fit.mir19all.c  > zlim[2]] <- zlim[2]
fit.mir19all.c [fit.mir19all.c  < zlim[1]] <- zlim[1]

bitmap("Figures/heatmap_FittedExprsAll_mir19probes_comb.tiff", type="tiff32nc", res=600, width=5, height=5)
par(cex=1.5)
par(mai=c(.4,.7,.3,0.3))
layout(lmat, widths = lwid, heights = lhei, respect = TRUE)
image(1, ColorLevels, matrix(data=ColorLevels, ncol=length(ColorLevels),nrow=1),
      col=ColorRamp, xlab="",ylab="", xaxt="n", cex.axis=2 )	# color bar
image(fit.mir19all.c, col=yb.color(), zlim= zlim, axes=F, xlab="genes", ylab="samples", main="", cex.lab=2)
dev.off()


#################################################################
# graph of miR-19b-1
# Figure 4

# collect data first
library(lars)
library(Rgraphviz)
library(GOstats)
library(hgu133a.db)
library(biomaRt)

load("neg.lars.miR.main.effects.rda")
load("neg.lars.miR.2nd.effects.rda")
load("neg.permP.miR.main_100permutations.rda")
neg.permP.miR.main <- permP
load("neg.permP.miR.2nd_100permutations.rda")
neg.permP.miR.2nd <- permP
load("lars.mRNA.rda")

# coefficient matrix of neg. lars, main models
load(file=  "main.coef.mir.neg.mat.rda")
# 2nd models, in case I need it later
load(file= "sec.coef.mir.neg.mat.rda")  

# reduce to models w/  p= 0
p00.mir.main.neg	 <- which(neg.permP.miR.main == 0)	# 885
main.coef.mir.neg.mat	 <- main.coef.mir.neg.mat[, p00.mir.main.neg]	# 311 x 885

p00.mir.2nd.neg	 	<- which(neg.permP.miR.2nd == 0)	# 690
sec.coef.mir.neg.mat	<- sec.coef.mir.neg.mat[, p00.mir.2nd.neg]	# 311 x 690

# rm cols and rows w/ only 0
rs	<- apply(main.coef.mir.neg.mat, 1, sum)
ind.row <- which(rs==0)		#  126
cs	<- apply(main.coef.mir.neg.mat, 2, sum)
ind.col <- which(cs==0)		#  40
main.coef.mir.neg.mat.p0 <- main.coef.mir.neg.mat[-ind.row, -ind.col]
dim(main.coef.mir.neg.mat.p0)
# [1] 290 716

# 2nd, miR
rs	<- apply(sec.coef.mir.neg.mat, 1, sum)
ind.row <- which(rs==0)		#  1
cs	<- apply(sec.coef.mir.neg.mat, 2, sum)
ind.col <- which(cs==0)		# 1
sec.coef.mir.neg.mat.p0 <- sec.coef.mir.neg.mat[-ind.row, -ind.col]
dim(sec.coef.mir.neg.mat.p0)
# [1] 310 689 


# gene symbols instead of affy IDs
library(annotate)
library(hgu133a.db)
syms <- unlist(mget(rownames(mRNAsel.vsn), hgu133aSYMBOL))
length(syms)==length(rownames(mRNAsel.vsn))


###
# make function for interactions
make.ints <- function(dat){	
ints <- NULL	# interaction list (matrix)
for(k in 1:ncol(dat)){
	tmp  <- which(dat[,k] !=0)
   if(length(tmp) > 0){
	ints.tmp <- matrix(data=NA, nrow=length(tmp), ncol=2)
	ints.tmp[,1] <- rownames(dat)[tmp]
	ints.tmp[,2] <- colnames(dat)[k]
	ints <- rbind(ints, ints.tmp)
   }	
}
print(dim(ints))
return(ints)
}
###

# graph
make.graph <- function(ints){
 ints <- ints[!duplicated(apply(ints, 1, paste, collapse = "")), ]  # no dups
 gd   <- ftM2graphNEL(ints, edgemode = "directed")
 nodes1 <- ints[,1]
 nodes2 <- ints[,2]
 twocolors <- c("#D9EF8B", "#E0F3F8")
 nodeType <- 1 + (nodes(gd) %in% nodes1)	# which nodes are of type 1
 nA = makeNodeAttrs(gd, fillcolor = twocolors[nodeType])
 sg1 = subGraph(unique(nodes1), gd)
 sgL = list(list(graph = sg1, cluster = FALSE, attrs = c(rank = "sink")))
 att = list(graph = list(rankdir = "LR", rank = ""), node=list(fontsize="30", 
 fixedsize=FALSE))	
 return(gd)
}


# 2nd layer: genes regulating further miRs (start w/ main models only)
load(file="coef.mRNA.mat.00.rda")	# 93 miRs have sign. models


###################################
# how many nodes and edges are there in total when looking at neg.miR models 
# and unconstrained mRNA models?
dim(main.coef.mir.neg.mat.p0)	# 290 716
dim(sec.coef.mir.neg.mat.p0)	# 310 689
dim(coef.mRNA.mat.00)		# 1992  93

tmp1 <- make.ints(main.coef.mir.neg.mat.p0)	#  2654    2
tmp2 <- make.ints(sec.coef.mir.neg.mat.p0)	#  17279     2
tmp3 <- make.ints(coef.mRNA.mat.00)		#  3580     2
nrow(tmp1) + nrow(tmp2) + nrow(tmp3)
# total: 23513 edges (interactions)

tmp4 <- c(tmp1[,1], tmp1[,2], tmp2[,1], tmp2[,2],  tmp3[,1], tmp3[,2])
length(unique(tmp4)) 
# 2985 nodes 

######################################

# now make graph of mir-19b (Figure 4)
# miR-19b-1 regulates 11 genes (NRM main models only):
main.coef.mir.neg.mat.sel.19 <- main.coef.mir.neg.mat["mir-019b-1-prec",]
ind  <- which(main.coef.mir.neg.mat.sel.19==0)	
main.coef.mir.neg.mat.sel.19 <- main.coef.mir.neg.mat.sel.19[-ind]
length(main.coef.mir.neg.mat.sel.19)           # 11 genes -> ms 
# need a matrix for graph
main.coef.mir.neg.mat.sel.19 <- t(as.matrix(main.coef.mir.neg.mat.sel.19))
rownames(main.coef.mir.neg.mat.sel.19) <- "mir-19b-1"

# 2nd models (NRM residuals)
sec.coef.mir.neg.mat.sel.19 <- sec.coef.mir.neg.mat["mir-019b-1-prec",]
ind  <- which(sec.coef.mir.neg.mat.sel.19==0)
sec.coef.mir.neg.mat.sel.19 <- sec.coef.mir.neg.mat.sel.19[-ind]
length(sec.coef.mir.neg.mat.sel.19)   # 50 genes in 2nd models -> ms
sec.coef.mir.neg.mat.sel.19 <- t(as.matrix(sec.coef.mir.neg.mat.sel.19))
rownames(sec.coef.mir.neg.mat.sel.19) <- "mir-19b-1"

# gene symbols instead of affy IDs
syms <- unlist(mget(rownames(mRNAsel.vsn), hgu133aSYMBOL))
length(syms)==length(rownames(mRNAsel.vsn))
colnames(main.coef.mir.neg.mat.sel.19) <- syms[colnames(main.coef.mir.neg.mat.sel.19)]
colnames(sec.coef.mir.neg.mat.sel.19)  <- syms[colnames(sec.coef.mir.neg.mat.sel.19)]

# 11x2  matrix
ints.mir19.main <- make.ints(main.coef.mir.neg.mat.sel.19)
# 50x2
ints.mir19.2nd  <- make.ints(sec.coef.mir.neg.mat.sel.19)

# graph of first layer
gd <- make.graph(rbind(ints.mir19.main, ints.mir19.2nd))

# interactions of main and  2nd models  (miR-19-1 regulated genes)
ints.comb <- rbind(ints.mir19.main, ints.mir19.2nd )            # 61


# now add the next layer: genes regulating further miRs (start w/ main models only)
# miRs regulated by the 3 miRs fr/ neg. main models
load(file="coef.mRNA.mat.00.rda")	# 93 miRs have sign. models

# 61 main model genes of miR-19-1 among them? 
tmp <- match(c(names(colnames(main.coef.mir.neg.mat.sel.19)), names(colnames(sec.coef.mir.neg.mat.sel.19))), rownames( coef.mRNA.mat.00))
library(marray)
tmp <- rm.na(tmp)
coef.mRNA.mat.sel <- coef.mRNA.mat.00[ tmp,]	# 32 93
rownames(coef.mRNA.mat.sel) <- syms[rownames(coef.mRNA.mat.sel)]

# add this interaction to the graph
ints.mir19.main.layer <- make.ints(coef.mRNA.mat.sel) # 65  2
ints.comb <- rbind(ints.comb, ints.mir19.main.layer )

gd <- make.graph(ints.comb)

# add next layer
# for the main and 2nd models

# different node atts for miR and mRNA
twocolors <- c("#D9EF8B", "#E0F3F8")
n1	     <- grep("mi", nodes(gd))
nodeType     <- rep(1, length(nodes(gd)))
nodeType[n1] <- nodeType[n1] + 1 
nA = makeNodeAttrs(gd, fillcolor = twocolors[nodeType])
att = list( node=list(fontsize="14", fixedsize=FALSE, height=0.25, width=0.5 ))
par(mfrow=c(1,1))

###
## plot graph with gene symbols. 
par(cex=1.5)
plot(gd, "neato", nodeAttrs = nA,  attrs = att) 


#################################
# select and color nodes by GO category

load(file="GOenrichment_neg.lars/mir-019b-1-prec_plusResiduals_GOstats_hgCondover.rda")
# save the top 3 cats bc p < 0.01 (DNA recombination, DNA repair, programmed cell death)
cats 	 <- summary(hgCondover)[1:3,]

recomb.go <- cats$GOBPID[1]
repair.go <- cats$GOBPID[2]
death.go  <- cats$GOBPID[3]

# returns entrez gene IDs for given GO cats 
rec.ez <- unique(unlist(geneIdsByCategory(hgCondover, catids = recomb.go)))	# 4
rep.ez <- unique(unlist(geneIdsByCategory(hgCondover, catids = repair.go)))	# 5
dea.ez <- unique(unlist(geneIdsByCategory(hgCondover, catids = death.go)))	# 15

# mapping b/w entrez id and symbol
ensembl <- useMart("ensembl")
ensembl <- useDataset("hsapiens_gene_ensembl",mart=ensembl)

rec.tmp <- getBM(attributes=c("entrezgene", "hgnc_symbol"), filters="entrezgene", values=rec.ez, mart=ensembl)
rep.tmp <- getBM(attributes=c("entrezgene", "hgnc_symbol"), filters="entrezgene", values=rep.ez, mart=ensembl)
dea.tmp <- getBM(attributes=c("entrezgene", "hgnc_symbol"), filters="entrezgene", values=dea.ez, mart=ensembl) 
# rm empty line
dea.tmp <- dea.tmp[-13,]
# some are in > 1 term
intersect(rec.tmp[,2], rep.tmp[,2]) #  "TFPT"   "RUVBL1"
intersect(rec.tmp[,2], dea.tmp[,2]) #  "TFPT"  "UBE2B"
intersect(rep.tmp[,2], dea.tmp[,2]) #  "TFPT"


# collect the nodes for each subgroup
# rm all rows w/ genes w/o enriched GO terms
ok1 <-ints.comb[,1] %in%  c(rec.tmp[,2], rep.tmp[,2], dea.tmp[,2])
ok2 <-ints.comb[,2] %in%  c(rec.tmp[,2], rep.tmp[,2], dea.tmp[,2])
ints.comb.sel <- rbind(ints.comb[ok1,], ints.comb[ok2,])
ints.comb.sel <- unique(ints.comb.sel)
# rm 'prec' for the plot
ints.comb.sel <- gsub("-prec[-, 0-9, X]*", "", ints.comb.sel)

gdsel <- make.graph(ints.comb.sel)

# now 5 groups: recomb, repair, death and overlaps b/w the three
ind.rec	   <- match(rec.tmp[1,2], nodes(gdsel)) # the unique ones
ind.rep	   <- match(rep.tmp[c(1,3:4),2], nodes(gdsel))       #
ind.dea    <- match(dea.tmp[-c(9, 15),2], nodes(gdsel))
ind.tfpt   <- match("TFPT", nodes(gdsel))
ind.ruv    <- match("RUVBL1", nodes(gdsel))
ind.ube    <- match("UBE2B", nodes(gdsel))


n1	     <- grep("mi", nodes(gdsel))
nodeType     <- rep(1, length(nodes(gdsel)))
nodeType[n1] <- nodeType[n1] +1
nodeType[ind.rec] <- nodeType[ind.rec] + 2
nodeType[ind.rep] <- nodeType[ind.rep] + 3	
nodeType[ind.dea] <- nodeType[ind.dea] + 4
nodeType[ind.tfpt] <- nodeType[ind.tfpt] + 5
nodeType[ind.ruv] <- nodeType[ind.ruv] + 6
nodeType[ind.ube] <- nodeType[ind.ube] + 7

manycols <- c(twocolors, "orange", "pink", "lightgreen", "yellow", "orchid", "orangered2")

# indicate which genes are fr/ main and 2nd models
ind.main <- which(nodes(gdsel) %in% ints.mir19.main[,2])  # only 3
shapevec <- rep("ellipse", length(nodes(gdsel)))
shapevec[ind.main] <- "rectangle"

nA <- makeNodeAttrs(gdsel, fillcolor = manycols[nodeType], shape=shapevec)
att<- list( node=list(fontsize="4", fixedsize=FALSE, height=0.05, width=0.1 ))

par(cex=1.5)
plot(gdsel, "neato", nodeAttrs = nA,  attrs = att) 


# tiff is very large bc uncompressed, use pdf and convert to tiff w/ gimp
pdf("Figures/graph_miR-19_cmyk.pdf", width=14, height=10, colormodel="cmyk")
par(cex=1.5)
plot(gdsel, "neato", nodeAttrs = nA,  attrs = att) 
dev.off()


############
# get desc for genes in the network
geneDesc <- getBM(attributes=c("hgnc_symbol", "description"), filters="hgnc_symbol", values=nodes(gdsel), mart=ensembl)

# e.g
# RUVBL1
# Plays an essential role in oncogenic transformation by MYC and also modulates transcriptional activation by the LEF1/TCF1-CTNNB1 complex. Essential for cell proliferation.
# TFPT
# Appears to promote apoptosis in a p53/TP53-independent manner
# Putative regulatory component of the chromatin remodeling INO80 complex which is involved in transcriptional regulation, DNA replication and probably DNA repair


# expression of miR-19b-1 in different cancer types
# highest in leukemias (LE, 5th group), 2nd highest in colon (3rd group)
plot(uniq.miR.quant["mir-019b-1-prec",], col=as.factor(substr(colnames(uniq.miR.quant), 1,2)))
dev.print(device=pdf, "Figures/miR-19b-expression.pdf")
