# Supplementary material for: A Least Angle Regression Model for the Prediction of Canonical and Non-Canonical miRNA-mRNA Interactions
Source: PLoS One. 2012 Jul 17;7(7):e40634. doi: 10.1371/journal.pone.0040634 (PMC3398908; doi:10.1371/journal.pone.0040634)
Supplement: File S7 — R code of all analyses. zip archive of R scripts to compute the models and analyses as well as modified lars functions. (ZIP) [file pone.0040634.s009.zip › predictorsInDB.R]

# check how many of the predicted targets of unconstrained lars analysis 
# are in predicted target DBs

setwd("/my/directory/")


load( file="miR.step.genes.rda")
load(file="permP.miR_100permutations.rda")

# use all interactions in at least 2 databases (63159 interactions)
load(file="/my/directory/binds.all.rda")
binds.miR <- binds.all
# need the original miR names as colnames to match with the right predictor
load(file="/my/directory/uniq.miR.quant.rda")
miRNAsel.quant <- uniq.miR.quant
colnames( binds.all) <- rownames(miRNAsel.quant)


# only sign. models and entrez gene ids
miR.step.genes2 <- miR.step.genes[permP==0]
# rm models w/o predictors
counts <- unlist(lapply(miR.step.genes2, length))
ind <- which(counts==0)
miR.step.genes2 <- miR.step.genes2[-ind] # 928


#check which/how many  miRNAs and mRNAs of my arrays occurr in DBs
library(annotate)
library(hgu133a.db)
entrez <- unlist(mget(names(miR.step.genes2), hgu133aENTREZID))
# ok
length(entrez)==length(names(miR.step.genes2))
names(miR.step.genes2) <- entrez


# add info if gene is in DB in general (inDB) and if the interaction is predicted 
# in models/list of predictors
miR.step.genes2.db <- miR.step.genes2
for(i in 1:length(miR.step.genes2)){
  inDB <- colSums(binds.all[, miR.step.genes2[[i]]]) > 0 # any predicted targets?
  inddb <- which(colnames(binds.all) %in%  miR.step.genes2[[i]])
  smallDB <- binds.all[names(miR.step.genes2.db)[i],inddb]
  isPred  <- smallDB >1
  miR.step.genes2.db[[i]] <- data.frame(miR.step.genes2.db[[i]], inDB,  isPred)
}


# for each miR model, get number of predictors, predictors in DB and interactions
# and percent predicted interactions found in DB.
miR.stats <- matrix(data=NA, ncol=4, nrow=length(miR.step.genes2.db))
colnames(miR.stats) <- c("no_predictors_model", "no_predictors_DB", "no_interactions_inDB", "percent_predictors_inDB")
rownames(miR.stats) <- names(miR.step.genes2.db)
for(i in 1:length(miR.step.genes2.db)){
	miR.stats[i,1] <- nrow(miR.step.genes2.db[[i]])
	miR.stats[i,2] <- sum(miR.step.genes2.db[[i]][,"inDB"])
	miR.stats[i,3] <- sum(miR.step.genes2.db[[i]][,"isPred"])
	miR.stats[i,4] <- miR.stats[i,3]/miR.stats[i,2]
}
# put original miRNA names as row names
#rownames(miR.stats) <- names(miR.step.genes)[-ind]

save(miR.step.genes2.db, file="miR.step.genes2.db.rda")
save(miR.stats, file="miR.db.stats.rda")


# few plots
par(mfrow=c(2,2))
hist(miR.stats[,2], breaks=25)  # no of predictors in DB
hist(miR.stats[,4], breaks=25)  # percent interactions in model and DB

# avg percentage of predictors in DB
mean(miR.stats[,4], na.rm=T)   # 0.04885509 -> this number goes into the Ms
median(miR.stats[,4], na.rm=T) # 0.03390805


#########
# check how many genes have at least one predicted miRNA that targets the gene
nmirs <- apply(binds.all, 1, function(x) {sum(x>0)}) # 
nmirs1 <- sum(nmirs >0) # 4820 -> this goes into the Ms
# min and max predictors in DBs
min(nmirs[which(nmirs >0)]) # 1   -> Ms 
max(nmirs)                  # 261 -> Ms 


#####
# how many genes have only one miRNA predictor in the DTMs?
load( file="miR.step.genes.main.rda") # 3127
load(file="permP.miR.main_100permutations.rda")

miR.step.genes.main2 <- miR.step.genes.main[which(permP.miR.main ==0)] # 510
# rm the ones w/o predictors
npreds <- lapply(miR.step.genes.main2, length)
n0 <- which(npreds==0) # 30
miR.step.genes.main2 <- miR.step.genes.main2[-n0]
npreds <- lapply(miR.step.genes.main2, length)
length(which(npreds==1))     # 23
length(miR.step.genes.main2) # 480
length(which(npreds==1))/length(miR.step.genes.main2)
# 0.04791667  -> Ms
