# Supplementary material for: A Least Angle Regression Model for the Prediction of Canonical and Non-Canonical miRNA-mRNA Interactions
Source: PLoS One. 2012 Jul 17;7(7):e40634. doi: 10.1371/journal.pone.0040634 (PMC3398908; doi:10.1371/journal.pone.0040634)
Supplement: File S7 — R code of all analyses. zip archive of R scripts to compute the models and analyses as well as modified lars functions. (ZIP) [file pone.0040634.s009.zip › prepareData.R]

# get NCI-60 data in a format that can be used by lars (miRNA and mRNA).

setwd("/my/directory")

library(Biobase)
library(lars)
library(limma)

# miRNA data in log2 and normalized (there is only 1 norm., includes batch correction):
# Mar 26, 2012: norm. data not provided by ArrayExpress anymore.
# miRNA
miRNAdata <- read.table(file="/my/directory/NCI60_627_miRs_normalized.txt", header=T)
# adjust some names to match mRNA data later
colnames(miRNAdata)[c(9,19,50 )] <- c("CNS.SNB.19", "LC.A549", "OV.SK.OV.3")
# rm sample 24 (all values identical)
miRNAdata <- miRNAdata[, -24]

# quantile norm.
miRNA.quant <- normalizeBetweenArrays(as.matrix(miRNAdata), method="quantile")
save(miRNA.quant, file="/my/directory/miRNA.quant.rda")

#####
# rm the probes with less than 20 unique measurements
un <- apply(miRNA.quant,1, function(x){length(unique(x))})
length(which(un < 20)) # 184 excluded
indun <- which(un >=20)
miRNAsel.quant <- miRNA.quant[indun,]  # 443 miRNAs remaining
save(miRNAsel.quant, file="/my/directory/miRNAsel.quant.rda")


################
# if there is more than one probe per miR, take the higher expressed one.
# select the ones with 2 probes
ind <- grep("No", rownames(miRNAsel.quant)) # 333
miR.dup <- miRNAsel.quant[ind,]
# rownames(miRNAsel.quant)[ind]
# split by mir
miR.dupList <- split(data.frame(miR.dup), f=gsub("No[1-2]{1}", "", rownames(miR.dup)))
length(miR.dupList) # 201
# select the ones where both probes survived filtering
ind2 <- which(unlist(lapply(miR.dupList, nrow))==2) # 132 truely have two probes

meanExpr1 <- unlist(lapply(miR.dupList[ind2], function(x){mean(as.numeric(x[1,]))}))
meanExpr2 <- unlist(lapply(miR.dupList[ind2], function(x){mean(as.numeric(x[2,]))}))

# take the higher expressed one and discard the other
useWhich     <- apply(cbind(meanExpr1 , meanExpr2), 1, which.max)
discardWhich <- apply(cbind(meanExpr1 , meanExpr2), 1, which.min)
rmWhich      <- NULL 
maxProbes <- matrix(data=NA, nrow=length(meanExpr1), ncol=ncol(miRNAsel.quant))
rownames(maxProbes) <- seq(1, length(meanExpr1))
for(i in 1:length(useWhich)){
  maxProbes[i,] <- as.numeric(miR.dupList[ind2][[i]][useWhich[i],])
  rownames(maxProbes)[i] <- rownames(miR.dupList[ind2][[i]][useWhich[i],])
  rmWhich <- c(rmWhich,   rownames(miR.dupList[ind2][[i]][discardWhich[i],]))
}
colnames(maxProbes) <- colnames(miRNAsel.quant)

# merge the selected probes fr/ dup probes w/ single probes
# actually, just have to discard the which.min/rmWhich probes
rmInd <- match( rmWhich, rownames( miRNAsel.quant)) # 132

uniq.miR.quant <- miRNAsel.quant[-rmInd,]
dim(uniq.miR.quant)
# 311  59
# save like this and w/ No1/2 stripped off miR names
save(uniq.miR.quant, file="/my/directory/uniq.miR.quant.probes.rda")

rownames(uniq.miR.quant) <- gsub("No[1-2]{1}", "", rownames(uniq.miR.quant))
save(uniq.miR.quant, file="/my/directory/uniq.miR.quant.rda")


#################################################
# mRNA preprocessing
# select only hgu133a arrays, normalize with vsn
library(affy)
library(hgu133a.db)
library(hgu133b.db)
library(hgu133aprobe)
library(limma)
library(vsn)

# annotation file (cel-number to letter code eg LE.HL.60)
library(gdata)
anno1 <- read.xls("/my/directory/CELS/E-GEOD-5720.description.xls", sheet=1)
anno1 <- anno1[, c("Hybridization.Name", "Array.Data.File")]
# which arrays are type A and B?
anno <- anno1
inda <- grep("hg133a", anno[,1])
indb <- grep("hg133b", anno[,1])

# rm A and B from sample names
anno[,1] <- gsub("\ hg133a21", "", anno[,1])
anno[,1] <- gsub("\ hg133a31", "", anno[,1])
anno[,1] <- gsub("\ hg133b21", "", anno[,1])
anno[,1] <- gsub("\ hg133b31", "", anno[,1])
anno[,1] <- gsub("-", ".", anno[,1])
anno[,1] <- gsub("/ATCC", "", anno[,1])

celpath <- "/CELS"
celsA   <- file.path(celpath, anno[inda,2])

rawdataA <- ReadAffy(filenames = celsA) 

# match anno in colnames(miRNA) (Warning can be ignored, matching is correct)
indanno <- rep(NA, times=length(anno[,1]))
for(i in 1:length(anno[,1])){
	indanno[i] <- try(grep(anno[i,1], colnames(miRNAdata)))
	#print(grep(anno[i,1], colnames(miRNAdata)))
}

anno2 <- cbind(colnames(miRNAdata)[indanno], anno)
#match(sampleNames(rawdataA), anno2[inda,3])  # order is ok

# 2 cel-files for IGROV1. take the first  bc it has hg133a in anno1
anno2[,1] <-  as.character(anno2[,1])
anno2[inda,1][16] <- "IGROV1_dup"
sampleNames(rawdataA) <- as.character(anno2[inda,1])
rawdataA <- rawdataA[,-16]

# vsn on cels
set.seed(4567)
mRNA.vsn.A <- expresso(rawdataA,normalize.method="vsn", bgcorrect.method="none",pmcorrect.method="pmonly",summary.method="medianpolish")

# same order of samples as in miRNAdata
indi <- match(colnames(miRNAdata), sampleNames(mRNA.vsn.A))
mRNA.vsn.A <- mRNA.vsn.A[,indi]
save(mRNA.vsn.A, file="mRNA.vsn.A.rda")


#####################
# reduce genes of mRNA data to first quartile w/ largest IQR
# before that also exclude AFFX probes (Affy controls, not of interest)
indA <- grep("AFFX", rownames(exprs(mRNA.vsn.A)))
mRNA.vsn.A <- mRNA.vsn.A[-indA,] # 22215 probe sets

# make sure to have only one probe per entrez ID, take the higher expressed one
library(annotate)
library(hgu133a.db)
entrez <- unlist(mget(rownames(exprs(mRNA.vsn.A)), hgu133aENTREZID))
length(entrez)==length(rownames(exprs(mRNA.vsn.A))) # TRUE
length(unique(entrez))
# [1] 12705

# rm genes w/o an entrez ID
indna <- which(is.na(entrez)) # 1852
entrez <- entrez[-indna]
exprs(mRNA.vsn.A) <- exprs(mRNA.vsn.A)[-indna,]

# rm x_at 
indx <- grep("x", rownames(exprs(mRNA.vsn.A))) # 2429
entrez <- entrez[-indx]
exprs(mRNA.vsn.A) <- exprs(mRNA.vsn.A)[-indx,]
length(unique(entrez)) # 12196


# take the higher expressed whenever there are multiple entrez IDs
Amean <- rowMeans(exprs(mRNA.vsn.A))
o     <- order(Amean, decreasing=TRUE)
dup   <- duplicated(entrez[o])
mRNA.vsn.uniq <- exprs(mRNA.vsn.A)[o,][!dup,]
dim(mRNA.vsn.uniq)
#[1] 12196    59


# most variant
iqr <- apply(mRNA.vsn.uniq, 1, IQR)
## start w/ 40% largest IQR
cutoff <- quantile(iqr, 0.6)
indc   <- which(iqr > cutoff)  # 4878  genes
length(indc)
mRNAsel.vsn <- mRNA.vsn.uniq[indc,]
save(mRNAsel.vsn, file="mRNAsel.vsn.rda")
