# Supplementary material for: A Least Angle Regression Model for the Prediction of Canonical and Non-Canonical miRNA-mRNA Interactions
Source: PLoS One. 2012 Jul 17;7(7):e40634. doi: 10.1371/journal.pone.0040634 (PMC3398908; doi:10.1371/journal.pone.0040634)
Supplement: File S7 — R code of all analyses. zip archive of R scripts to compute the models and analyses as well as modified lars functions. (ZIP) [file pone.0040634.s009.zip › prepareDIANA.R]

# prepare DIANA microT database

setwd("/my/directory/Annotation/DIANA")
library(org.Hs.eg.db)

# rm original file bc 1 Gb size!
microT <-  read.delim("microT_v3.0.txt", sep="|", row.names = NULL)
# this is large!
dim(microT)
# [1] 3248300  34

# keep only miR and ensembl ID
microT <- microT[, 2:3]
colnames(microT) <- c("miRNA", "Ensembl_ID")

# all human?
indh <- grep("hsa", microT[,1]) # no, 2002417
microT <- microT[indh, ]

# get entrez fr/ ensembl IDs
entrezID <- mget(as.character(microT[,"Ensembl_ID"]), org.Hs.egENSEMBL2EG, ifnotfound=NA )

le <- unlist(lapply(entrezID, length))
table(le)  # some have several entrez ... keep all

# rm NA
indna <- which(is.na(entrezID))
microT <- microT[-indna,]
entrezID <- entrezID[-indna]
le <- unlist(lapply(entrezID, length))

# but separate in single entrez and multiple or it will take too long
ind1 <- which(le==1)
indmult <- which(le >1)

microT1 <- cbind(microT[ind1,], unlist(entrezID[ind1])) # single entrez IDs
# all
microT  <- cbind(microT, entrezID=NA)
microT  <- apply(microT, 2, as.character)

microTmult <- NULL
for( i in 1:length(indmult)){
  add.mi     <- matrix(data=rep(microT[indmult,][i,], times=le[indmult][i]), ncol=3, byrow=T)
  add.mi[,3] <-  entrezID[indmult][[i]]  # substitute NA w/ entrezID
  microTmult <- rbind(microTmult, add.mi)
}
colnames(microTmult) <- colnames(microT)

microT <- rbind(microT1, microTmult)

save(microT, file="microT_30032012.rda")


# I need a matrix genes x miRs indicating presence of binding site.
n.miRs  <- length(unique(microT[,"miRNA"])) 	# 555
n.genes <- length(unique(microT[, "entrezID"]))	# 16934

binds 	<- matrix(data=0, nrow=n.genes, ncol=n.miRs)
rownames(binds) <- unique(microT[, "entrezID"])
colnames(binds) <- unique(microT[,"miRNA"])

# fill the matrix w/ binding events, 1 stands for binding site present.
# If there are (were) clusters of mirs, each of these miRs gets a 1.
for(i in 1:ncol(binds)){
	inddb	  	<- which(microT[,"miRNA"]==colnames(binds)[i])
	smalldb   	<- microT[inddb,]
	indg	  	<- match(smalldb[,"entrezID"], rownames(binds)) 
	binds[indg,i] 	<- 1
}
save(binds, file="/my/directory/Annotation/DIANA/bindingSiteMatrix.rda")


#####################
# now this needs to be matched w/ the NCI-60 data ...
load("/my/directory/mRNAsel.vsn.rda")
load(file="/my/directory/uniq.miR.quant.rda")

# change mRNA data rownames to Entrez gene IDs (from affy IDs)
library(annotate)
library(hgu133a.db)
entrez <- unlist(mget(rownames(mRNAsel.vsn), hgu133aENTREZID))
# ok
length(entrez)==length(rownames(mRNAsel.vsn))
rownames(mRNAsel.vsn) <- entrez

# now I want to order binds-matrix to match data
indrow 	   <- match(rownames(mRNAsel.vsn), rownames(binds))
binds.mRNA <- binds[indrow,]
# if genes are not in binds-matrix, they got NA in matrix. Substitue w/ 0 and 
# entrez gene id as rowname
indna <- which(is.na(binds.mRNA[,1])) # 195
print(length(indna))
rownames(binds.mRNA)[indna] <- rownames(mRNAsel.vsn)[indna]
binds.mRNA[indna,] <- 0 
# ok
all.equal(rownames(binds.mRNA), rownames(mRNAsel.vsn))


############################
# match NCI60 data:
# order columns of binds like miRNAdata
load(file="/my/directory/uniq.miR.quant.rda")
miRNAsel.quant <- uniq.miR.quant

# rm 'prec' fr/ miRNAdata rownames
mirs <- rownames(miRNAsel.quant)
mirs <- gsub("-prec", "", mirs)
# rm leading 0
mirs <- gsub("mir-0", "mir-", mirs)
mirs <- gsub("mir-0", "mir-", mirs)
# substitute * w/ -3p
mirs <- gsub("*", "-3p", mirs, fixed=TRUE)
# capital R
mirs <- gsub("mir", "miR", mirs)
# other text
mirs <- gsub("-chr[0-9,X,Y]+", "", mirs)
mirs <- gsub("=[0-9,X,Y,a-z]+", "", mirs)
mirs <- gsub("_", "-", mirs)
mirs <- gsub("-[a-z, A-Z]+[0-9]*", "", mirs)
mirs <- gsub("prec", "", mirs)

# change some mir names which have changed in the meantime (see list below)
prev <- c( "miR-102-1", "miR-105.1-1", "miR-123", "miR-213",  "miR-321", "miR-368")
curr <- c( "miR-29b-1", "miR-105-1",  "miR-1233","miR-181a", "Arg-tRNA", "miR-376c")
indnew <- match(prev, mirs)
mirs[indnew] <- curr

# adjust colnames(binds) to match mirs
colnames(binds) <- gsub("hsa-miR", "miR", colnames(binds) )
colnames(binds) <- gsub("hsa-", "", colnames(binds) )
# rm 5p since this is the regular one anyways
colnames(binds) <- gsub("-5p", "", colnames(binds))

index <- rep(NA, length(mirs))
modMir <- rep(NA, length(mirs))

# strip letters fr/ database miR names to match miRs which cannot be mapped
# w/ full name
binds.mirs <- strsplit(colnames(binds), "-")
binds.tmp <- lapply(binds.mirs, function(x){x[2] <- gsub("[a-z]*", "", x[2]); paste(x, collapse="-") })

for (i in 1:length(mirs)){
ind <- match(mirs[i], colnames(binds))
if(is.na(ind)){
  tmpElem <- strsplit(mirs[i], "-")
  tmpmir <- paste(tmpElem[[1]][1], tmpElem[[1]][2], sep="-") # rm everything after second dash
  ind <- match(tmpmir, colnames(binds))
  # if still not found, rm all characters at the end
  if(is.na(ind)){
    tmpmir2 <- gsub("[a-z, A-Z]+", "", tmpmir, fixed=F) # just the number
    tmpmir2 <- paste(tmpElem[[1]][1], tmpmir2, sep="")
    ind <- match(tmpmir2, binds.tmp)         # match the number only
    tmpmir <- tmpmir2
  # if still not found return NA ...
  }else{
  ind <- ind[1] # use only the first hit if several
  }
}
index[i]=ind
modMir[i]  <- tmpmir 
}

# remember truncated miR names in modMir. 55 were not found in TS, ok.
# mirs[which(is.na(index))]
# modMir[which(is.na(index))]

# now order columns of binding site matrix
# if miRs are not in binds-matrix, they got NA in matrix. Substitue w/ 0 and 
# original miR name as rowname
binds.mRNA.miRNA <- binds.mRNA[,index]
indna <- which(is.na(binds.mRNA.miRNA[1,])) # 2
print(length(indna))
colnames(binds.mRNA.miRNA)[indna] <- rownames(miRNAsel.quant)[indna]
binds.mRNA.miRNA[,indna] <- 0 
# no more NA cols ...
indna2 <- is.na(colnames(binds.mRNA.miRNA))  # 0
print(sum(indna2))

# save binding matrix ordered by mRNAs and miRNAs.
binds <- binds.mRNA.miRNA
save(binds, file="/my/directory/bindingMatrix_DIANA_NCI60.rda")


# short stats:
# how many genes have at least one targeting mir?
nmir <- apply(binds, 1, sum)
length(which(nmir >0))
#  4609

# how many targeting miRs are there? Many!
summary(nmir)
#  Min. 1st Qu.  Median    Mean 3rd Qu.    Max.
# 0.00   15.00   37.50   47.96   72.00  251.00 
