# Supplementary material for: A Least Angle Regression Model for the Prediction of Canonical and Non-Canonical miRNA-mRNA Interactions
Source: PLoS One. 2012 Jul 17;7(7):e40634. doi: 10.1371/journal.pone.0040634 (PMC3398908; doi:10.1371/journal.pone.0040634)
Supplement: File S7 — R code of all analyses. zip archive of R scripts to compute the models and analyses as well as modified lars functions. (ZIP) [file pone.0040634.s009.zip › prepareDorina.R]

# prepare Dorina (formerly Pictar) database. 

setwd("/my/directory/Annotation/Dorina")

library(org.Hs.eg.db)

pic <- read.csv("Dorina_allhumanTargets_30032012.csv", skip=4)
# keep only miR and gene symbol
pic <- pic[, c("track.name", "gene.symbol.NCBI.RefSeq", "target.site")]
colnames(pic)[2] <- "GeneSymbol"
# "track.name" and target.site are identical ..
all.equal(pic[,1], pic[,3])

# only has gene symbol, so get entrez ID
syms <- mget(as.character(pic[,2]),  org.Hs.egSYMBOL2EG, ifnotfound=NA)

lsyms <- lapply(syms, length)
table(unlist(lsyms)) # all have only one entrez ID, good

pic <- cbind(pic, unlist(syms))
colnames(pic)[4] <- "entrezID"

# I need a matrix genes x miRs indicating presence of binding site.
n.miRs  <- length(unique(pic[,"target.site"])) 	# 163
n.genes <- length(unique(pic[, "entrezID"]))	# 452

binds 	<- matrix(data=0, nrow=n.genes, ncol=n.miRs)
rownames(binds) <- unique(pic[, "entrezID"])
colnames(binds) <- unique(pic[,"target.site"])

# fill the matrix w/ binding events, 1 stands for binding site present.
# If there are (were) clusters of mirs, each of these miRs gets a 1.
for(i in 1:ncol(binds)){
	inddb	  	<- which(as.character(pic[,"target.site"])==colnames(binds)[i])
	smalldb   	<- pic[inddb,]
	indg	  	<- unique(match(as.character(smalldb[,"entrezID"]), rownames(binds)) )
	binds[indg,i] 	<- 1
}
# rename 'star' miRNAs w/ -3p
colnames(binds) <- gsub("star", "3p", colnames(binds))
save(binds, file="/my/directory/Annotation/Dorina/bindingSiteMatrix.rda")


########################################
# now this needs to be matched w/ the NCI-60 data ...
load("/my/directory/mRNAsel.vsn.rda")
load("/my/directory/uniq.miR.quant.rda")

# change mRNA data rownames to Entrez gene IDs (from affy IDs)
library(annotate)
library(hgu133a.db)
entrez <- unlist(mget(rownames(mRNAsel.vsn), hgu133aENTREZID))
# ok
length(entrez)==length(rownames(mRNAsel.vsn))
rownames(mRNAsel.vsn) <- entrez

# now I want to order binds-matrix to match data
indrow 	   <- match(rownames(mRNAsel.vsn), rownames(binds))
binds.mRNA <- binds[indrow,]
# if genes are not in binds-matrix, they got NA in matrix. Substitue w/ 0 and 
# entrez gene id as rowname
indna <- which(is.na(binds.mRNA[,1]))
print(length(indna)) # 4705!
rownames(binds.mRNA)[indna] <- rownames(mRNAsel.vsn)[indna]
binds.mRNA[indna,] <- 0 
# no more NA rows ...
indna2 <- is.na(rownames(binds.mRNA))
print(sum(indna2)) #0
# these are genes w/o an entrez id. Substitute w/ affy ID
rownames(binds.mRNA)[indna2] <- names(rownames(mRNAsel.vsn)[indna2])
# ok
all.equal(rownames(binds.mRNA), rownames(mRNAsel.vsn))


############################
# order columns of binds like miRNAdata
load(file="/my/directory/uniq.miR.quant.rda")
miRNAsel.quant <- uniq.miR.quant

# some names of miRs have changed in the meantime, eg
# mir-516-1 is now named "miR-516a-5p" ....
# hsa-mir-516-4 now "miR-516b"
# so I should adjust for this in rownames(miRNAsel.quant) or mirs below

# rm 'prec' fr/ miRNAdata rownames
mirs <- rownames(miRNAsel.quant)
mirs <- gsub("-prec", "", mirs)
# rm leading 0
mirs <- gsub("mir-0", "mir-", mirs)
mirs <- gsub("mir-0", "mir-", mirs)
# rm * w/ -3p
mirs <- gsub("*", "-3p", mirs, fixed=TRUE)
# capital R
mirs <- gsub("mir", "miR", mirs)
# other text
mirs <- gsub("-chr[0-9,X,Y]+", "", mirs)
mirs <- gsub("=[0-9,X,Y,a-z]+", "", mirs)
mirs <- gsub("_", "-", mirs)
mirs <- gsub("-[a-z, A-Z]+[0-9]*", "", mirs)
mirs <- gsub("prec", "", mirs)
# there are still -45p miRs???

# change some mir names which have changed in the meantime (see list below)
prev <- c( "miR-102-1", "miR-105.1-1", "miR-123", "miR-213",  "miR-321", "miR-368")
curr <- c( "miR-29b-1", "miR-105-1",  "miR-1233","miR-181a", "Arg-tRNA", "miR-376c")
indnew <- match(prev, mirs)
mirs[indnew] <- curr


# adjust colnames(binds) to match mirs
colnames(binds) <- gsub("hsa-miR", "miR", colnames(binds) )
colnames(binds) <- gsub("hsa-", "", colnames(binds) )
# rm 5p since this is the regular one anyways
colnames(binds) <- gsub("-5p", "", colnames(binds))
# substitute * w/ 3p
colnames(binds) <- gsub("*", "-3p",  colnames(binds), fixed=TRUE)


# match data
index <- rep(NA, length(mirs))
modMir <- rep(NA, length(mirs))

# strip letters fr/ database miR names to match miRs which cannot be mapped
# w/ full name
binds.mirs <- strsplit(colnames(binds), "-")
binds.tmp <- lapply(binds.mirs, function(x){x[2] <- gsub("[a-z]*", "", x[2]); paste(x, collapse="-") })

for (i in 1:length(mirs)){
ind <- match(mirs[i], colnames(binds))
if(is.na(ind)){
  tmpElem <- strsplit(mirs[i], "-")
  tmpmir <- paste(tmpElem[[1]][1], tmpElem[[1]][2], sep="-") # rm everything after second dash
  ind <- match(tmpmir, colnames(binds))
  # if still not found, rm all characters at the end
  if(is.na(ind)){
    tmpmir2 <- gsub("[a-z, A-Z]+", "", tmpmir, fixed=F) # just the number
    tmpmir2 <- paste(tmpElem[[1]][1], tmpmir2, sep="")
    
    ind <- match(tmpmir2, binds.tmp)         # match the number only, also in colnames(binds)
    tmpmir <- tmpmir2
  # if still not found return NA ...
  }else{
  ind <- ind[1] # use only the first hit if several
  }
}
index[i]=ind
modMir[i]  <- tmpmir 
}

# remember truncated miR names in modMir. 6 were not found in microCosm, after updating
# the IDs only 2 (one of them is a dead entry ("Arg-tRNA").
# mirs[which(is.na(index))]
# modMir[which(is.na(index))]
# try to recover some manually fr/ miRbase website
# previous
prev <- c( "miR-102-1", "miR-105.1-1", "miR-123", "miR-213",  "miR-321", "miR-368")
curr <- c( "miR-29b-1", "miR-105-1",  "miR-1233","miR-181a", "Arg-tRNA", "miR-376c")


# now order columns of binding site matrix
# if miRs are not in binds-matrix, they got NA in matrix. Substitue w/ 0 and 
# original miR name as rowname
binds.mRNA.miRNA <- binds.mRNA[,index]
indna <- which(is.na(binds.mRNA.miRNA[1,])) # 138, bc DB so small
length(indna)
colnames(binds.mRNA.miRNA)[indna] <- rownames(miRNAsel.quant)[indna]
binds.mRNA.miRNA[,indna] <- 0 
# no more NA cols ...
indna2 <- is.na(colnames(binds.mRNA.miRNA))  # 0
print(sum(indna2))

# save binding matrix ordered by mRNAs and miRNAs.
binds <- binds.mRNA.miRNA
save(binds, file="/my/directory/bindingMatrix_Dorina_NCI60.rda")


# short stats:
# how many genes have at least one targeting mir?
nmir <- apply(binds, 1, sum)
length(which(nmir >0))
#  164

# how many targeting miRs are there?
summary(nmir)
#  Min. 1st Qu.  Median    Mean 3rd Qu.    Max.
#0.0000  0.0000  0.0000  0.3018  0.0000 38.0000 
