# Supplementary material for: A Least Angle Regression Model for the Prediction of Canonical and Non-Canonical miRNA-mRNA Interactions
Source: PLoS One. 2012 Jul 17;7(7):e40634. doi: 10.1371/journal.pone.0040634 (PMC3398908; doi:10.1371/journal.pone.0040634)
Supplement: File S7 — R code of all analyses. zip archive of R scripts to compute the models and analyses as well as modified lars functions. (ZIP) [file pone.0040634.s009.zip › prepareTargetScan.R]

# read in TargetScan predicted targets and bring in a useful format
# this is release 6.1,  the targets file is from: 2012-01-17
# fr/ website: http://www.targetscan.org/cgi-bin/targetscan/data_download.cgi?db=vert_61

setwd("/my/directory")

tars <- read.delim("/my/directory/Annotation/TargetScan/Predicted_Targets_Info_v61.txt", header=T)
colnames(tars) <- c("miR_family", "EntrezGeneID", "GeneSymbol", "TranscriptID","SpeciesID", "UTRstart", "UTRend", "MSAstart", "MSAend", "Seedmatch",	"PCT")

# select only human miRs and their targets
indt <- which(tars[,"SpeciesID"]==9606)  # 144490 
tars.hsa <- tars[indt,]

# keep only mir, entrez of target, symbol
tars.hsa <- tars.hsa[, c("miR_family", "EntrezGeneID", "GeneSymbol")]
tars.hsa <- unique(tars.hsa)  # 50535
# in miR family, always write "miR" before number when there is a slash, 
# for matching later
tars.hsa[,"miR_family"] <- as.character(tars.hsa[,"miR_family"])
tars.hsa[,"miR_family"] <- gsub("/", "/miR-", tars.hsa[,"miR_family"])
# append original miR cluster for checking later
tars.hsa <- cbind(tars.hsa, mir.original=tars.hsa[,1])

# separate out individual miRs of one cluster
ind.mirs <- strsplit(tars.hsa[, "miR_family"], split="/")
lclus    <- unlist(lapply(ind.mirs, length)) # up to 7

tars.hsa <- apply(tars.hsa, 2, as.character)

new.tars <- NULL
for( i in 1:length(ind.mirs)){
  add.tar <- matrix(data=rep(tars.hsa[i,], times=lclus[i]), ncol=4, byrow=T)
  add.tar[,1] <-  ind.mirs[[i]]  # substitute miR cluster w/ individual miR
  new.tars <- rbind(new.tars, add.tar)
}
colnames(new.tars) <- colnames(tars.hsa)

dim(new.tars)
# [1] 182637    4

# rm spaces in entrez IDs
new.tars[,2] <- as.numeric(new.tars[,2])

save(new.tars, file="/my/directory/Annotation/TargetScan/TargetScan.human_Mar302012.rda")


# I need a matrix genes x miRs indicating presence of binding site.
n.miRs  <- length(unique(new.tars[,"miR_family"])) 	# 324
n.genes <- length(unique(new.tars[, "EntrezGeneID"]))	# 11161

binds 	<- matrix(data=0, nrow=n.genes, ncol=n.miRs)
rownames(binds) <- unique(new.tars[, "EntrezGeneID"])
colnames(binds) <- unique(new.tars[,"miR_family"])

# fill the matrix w/ binding events, 1 stands for binding site present.
# If there are (were) clusters of mirs, each of these miRs gets a 1.
for(i in 1:ncol(binds)){
	inddb	  	<- which(new.tars[,"miR_family"]==colnames(binds)[i])
	smalldb   	<- new.tars[inddb,]
	indg	  	<- match(smalldb[,"EntrezGeneID"], rownames(binds)) 
	binds[indg,i] 	<- 1
}
save(binds, file="/my/directory/Annotation/TargetScan/bindingSiteMatrix.rda")

# mir-16 is the same as miR-16abc ...
# but st I have different probes for a and b on the array, also strip
all.equal(binds[,6], binds[,7]) # TRUE
# strip abc 
mirTS <- colnames(binds)
mirTSparts <- strsplit(mirTS, "-")
for( i in 1:length(mirTSparts)){
  mirTSparts[[i]][2] <- gsub("[a-z]*", "",  mirTSparts[[i]][2])
  # also strip "-5p" bc it is not always present when meaning the regular miR
  if (!is.na(mirTSparts[[i]][3]) & mirTSparts[[i]][3] =="5p"){
    mirTSparts[[i]][3] <- ""
    mirTSparts[[i]] <- mirTSparts[[i]][1:2]
  }
}
mirTSnew <- unlist(lapply(mirTSparts, paste, collapse="-"))
colnames(binds) <- mirTSnew
save(binds, file="/my/directory/Annotation/TargetScan/bindingSiteMatrix.rda")


#####################
# now this needs to be matched w/ the NCI-60 data ...
load("/my/directory/mRNAsel.vsn.rda")
load("my/directory/uniq.miR.quant.rda")

# change mRNA data rownames to Entrez gene IDs (from affy IDs)
library(annotate)
library(hgu133a.db)
entrez <- unlist(mget(rownames(mRNAsel.vsn), hgu133aENTREZID))
# ok
length(entrez)==length(rownames(mRNAsel.vsn))
rownames(mRNAsel.vsn) <- entrez

# now I want to order binds-matrix to match data
indrow 	   <- match(rownames(mRNAsel.vsn), rownames(binds))
binds.mRNA <- binds[indrow,]
# if genes are not in binds-matrix, they got NA in matrix. Substitue w/ 0 and 
# entrez gene id as rowname
indna <- which(is.na(binds.mRNA[,1])) # 1346
print(length(indna))
rownames(binds.mRNA)[indna] <- rownames(mRNAsel.vsn)[indna]
binds.mRNA[indna,] <- 0 
# ok
all.equal(rownames(binds.mRNA), rownames(mRNAsel.vsn))


############################
# order columns of binds like miRNAdata
load(file="/my/directory/uniq.miR.quant.rda")
miRNAsel.quant <- uniq.miR.quant

# rm 'prec' fr/ miRNAdata rownames
mirs <- rownames(miRNAsel.quant)
mirs <- gsub("-prec", "", mirs)
# rm leading 0
mirs <- gsub("mir-0", "mir-", mirs)
mirs <- gsub("mir-0", "mir-", mirs)
# rm * w/ -3p
mirs <- gsub("*", "-3p", mirs, fixed=TRUE)
# capital R
mirs <- gsub("mir", "miR", mirs)
# other text
mirs <- gsub("-chr[0-9,X,Y]+", "", mirs)
mirs <- gsub("=[0-9,X,Y,a-z]+", "", mirs)
mirs <- gsub("_", "-", mirs)
mirs <- gsub("-[a-z, A-Z]+[0-9]*", "", mirs)
mirs <- gsub("prec", "", mirs)
# there are still -45p miRs???

# change some mir names which have changed in the meantime (see list below)
prev <- c( "miR-102-1", "miR-105.1-1", "miR-123", "miR-213",  "miR-321", "miR-368")
curr <- c( "miR-29b-1", "miR-105-1",  "miR-1233","miR-181a", "Arg-tRNA", "miR-376c")
indnew <- match(prev, mirs)
mirs[indnew] <- curr

# adjust colnames(binds) to match mirs
colnames(binds) <- gsub("hsa-miR", "miR", colnames(binds) )
colnames(binds) <- gsub("hsa-", "", colnames(binds) )
# rm 5p since this is the regular one anyways
colnames(binds) <- gsub("-5p", "", colnames(binds))
# substitute * w/ 3p
colnames(binds) <- gsub("*", "-3p",  colnames(binds), fixed=TRUE)

# strip letters fr/ database miR names to match miRs which cannot be mapped
# w/ full name
binds.mirs <- strsplit(colnames(binds), "-")
binds.tmp <- lapply(binds.mirs, function(x){x[2] <- gsub("[a-z]*", "", x[2]); paste(x, collapse="-") })

index <- rep(NA, length(mirs))
modMir <- rep(NA, length(mirs))
for (i in 1:length(mirs)){
ind <- match(mirs[i], colnames(binds))
if(is.na(ind)){
  tmpElem <- strsplit(mirs[i], "-")
  tmpmir <- paste(tmpElem[[1]][1], tmpElem[[1]][2], sep="-") # rm everything after second dash
  ind <- match(tmpmir, colnames(binds))
  # if still not found, rm all characters at the end
  if(is.na(ind)){
    tmpmir2 <- gsub("[a-z, A-Z]+", "", tmpmir, fixed=F) # just the number
    tmpmir2 <- paste(tmpElem[[1]][1], tmpmir2, sep="")
    ind <- match(tmpmir2, binds.tmp)         # match the number only
    tmpmir <- tmpmir2
  # if still not found return NA ...
  }else{
  ind <- ind[1] # use only the first hit if several
  }
}
index[i]=ind
modMir[i]  <- tmpmir 
}

# remember truncated miR names in modMir. 55 were not found in TS, ok.
# mirs[which(is.na(index))]
# modMir[which(is.na(index))]

# now order columns of binding site matrix
# if miRs are not in binds-matrix, they got NA in matrix. Substitue w/ 0 and 
# original miR name as rowname
binds.mRNA.miRNA <- binds.mRNA[,index]
indna <- which(is.na(binds.mRNA.miRNA[1,])) # 52
print(length(indna))
colnames(binds.mRNA.miRNA)[indna] <- rownames(miRNAsel.quant)[indna]
binds.mRNA.miRNA[,indna] <- 0 
# no more NA cols ...
indna2 <- is.na(colnames(binds.mRNA.miRNA))  # 0
print(sum(indna2))


# save binding matrix ordered by mRNAs and miRNAs.
binds <- binds.mRNA.miRNA
save(binds, file="/my/directory/bindingMatrix_TargetScan_NCI60.rda")


# short stats:
# how many genes have at least one targeting mir?
nmir <- apply(binds, 1, sum)
length(which(nmir >0))
#  3404

# how many targeting miRs are there?
summary(nmir)
#  Min. 1st Qu.  Median    Mean 3rd Qu.    Max. 
#   0.00    0.00    5.00   12.21   18.00  118.00
