# Supplementary material for: A Least Angle Regression Model for the Prediction of Canonical and Non-Canonical miRNA-mRNA Interactions
Source: PLoS One. 2012 Jul 17;7(7):e40634. doi: 10.1371/journal.pone.0040634 (PMC3398908; doi:10.1371/journal.pone.0040634)
Supplement: File S7 — R code of all analyses. zip archive of R scripts to compute the models and analyses as well as modified lars functions. (ZIP) [file pone.0040634.s009.zip › README]

List of R scripts for data pre-processing, running lars models, and analysis of models

Data pre-processing: 
     prepareData.R: pre-process NCI-60 mRNA and miRNA expression data

miRNA target prediction database pre-processing:
      prepareDIANA.R
      prepareDorina.R
      prepareMicroCosm.R
      prepareTargetScan.R
      merge_miRNAdatabases.R: combine the DB information in one binding matrix


run different lars models:
    lars_unconstrained.R: unconstrained gene and miRNA models
    lars_mainEffectsFirst.R: DTM and residual gene models
    neg.lars_mainEffectsFirst.R: NRM and residual gene models


modified lars functions:
	 my.lars.residuals.R: lars function returning residuals
	 lars_negConstrained_residuals.R: negative constrained lars function, returns residuals
	 cv.lars_negConstrained.R: negative constrained cv.lars function
	 
	 
compute permutation p-values for the models (run in parallel on a cluster):
	batch_perm_lars_unconstrained.R: compute models with permutated sample lables
	batch_perm_lars_main2ndEffects.R: as above for DTM models
	batch_perm_neg.lars_main2ndEffects.R: as above for NRM models
	permP_batch_allModels.R: compute p-values from the permutated labels-models


Analysis modules:
	 performanceTable.R: generates table 1 of the manuscript
	 oncomirs_neg.lars.R: Gene set analysis for oncomir targets
	 find_miRNAsInGenes.R: analyze intronic miRNAs
	 predictorsInDB.R: check how many miRNA predictors of unconstrained models are in the target prediction databases

Generate plots and supplementary material:
	 plotsForMs.R: figures in the manuscript
	 makeSuppTables.R: supplementary material
